# Supplementary material for: A SNP‐based consensus genetic map for synteny‐based trait targeting in faba bean (Vicia faba L.)
Source: Plant Biotechnol J. 2015 Apr 10;14(1):177–85. doi: 10.1111/pbi.12371 (PMC4973813; doi:10.1111/pbi.12371)
Supplement: Supplementary file 2 — Table S1 SNPs identified in V. faba lines Albus and BPL10, their flanking sequences and alleles, quality score and PIC values. Table S2 Consensus linkage map created in MergeMap from from separate individual maps listed in Table S4. Table S3 Markers mapped here and in previous studies and their assignment to linkage groups of three maps created for V. faba. Table S4 Linkage groups from individual maps used to produce the consensus map in this study. Individual maps from populations listed in Table 2 were produced in MapDisto and given a weighting factor. [file PBI-14-177-s002.xlsx]

## Sheet: Supp Table 1 R1
					Predicted Sequence
KBIO ASSAY ID	NV643-4 call	NV648-1 call	SNP Name	Target sequence*	NV643-3 allele (sequence)	NV648-1 allele (sequence)	Quality class	EH/PIC	Used to claculate genetic distance in validation panel
1971175338	G:G	A:A	Vf_Mt1g007160_001	GTTGATGGTCAGGGTTCCAAAAATGAGGAAAGTGATACAGAAGATAGCTTTGAGAATGAACTTTCACCAGCAGCGAGAAGAATCCATCAATCACTCATTC[R]TTCCAATTATGAATATGACGAATCAGCAAGCAGCGGTGATGATAGATTAACAGATGAGTCGGATCAGGAAATTAAATC	GTTGATGGTCAGGGTTCCAAAAATGAGGAAAGTGATACAGAAGATAGCTTTGAGAATGAACTTTCACCAGCAGCGAGAAGAATCCATCAATCACTCATTCGTTCCAATTATGAATATGACGAATCAGCAAGCAGCGGTGATGATAGATTAACAGATGAGTCGGATCAGGAAATTAAATC	GTTGATGGTCAGGGTTCCAAAAATGAGGAAAGTGATACAGAAGATAGCTTTGAGAATGAACTTTCACCAGCAGCGAGAAGAATCCATCAATCACTCATTCATTCCAATTATGAATATGACGAATCAGCAAGCAGCGGTGATGATAGATTAACAGATGAGTCGGATCAGGAAATTAAATC	1	0.0434568	Y
1242677897	C:C	C:C	Vf_Mt1g007160_002	TTCCAATTATGAATATGACGAATCAGCAAGCAGCGGTGATGATAGATTAACAGATGAGTCGGATCAGGAAATTAAATCCATTCTAGATGACC[M]AGACAYCTTAATGCTAGCTGACCATGAAAAAGATTCAGAAAATATGGATTCTAGAATTGGGAGCTGTTCCTCTTCTGGAAAACAGTCCTCCATCAGA	TTCCAATTATGAATATGACGAATCAGCAAGCAGCGGTGATGATAGATTAACAGATGAGTCGGATCAGGAAATTAAATCCATTCTAGATGACCAAGACACCTTAATGCTAGCTGACCATGAAAAAGATTCAGAAAATATGGATTCTAGAATTGGGAGCTGTTCCTCTTCTGGAAAACAGTCCTCCATCAGA	TTCCAATTATGAATATGACGAATCAGCAAGCAGCGGTGATGATAGATTAACAGATGAGTCGGATCAGGAAATTAAATCCATTCTAGATGACCCAGACACCTTAATGCTAGCTGACCATGAAAAAGATTCAGAAAATATGGATTCTAGAATTGGGAGCTGTTCCTCTTCTGGAAAACAGTCCTCCATCAGA	4	0.04543	N
1724441631	C:C	C:C	Vf_Mt1g007370_001	AGGTAGGGTATATAGGTGTGCTCCAAGGAGCCGAGCGATTCGACAGTACAAGAGGACA[Y]GGATTCTCAACTTATGTGCAATACTGGATAAGGAAGTCAATGTCAACAATGGTGGCAAAATATGCTCGAGGAGTCACCGTTCCT	AGGTAGGGTATATAGGTGTGCTCCAAGGAGCCGAGCGATTCGACAGTACAAGAGGACATGGATTCTCAACTTATGTGCAATACTGGATAAGGAAGTCAATGTCAACAATGGTGGCAAAATATGCTCGAGGAGTCACCGTTCCT	AGGTAGGGTATATAGGTGTGCTCCAAGGAGCCGAGCGATTCGACAGTACAAGAGGACACGGATTCTCAACTTATGTGCAATACTGGATAAGGAAGTCAATGTCAACAATGGTGGCAAAATATGCTCGAGGAGTCACCGTTCCT	1	0.46728	N
1988447686	G:A	G:G	Vf_Mt1g007480_001	CTCCTTATCAGAAGATGGACACAGAAATAGGCCTCTTGTGGAAGGCGAAGATCGAGAAGCTGTATGAAGAACTTGGAACAAAGGAGGTTGTATTCTTTTC[R]CCAGAGGATGAAGAGAAGTTTGAACAGGACTTTAAAGATTTGAGATTAGCTGAAMGGGAAGCACGAAAAGAAGTMAGAAAAATA	CTCCTTATCAGAAGATGGACACAGAAATAGGCCTCTTGTGGAAGGCGAAGATCGAGAAGCTGTATGAAGAACTTGGAACAAAGGAGGTTGTATTCTTTTCACCAGAGGATGAAGAGAAGTTTGAACAGGACTTTAAAGATTTGAGATTAGCTGAAAGGGAAGCACGAAAAGAAGTAAGAAAAATA	CTCCTTATCAGAAGATGGACACAGAAATAGGCCTCTTGTGGAAGGCGAAGATCGAGAAGCTGTATGAAGAACTTGGAACAAAGGAGGTTGTATTCTTTTCGCCAGAGGATGAAGAGAAGTTTGAACAGGACTTTAAAGATTTGAGATTAGCTGAAAGGGAAGCACGAAAAGAAGTCAGAAAAATA	1	0.127066	N
1225254442	?	C:C	Vf_Mt1g007490_001	AGGTTCAAGTAATTGGTCTTCTATGTAGAACTCCTAAAAAGGAAAGCAGATATGAATTGTTACGCCGAGTAGCAGCTGGTGG[Y]GGTTCGTTTAAAGGCGAGAATGACTTGAAGGTTCATATCCCTGGGGCAAATTTAAATGACATAGCTAACCAAGCTGATGATTTATT	AGGTTCAAGTAATTGGTCTTCTATGTAGAACTCCTAAAAAGGAAAGCAGATATGAATTGTTACGCCGAGTAGCAGCTGGTGGTGGTTCGTTTAAAGGCGAGAATGACTTGAAGGTTCATATCCCTGGGGCAAATTTAAATGACATAGCTAACCAAGCTGATGATTTATT	AGGTTCAAGTAATTGGTCTTCTATGTAGAACTCCTAAAAAGGAAAGCAGATATGAATTGTTACGCCGAGTAGCAGCTGGTGGCGGTTCGTTTAAAGGCGAGAATGACTTGAAGGTTCATATCCCTGGGGCAAATTTAAATGACATAGCTAACCAAGCTGATGATTTATT	2	0.498615	N
1798050784	C:C	T:T	Vf_Mt1g008140_001	TCAACATGACACACCGCCACATCAGCAAGGCACTCTTCGNCGTCCNTCAGGCCTYTCGTATACAGTCGCAGACACTAAAGTCCGTGCTGCATACGAGGATTG[Y]CTGGAACTAATGGACTCGTCCATGGATGCAATAAAGCTTTCCATGGACTCTCTCACAACCATGTCCTCRACTTTATCC	TCAACATGACACACCGCCACATCAGCAAGGCACTCTTCGCGTCCTCAGGCCTCTCGTATACAGTCGCAGACACTAAAGTCCGTGCTGCATACGAGGATTGCCTGGAACTAATGGACTCGTCCATGGATGCAATAAAGCTTTCCATGGACTCTCTCACAACCATGTCCTCGACTTTATCC	TCAACATGACACACCGCCACATCAGCAAGGCACTCTTCGCGTCCTCAGGCCTCTCGTATACAGTCGCAGACACTAAAGTCCGTGCTGCATACGAGGATTGTCTGGAACTAATGGACTCGTCCATGGATGCAATAAAGCTTTCCATGGACTCTCTCACAACCATGTCCTCGACTTTATCC	1	0.0425331	Y
1927275479	C:C	A:A	Vf_Mt1g009200_001	ATGATTTTATACTTGATCAATGATTATAATATGACTGTTCCTAAAGCTACTAATGTTCTTTGTACTTGGTCTGCTATGTCCAAT[M]TCTTGTCCATTTTTGGTGCTTTTCTCTCTGATTCTTACTTGGGACGATTCAATGTCATC	ATGATTTTATACTTGATCAATGATTATAATATGACTGTTCCTAAAGCTACTAATGTTCTTTGTACTTGGTCTGCTATGTCCAATCTCTTGTCCATTTTTGGTGCTTTTCTCTCTGATTCTTACTTGGGACGATTCAATGTCATC	ATGATTTTATACTTGATCAATGATTATAATATGACTGTTCCTAAAGCTACTAATGTTCTTTGTACTTGGTCTGCTATGTCCAATATCTTGTCCATTTTTGGTGCTTTTCTCTCTGATTCTTACTTGGGACGATTCAATGTCATC	1	0.32	Y
1053155908	A:A	A:A	Vf_Mt1g012440_001	TTATCCAAGATGTCCTGAACCAGCCATTCTTCAAAATCGACGTGCTTAACAAGCTTGTGAAGGAGTGTGAGATGATGTTAAGTATAATTTTCCCC[M]AAAACGGACCTCTAGGCCAATCCTTGTCAACCAGCGAGGTTTTTGAAGAAGTTGCGYGTGGGTCGACTGCATACGAAACTAAAGAGACGCTRGAGCATGT	TTATCCAAGATGTCCTGAACCAGCCATTCTTCAAAATCGACGTGCTTAACAAGCTTGTGAAGGAGTGTGAGATGATGTTAAGTATAATTTTCCCCCAAAACGGACCTCTAGGCCAATCCTTGTCAACCAGCGAGGTTTTTGAAGAAGTTGCGCGTGGGTCGACTGCATACGAAACTAAAGAGACGCTAGAGCATGT	TTATCCAAGATGTCCTGAACCAGCCATTCTTCAAAATCGACGTGCTTAACAAGCTTGTGAAGGAGTGTGAGATGATGTTAAGTATAATTTTCCCCAAAAACGGACCTCTAGGCCAATCCTTGTCAACCAGCGAGGTTTTTGAAGAAGTTGCGCGTGGGTCGACTGCATACGAAACTAAAGAGACGCTGGAGCATGT	1	0.297521	Y
1656375368	A:A	G:G	Vf_Mt1g012610_001	AGGTATGGGATCAATCTGGCTCAAGGTATTCTGGAGCTTCACTCTAAGGGG[R]TCCTTGTTCTGAACCTTAAACCTTGCAATGTTCTTCTCAATGACAATGGTCAAGCGATTTTAGGAGATGTTGGTATTCCAAATCTTTTGCTTGGTTCCTC	AGGTATGGGATCAATCTGGCTCAAGGTATTCTGGAGCTTCACTCTAAGGGGATCCTTGTTCTGAACCTTAAACCTTGCAATGTTCTTCTCAATGACAATGGTCAAGCGATTTTAGGAGATGTTGGTATTCCAAATCTTTTGCTTGGTTCCTC	AGGTATGGGATCAATCTGGCTCAAGGTATTCTGGAGCTTCACTCTAAGGGGGTCCTTGTTCTGAACCTTAAACCTTGCAATGTTCTTCTCAATGACAATGGTCAAGCGATTTTAGGAGATGTTGGTATTCCAAATCTTTTGCTTGGTTCCTC	1	0.490702	Y
1269276193	G:G	C:C	Vf_Mt1g013400_001	GCAAGAATAACCTCTTCGCACGCAATATTGCTATTGTTTCTTCTTCAACTTTTCGTTTTTTGGTTAAACAA[S]CTGTATCTGAGAACCTTGAATATTCAACCTGTGATATGGGCTACCTCAATTCTGTTTTGTCTTCTTCAAGTCAGGTTCATGCTGCTGATGATTCACCTGT	GCAAGAATAACCTCTTCGCACGCAATATTGCTATTGTTTCTTCTTCAACTTTTCGTTTTTTGGTTAAACAAGCTGTATCTGAGAACCTTGAATATTCAACCTGTGATATGGGCTACCTCAATTCTGTTTTGTCTTCTTCAAGTCAGGTTCATGCTGCTGATGATTCACCTGT	GCAAGAATAACCTCTTCGCACGCAATATTGCTATTGTTTCTTCTTCAACTTTTCGTTTTTTGGTTAAACAACCTGTATCTGAGAACCTTGAATATTCAACCTGTGATATGGGCTACCTCAATTCTGTTTTGTCTTCTTCAAGTCAGGTTCATGCTGCTGATGATTCACCTGT	1	0.46728	Y
1246549645	T:T	A:A	Vf_Mt1g014230_001	TGCTTACTTGCCGTATGACCGAGAGTGGATTAAGCAACAGACCTTTCAACATTTGAAGAAATTGGCTCATTGAT[W]GAACCCCAAAGTTTTAGCAAATAGATGTAAAGGAAATCACCAAGGGAAGAACTTATTTGTTATGTGGGCTATCCTTTGATGGCTATGTTACTTAATATGA	TGCTTACTTGCCGTATGACCGAGAGTGGATTAAGCAACAGACCTTTCAACATTTGAAGAAATTGGCTCATTGATTGAACCCCAAAGTTTTAGCAAATAGATGTAAAGGAAATCACCAAGGGAAGAACTTATTTGTTATGTGGGCTATCCTTTGATGGCTATGTTACTTAATATGA	TGCTTACTTGCCGTATGACCGAGAGTGGATTAAGCAACAGACCTTTCAACATTTGAAGAAATTGGCTCATTGATAGAACCCCAAAGTTTTAGCAAATAGATGTAAAGGAAATCACCAAGGGAAGAACTTATTTGTTATGTGGGCTATCCTTTGATGGCTATGTTACTTAATATGA	1	0.497778	Y
1129623810	C:C	T:T	Vf_Mt1g015770_001	GCTTACTATTTTTCAAACGAGTTCTTGACAAATTTATTCGAAGAAAATGGTTTTGATGTTCACAAACTTGA[Y]GTATGCTGCAAAGAAGTTGAGAACCGCTCAAGGGAGTTGATAATGAAACGG	GCTTACTATTTTTCAAACGAGTTCTTGACAAATTTATTCGAAGAAAATGGTTTTGATGTTCACAAACTTGACGTATGCTGCAAAGAAGTTGAGAACCGCTCAAGGGAGTTGATAATGAAACGG	GCTTACTATTTTTCAAACGAGTTCTTGACAAATTTATTCGAAGAAAATGGTTTTGATGTTCACAAACTTGATGTATGCTGCAAAGAAGTTGAGAACCGCTCAAGGGAGTTGATAATGAAACGG	4	0.165289	N
1406770934	T:T	T:T	Vf_Mt1g015820_001	GGCTACTTATAATTACGGGCGTGATTTTGCTCGTTGGTTCAACACGGCTCGTGAGATTCCTCACTTCTTCACAGCGAAAAAGAAGCAA[Y]GTTGAGAAGAATTTTGGCCCTAGAAGATCCACTTCTTCCCGTACAAGGGAGCCAAGTCCTACAAGCGCTGTCATTCAAGCGGCAACATTAAATCATCTG	GGCTACTTATAATTACGGGCGTGATTTTGCTCGTTGGTTCAACACGGCTCGTGAGATTCCTCACTTCTTCACAGCGAAAAAGAAGCAACGTTGAGAAGAATTTTGGCCCTAGAAGATCCACTTCTTCCCGTACAAGGGAGCCAAGTCCTACAAGCGCTGTCATTCAAGCGGCAACATTAAATCATCTG	GGCTACTTATAATTACGGGCGTGATTTTGCTCGTTGGTTCAACACGGCTCGTGAGATTCCTCACTTCTTCACAGCGAAAAAGAAGCAATGTTGAGAAGAATTTTGGCCCTAGAAGATCCACTTCTTCCCGTACAAGGGAGCCAAGTCCTACAAGCGCTGTCATTCAAGCGGCAACATTAAATCATCTG	4	0	N
1902045704	T:T	C:C	Vf_Mt1g016100_001	ATGAAAAAATCCGCTAGCAGTAAATCGCCATTTTCTCATTTCAAGGAAGATGACATTGTGGAGAGCCGCCGGCCGGCCACCGTGAAAGAGGCTAAAGCTG[Y]CACCATGGATGAGGACGAGTTGGTTGATTCTAAGGCGGATGATTTCATCAACAAGTTCAAACAACAGTTGAAGTTGCAGAGGATTGATTCAATTATGAGG	ATGAAAAAATCCGCTAGCAGTAAATCGCCATTTTCTCATTTCAAGGAAGATGACATTGTGGAGAGCCGCCGGCCGGCCACCGTGAAAGAGGCTAAAGCTGTCACCATGGATGAGGACGAGTTGGTTGATTCTAAGGCGGATGATTTCATCAACAAGTTCAAACAACAGTTGAAGTTGCAGAGGATTGATTCAATTATGAGG	ATGAAAAAATCCGCTAGCAGTAAATCGCCATTTTCTCATTTCAAGGAAGATGACATTGTGGAGAGCCGCCGGCCGGCCACCGTGAAAGAGGCTAAAGCTGCCACCATGGATGAGGACGAGTTGGTTGATTCTAAGGCGGATGATTTCATCAACAAGTTCAAACAACAGTTGAAGTTGCAGAGGATTGATTCAATTATGAGG	1	0.0444215	Y
1223872076	G:G	A:A	Vf_Mt1g016390_001	ACAGTGTTGCTTGCCTCCTAATCTATCTGCGCATACATGCAAACATGGCTACCGGCATGCTGAGTATGGAACCGC[R]ATCACTTGGGACGATGCCCTAGCGACAAGTWTGCGGCATTTCGAGAGTAAAACTTACAACCTTTTCACATGCAACTGTCACTCGTTTGTTGCTAAT	ACAGTGTTGCTTGCCTCCTAATCTATCTGCGCATACATGCAAACATGGCTACCGGCATGCTGAGTATGGAACCGCGATCACTTGGGACGATGCCCTAGCGACAAGTTTGCGGCATTTCGAGAGTAAAACTTACAACCTTTTCACATGCAACTGTCACTCGTTTGTTGCTAAT	ACAGTGTTGCTTGCCTCCTAATCTATCTGCGCATACATGCAAACATGGCTACCGGCATGCTGAGTATGGAACCGCAATCACTTGGGACGATGCCCTAGCGACAAGTTTGCGGCATTTCGAGAGTAAAACTTACAACCTTTTCACATGCAACTGTCACTCGTTTGTTGCTAAT	1	0.127066	Y
1536475575	A:A	G:G	Vf_Mt1g016750_001	CAATCTCCTCAGGAGTACCCAATACTTGGTCTCAACCTGTTAAGACTACTTGTGCAGAATAGGATTGCTGAATTCCATACCGAGTTGGAATTACTTTCATCC[R]CTGCTCTAGAGAATCCCTGTATTAAGCATGCCGTGGAGTTGGAACAATCTTTTATGGAAGGGGCTTACAACCGTGTTTTGAGTGCTAGGCAGACAGTGC	CAATCTCCTCAGGAGTACCCAATACTTGGTCTCAACCTGTTAAGACTACTTGTGCAGAATAGGATTGCTGAATTCCATACCGAGTTGGAATTACTTTCATCCACTGCTCTAGAGAATCCCTGTATTAAGCATGCCGTGGAGTTGGAACAATCTTTTATGGAAGGGGCTTACAACCGTGTTTTGAGTGCTAGGCAGACAGTGC	CAATCTCCTCAGGAGTACCCAATACTTGGTCTCAACCTGTTAAGACTACTTGTGCAGAATAGGATTGCTGAATTCCATACCGAGTTGGAATTACTTTCATCCGCTGCTCTAGAGAATCCCTGTATTAAGCATGCCGTGGAGTTGGAACAATCTTTTATGGAAGGGGCTTACAACCGTGTTTTGAGTGCTAGGCAGACAGTGC	1	0.297521	Y
1310624013	C:C	A:A	Vf_Mt1g017950_001	TTACATAGCACATGAGGGAAAACTTTACTGCAAACATCACCATGTTCAACTGATTAAGGAAAAGGGAAATTTAAGCCAGCTTGAAGGTGATCATGAGAAA[M]ATGCAAAAATCAACGGCGAACAAGTTGCGGCTGAAACATGATGAAAGAGTCTTTTAAGTCTCAGAAATTTTCCAGTWCTCATGTTTCGTTTTATGAACT	TTACATAGCACATGAGGGAAAACTTTACTGCAAACATCACCATGTTCAACTGATTAAGGAAAAGGGAAATTTAAGCCAGCTTGAAGGTGATCATGAGAAACATGCAAAAATCAACGGCGAACAAGTTGCGGCTGAAACATGATGAAAGAGTCTTTTAAGTCTCAGAAATTTTCCAGTACTCATGTTTCGTTTTATGAACT	TTACATAGCACATGAGGGAAAACTTTACTGCAAACATCACCATGTTCAACTGATTAAGGAAAAGGGAAATTTAAGCCAGCTTGAAGGTGATCATGAGAAAAATGCAAAAATCAACGGCGAACAAGTTGCGGCTGAAACATGATGAAAGAGTCTTTTAAGTCTCAGAAATTTTCCAGTTCTCATGTTTCGTTTTATGAACT	1	0.478096	Y
1977365618	T:T	G:G	Vf_Mt1g018180_001	GAAAATCGAATCAAAATCGCGAAAGCCGGCGCGATTAAACCTTTAATTTCTCTAGTATC[K]TCGCAAGATCTTCAGCTGCAAGAATACGGCGTCACTGCGATTTTGAATCTCTCTTTATGCGACGAGAATAAAGAGCTTATAGCTTCCGCCGGAGCGATTA	GAAAATCGAATCAAAATCGCGAAAGCCGGCGCGATTAAACCTTTAATTTCTCTAGTATCTTCGCAAGATCTTCAGCTGCAAGAATACGGCGTCACTGCGATTTTGAATCTCTCTTTATGCGACGAGAATAAAGAGCTTATAGCTTCCGCCGGAGCGATTA	GAAAATCGAATCAAAATCGCGAAAGCCGGCGCGATTAAACCTTTAATTTCTCTAGTATCGTCGCAAGATCTTCAGCTGCAAGAATACGGCGTCACTGCGATTTTGAATCTCTCTTTATGCGACGAGAATAAAGAGCTTATAGCTTCCGCCGGAGCGATTA	1	0.226843	Y
1163291679	A:A	G:G	Vf_Mt1g018320_001	GAAATTGAGCATGTGTTTTCTGCMATGGAAGCAAACTACGAAGCTTGGGTGAATGGTTTTGCKCCGCTGGCAGTAGGCGCGGATGTTCC[R]ACGGCAGTTAGAGAATTTTCTAGAACACTTTTCAACATGAGACCTGACATATCACTGTTTGTTTCAAGGACGGTTTTCAACAGTGATCTAAGAGGGATTT	GAAATTGAGCATGTGTTTTCTGCCATGGAAGCAAACTACGAAGCTTGGGTGAATGGTTTTGCTCCGCTGGCAGTAGGCGCGGATGTTCCAACGGCAGTTAGAGAATTTTCTAGAACACTTTTCAACATGAGACCTGACATATCACTGTTTGTTTCAAGGACGGTTTTCAACAGTGATCTAAGAGGGATTT	GAAATTGAGCATGTGTTTTCTGCAATGGAAGCAAACTACGAAGCTTGGGTGAATGGTTTTGCGCCGCTGGCAGTAGGCGCGGATGTTCCGACGGCAGTTAGAGAATTTTCTAGAACACTTTTCAACATGAGACCTGACATATCACTGTTTGTTTCAAGGACGGTTTTCAACAGTGATCTAAGAGGGATTT	1	0.497778	Y
1793133931	C:C	T:T	Vf_Mt1g018790_001	GTGTGGNATCTTGTACTTTTGGATCTAGAGGGATGAACGCGGTGCTGGATAATTGYGCTGCTCTCGAGGAACTGTCGGTGAAGCGGCTCCGGGGGATTGC[Y]GAGACTGCGGTGGCGGAGCCGATTGGACCGGGTGTAGCGGCGGCGTCGCTGAAGACAATTTGTTTGAAGGAGCTTTATAATGGACAGTGTTTTGGTTCG	GTGTGGTATCTTGTACTTTTGGATCTAGAGGGATGAACGCGGTGCTGGATAATTGTGCTGCTCTCGAGGAACTGTCGGTGAAGCGGCTCCGGGGGATTGCCGAGACTGCGGTGGCGGAGCCGATTGGACCGGGTGTAGCGGCGGCGTCGCTGAAGACAATTTGTTTGAAGGAGCTTTATAATGGACAGTGTTTTGGTTCG	GTGTGG-ATCTTGTACTTTTGGATCTAGAGGGATGAACGCGGTGCTGGATAATTGCGCTGCTCTCGAGGAACTGTCGGTGAAGCGGCTCCGGGGGATTGCTGAGACTGCGGTGGCGGAGCCGATTGGACCGGGTGTAGCGGCGGCGTCGCTGAAGACAATTTGTTTGAAGGAGCTTTATAATGGACAGTGTTTTGGTTCG	1	0.0425331	Y
1793848937	A:A	G:G	Vf_Mt1g019770_001	CTCAATCTATAGAAGATCTTCTTACATTTTTGTATGAAGTGGAAGTAGAGGACAAGGATTGTTTTGTTTGTGTAGTCATTCACAATATCGACGGACC[R]GGATTAAGAGACTCTGATACCCAACAATATCTCGCCCGACTGGCTTCTTGTACCCATATTCGTATGGTTGCCTCTATTGACCATGTTAATGCTCCCCT	CTCAATCTATAGAAGATCTTCTTACATTTTTGTATGAAGTGGAAGTAGAGGACAAGGATTGTTTTGTTTGTGTAGTCATTCACAATATCGACGGACCAGGATTAAGAGACTCTGATACCCAACAATATCTCGCCCGACTGGCTTCTTGTACCCATATTCGTATGGTTGCCTCTATTGACCATGTTAATGCTCCCCT	CTCAATCTATAGAAGATCTTCTTACATTTTTGTATGAAGTGGAAGTAGAGGACAAGGATTGTTTTGTTTGTGTAGTCATTCACAATATCGACGGACCGGGATTAAGAGACTCTGATACCCAACAATATCTCGCCCGACTGGCTTCTTGTACCCATATTCGTATGGTTGCCTCTATTGACCATGTTAATGCTCCCCT	1	0.0831758	Y
1289338046	C:C	T:T	Vf_Mt1g019810_001	TTTTCAAGGATTTGTTGGCTGAAAATTGGAGTGATATTTCGGATGCTGTTGTTTCTGATGCTAAGCATGCGTTGGCAAAAAGTACTGATGATGAGGCTGG[Y]AAGGAGGTTGTGASTAATGTGTTTCGTGCTGCCCAGGCTGTTGAAGAGTTTGGTGGGATTCTTGTTACGTTGAAAATGGAAATTGATGACAGCATTGG	TTTTCAAGGATTTGTTGGCTGAAAATTGGAGTGATATTTCGGATGCTGTTGTTTCTGATGCTAAGCATGCGTTGGCAAAAAGTACTGATGATGAGGCTGGCAAGGAGGTTGTGAGTAATGTGTTTCGTGCTGCCCAGGCTGTTGAAGAGTTTGGTGGGATTCTTGTTACGTTGAAAATGGAAATTGATGACAGCATTGG	TTTTCAAGGATTTGTTGGCTGAAAATTGGAGTGATATTTCGGATGCTGTTGTTTCTGATGCTAAGCATGCGTTGGCAAAAAGTACTGATGATGAGGCTGGTAAGGAGGTTGTGACTAATGTGTTTCGTGCTGCCCAGGCTGTTGAAGAGTTTGGTGGGATTCTTGTTACGTTGAAAATGGAAATTGATGACAGCATTGG	1	0.340265	Y
1879475371	G:G	A:A	Vf_Mt1g021670_001	AGCAACTAGAGATTCCCGTGGAAGAAGAATCTAGTTTACCTATTCGTGAAGTCTTGTACGTGTCAGGGAATGATTTGTCTTTTGAAGGAGAAAATGCTAC[R]TTGTCTCAATTGCGTGCRGAGGATACAAGGTTTAATTTATTTACTNGGAAATCAAACATTT	AGCAACTAGAGATTCCCGTGGAAGAAGAATCTAGTTTACCTATTCGTGAAGTCTTGTACGTGTCAGGGAATGATTTGTCTTTTGAAGGAGAAAATGCTACGTTGTCTCAATTGCGTGCGGAGGATACAAGGTTTAATTTATTTACTAGGAAATCAAACATTT	AGCAACTAGAGATTCCCGTGGAAGAAGAATCTAGTTTACCTATTCGTGAAGTCTTGTACGTGTCAGGGAATGATTTGTCTTTTGAAGGAGAAAATGCTACATTGTCTCAATTGCGTGCAGAGGATACAAGGTTTAATTTATTTACT-GGAAATCAAACATTT	1	0.444444	Y
1540240755	A:A	C:C	Vf_Mt1g021760_001	GGTGGTGGTCTCTCTGGTCAAGCTCAGGCGATCACCCTTGGCATCGCTCGTGCATTGCTGAAGGTTAGCGAAAGTCAT[M]GAGTACCTTTGAAACAACAAGGGCTTCTCACCAGAGATACTAGAATCGTTGAGAGGAAGAAAGCTGGTCTCAAGAAAGCTCGTAAAGCCCCTCAGTATTC	GGTGGTGGTCTCTCTGGTCAAGCTCAGGCGATCACCCTTGGCATCGCTCGTGCATTGCTGAAGGTTAGCGAAAGTCATAGAGTACCTTTGAAACAACAAGGGCTTCTCACCAGAGATACTAGAATCGTTGAGAGGAAGAAAGCTGGTCTCAAGAAAGCTCGTAAAGCCCCTCAGTATTC	GGTGGTGGTCTCTCTGGTCAAGCTCAGGCGATCACCCTTGGCATCGCTCGTGCATTGCTGAAGGTTAGCGAAAGTCATCGAGTACCTTTGAAACAACAAGGGCTTCTCACCAGAGATACTAGAATCGTTGAGAGGAAGAAAGCTGGTCTCAAGAAAGCTCGTAAAGCCCCTCAGTATTC	1	0.35124	Y
1248208101	G:G	C:C	Vf_Mt1g025550_001	AGCATGTAAGGAAAANTAGAGATCCAAGATGGGGTGAAACATTTGAATTTACGCTAGATGAACCCCCCACAAACGA[S]AGGATTTATGTTGAAGTGATAAGTGCYTCCTCAAAGCTAGGTCTACTCCATCCTAAGGAAACACTA	AGCATGTAAGGAAAAATAGAGATCCAAGATGGGGTGAAACATTTGAATTTACGCTAGATGAACCCCCCACAAACGAGAGGATTTATGTTGAAGTGATAAGTGCTTCCTCAAAGCTAGGTCTACTCCATCCTAAGGAAACACTA	AGCATGTAAGGAAAAATAGAGATCCAAGATGGGGTGAAACATTTGAATTTACGCTAGATGAACCCCCCACAAACGACAGGATTTATGTTGAAGTGATAAGTGCCTCCTCAAAGCTAGGTCTACTCCATCCTAAGGAAACACTA	1	0.0425331	Y
1367869562	C:C	T:T	Vf_Mt1g025570_001	GAAAATCACAAGTTCCTCTCGCCGAGCTCCTTTGTTGGAAGCTGGCAAGCTCCGAAGGATCCTAAGGAAGCTGAAGCTA[Y]GCTTGCTCAGCTTCGGAGAGACTATGCAAAGCAAGTGAAGGAGGTTCGGAAGGAATACATAAGAGAAATGGAGGCTATGGCGTTGGAGAAGCARCGGAAGGA	GAAAATCACAAGTTCCTCTCGCCGAGCTCCTTTGTTGGAAGCTGGCAAGCTCCGAAGGATCCTAAGGAAGCTGAAGCTACGCTTGCTCAGCTTCGGAGAGACTATGCAAAGCAAGTGAAGGAGGTTCGGAAGGAATACATAAGAGAAATGGAGGCTATGGCGTTGGAGAAGCAACGGAAGGA	GAAAATCACAAGTTCCTCTCGCCGAGCTCCTTTGTTGGAAGCTGGCAAGCTCCGAAGGATCCTAAGGAAGCTGAAGCTATGCTTGCTCAGCTTCGGAGAGACTATGCAAAGCAAGTGAAGGAGGTTCGGAAGGAATACATAAGAGAAATGGAGGCTATGGCGTTGGAGAAGCAACGGAAGGA	1	0.459184	Y
1792710848	G:G	C:C	Vf_Mt1g025950_001	ACTGATATCCATCATGCTAAAGATGATTGGGGCATTACTATGTACCCCGTTGTTCCCGGGCATGAGATAACAGGGGTTATCACTAAGRTTGGGACT[S]ATGTATCAGGWTTCAAACTAGGACAAAGAGTTGGTGTGGGGTGTTTGGCTGCTTCATGTTTGGATTGTGAATTTTGCAAAACAGATCAAGAAAATTACT	ACTGATATCCATCATGCTAAAGATGATTGGGGCATTACTATGTACCCCGTTGTTCCCGGGCATGAGATAACAGGGGTTATCACTAAGGTTGGGACTGATGTATCAGGATTCAAACTAGGACAAAGAGTTGGTGTGGGGTGTTTGGCTGCTTCATGTTTGGATTGTGAATTTTGCAAAACAGATCAAGAAAATTACT	ACTGATATCCATCATGCTAAAGATGATTGGGGCATTACTATGTACCCCGTTGTTCCCGGGCATGAGATAACAGGGGTTATCACTAAGATTGGGACTCATGTATCAGGATTCAAACTAGGACAAAGAGTTGGTGTGGGGTGTTTGGCTGCTTCATGTTTGGATTGTGAATTTTGCAAAACAGATCAAGAAAATTACT	1	0.42344	Y
1137711771	G:G	A:A	Vf_Mt1g025950_002	GTGGAATTTGTCACACTGATATCCATCATGCTAAAGATGATTGGGGCATTACTATGTACCCCGTTGTTCCCGGGCATGAGATAACAGGGGTTATCACTAAG[R]TTGGGACTSATGTATCAGGWTTCAAACTAGGACAAAGAGTTGGTGTGGGGTGTTTGGCTGCTTCATGTTTGGATTGTGAATTTTGCAAAACAGATCAAGAA	GTGGAATTTGTCACACTGATATCCATCATGCTAAAGATGATTGGGGCATTACTATGTACCCCGTTGTTCCCGGGCATGAGATAACAGGGGTTATCACTAAGGTTGGGACTGATGTATCAGGATTCAAACTAGGACAAAGAGTTGGTGTGGGGTGTTTGGCTGCTTCATGTTTGGATTGTGAATTTTGCAAAACAGATCAAGAA	GTGGAATTTGTCACACTGATATCCATCATGCTAAAGATGATTGGGGCATTACTATGTACCCCGTTGTTCCCGGGCATGAGATAACAGGGGTTATCACTAAGATTGGGACTCATGTATCAGGATTCAAACTAGGACAAAGAGTTGGTGTGGGGTGTTTGGCTGCTTCATGTTTGGATTGTGAATTTTGCAAAACAGATCAAGAA	1	0.495868	Y
1843060257	A:A	G:G	Vf_Mt1g026130_001	AAAAAGATGAACGAGTTCAAAANGTCCACAGCATACAAGAGTTCGACCAAGCACTTGAATCRGCAAAAGACAAACTGGTAGTAGTGGAATACGCCACCAA[R]GAGAATCCAGAAAGCACCGAGATATACCCTTTCTTAGTCGACCTCAGTCGAACCTGCAACGACGTTGAGTTCATCCTCGTCATGGGAGACGAATCAGA	AAAAAGATGAACGAGTTCAAAA-GTCCACAGCATACAAGAGTTCGACCAAGCACTTGAATCGGCAAAAGACAAACTGGTAGTAGTGGAATACGCCACCAAAGAGAATCCAGAAAGCACCGAGATATACCCTTTCTTAGTCGACCTCAGTCGAACCTGCAACGACGTTGAGTTCATCCTCGTCATGGGAGACGAATCAGA	AAAAAGATGAACGAGTTCAAAAAGTCCACAGCATACAAGAGTTCGACCAAGCACTTGAATCAGCAAAAGACAAACTGGTAGTAGTGGAATACGCCACCAAGGAGAATCCAGAAAGCACCGAGATATACCCTTTCTTAGTCGACCTCAGTCGAACCTGCAACGACGTTGAGTTCATCCTCGTCATGGGAGACGAATCAGA	1	0.292346	Y
1837189492	T:T	T:T	Vf_Mt1g030300_001	AAATGTGATAGATATGTTATCAGGGAATGTACCTCCAGGGCAACCACATGATCAAACGAATGAAAGAACAGCACCAAACTAAGCTATTGAAGCATTCTTC[Y]GAGGCTGTAAAGACTCTCACAGGTTACAGAGCTTTGAGTTACTATTGTTTCNACCGAGGCAACCATACTTTTCCAGGTTACATATCCTGTTGTTTGGA	AAATGTGATAGATATGTTATCAGGGAATGTACCTCCAGGGCAACCACATGATCAAACGAATGAAAGAACAGCACCAAACTAAGCTATTGAAGCATTCTTCCGAGGCTGTAAAGACTCTCACAGGTTACAGAGCTTTGAGTTACTATTGTTTC-ACCGAGGCAACCATACTTTTCCAGGTTACATATCCTGTTGTTTGGA	AAATGTGATAGATATGTTATCAGGGAATGTACCTCCAGGGCAACCACATGATCAAACGAATGAAAGAACAGCACCAAACTAAGCTATTGAAGCATTCTTCTGAGGCTGTAAAGACTCTCACAGGTTACAGAGCTTTGAGTTACTATTGTTTCTACCGAGGCAACCATACTTTTCCAGGTTACATATCCTGTTGTTTGGA	1	0.416322	N
1498151138	G:G	G:G	Vf_Mt1g030420_001	GAGGTTGATTATCGATCGGCTGATATTTTAATCAATGTGGATGCTAAAGAGCCGAGTTGGTGGGTTTGGGTTGCTGATGAGACGGATCCG[R]TTAATTTTGAGGAATGTAGTGGAATTGATGATGAGAGTTACTTGATTATCAGTGAGGAACATGTGGTTGATGGAGTTGCTAACTTTATGGCAAGATGCAT	GAGGTTGATTATCGATCGGCTGATATTTTAATCAATGTGGATGCTAAAGAGCCGAGTTGGTGGGTTTGGGTTGCTGATGAGACGGATCCGATTAATTTTGAGGAATGTAGTGGAATTGATGATGAGAGTTACTTGATTATCAGTGAGGAACATGTGGTTGATGGAGTTGCTAACTTTATGGCAAGATGCAT	GAGGTTGATTATCGATCGGCTGATATTTTAATCAATGTGGATGCTAAAGAGCCGAGTTGGTGGGTTTGGGTTGCTGATGAGACGGATCCGGTTAATTTTGAGGAATGTAGTGGAATTGATGATGAGAGTTACTTGATTATCAGTGAGGAACATGTGGTTGATGGAGTTGCTAACTTTATGGCAAGATGCAT	1	0.193762	N
1627589845	C:C	C:C	Vf_Mt1g030550_001	GGCTGGGAATATTCGACTGACGGAAAATGCGAGAAAATGCCATCAACTAAAATGCTAAATGTTAAGATAAAGTCGATTCCATGCTTTGAGAAAGAAGG[S]ATGATCTGGATTTGGCCTGGCAATGATCCCCCAACGGTCTCACTTCCATCTTTACTACCTCCTTCTGGATTCGTAATCCATGCCGAG	GGCTGGGAATATTCGACTGACGGAAAATGCGAGAAAATGCCATCAACTAAAATGCTAAATGTTAAGATAAAGTCGATTCCATGCTTTGAGAAAGAAGGGATGATCTGGATTTGGCCTGGCAATGATCCCCCAACGGTCTCACTTCCATCTTTACTACCTCCTTCTGGATTCGTAATCCATGCCGAG	GGCTGGGAATATTCGACTGACGGAAAATGCGAGAAAATGCCATCAACTAAAATGCTAAATGTTAAGATAAAGTCGATTCCATGCTTTGAGAAAGAAGGCATGATCTGGATTTGGCCTGGCAATGATCCCCCAACGGTCTCACTTCCATCTTTACTACCTCCTTCTGGATTCGTAATCCATGCCGAG	1	0.385633	N
1089865725	C:C	T:T	Vf_Mt1g031620_001	GCTGCTGTTGGTGTAGGCACCTGCAATAAGCTTCTTGAGTAGATTTGTATATAATCAAAANTGTGGAAAAGCATCCATTCTGYGCAAAGTATGAATAGCA[Y]CATCAACATAATTCGCCGGATTTACATTGTAATCAGCAATGGTTAATATTATAAAGTAGTAGTTCATTATCCTTRTGGATCATGTTTATATTGTA	GCTGCTGTTGGTGTAGGCACCTGCAATAAGCTTCTTGAGTAGATTTGTATATAATCAAAAATGTGGAAAAGCATCCATTCTGTGCAAAGTATGAATAGCACCATCAACATAATTCGCCGGATTTACATTGTAATCAGCAATGGTTAATATTATAAAGTAGTAGTTCATTATCCTTATGGATCATGTTTATATTGTA	GCTGCTGTTGGTGTAGGCACCTGCAATAAGCTTCTTGAGTAGATTTGTATATAATCAAAA-TGTGGAAAAGCATCCATTCTGTGCAAAGTATGAATAGCATCATCAACATAATTCGCCGGATTTACATTGTAATCAGCAATGGTTAATATTATAAAGTAGTAGTTCATTATCCTTGTGGATCATGTTTATATTGTA	1	0.193762	Y
1285035944	T:T	C:C	Vf_Mt1g031650_001	TAGACTTGAAACCATATGCTCAAGCTATGCAAATGAAGTTGGCCACTCTTCCAGATGGATGTGCAATCAAGAGGGTTCAAGCAAA[Y]AGGACTAATTGTCTTGCTGAAGAGAGTAGTTGTATTTGGAAAARTGGTAAGATCATTCAACARATGATTCTAAGATTGAGAAATGTTGAGAGTGGGGAAT	TAGACTTGAAACCATATGCTCAAGCTATGCAAATGAAGTTGGCCACTCTTCCAGATGGATGTGCAATCAAGAGGGTTCAAGCAAATAGGACTAATTGTCTTGCTGAAGAGAGTAGTTGTATTTGGAAAAATGGTAAGATCATTCAACAAATGATTCTAAGATTGAGAAATGTTGAGAGTGGGGAAT	TAGACTTGAAACCATATGCTCAAGCTATGCAAATGAAGTTGGCCACTCTTCCAGATGGATGTGCAATCAAGAGGGTTCAAGCAAACAGGACTAATTGTCTTGCTGAAGAGAGTAGTTGTATTTGGAAAAGTGGTAAGATCATTCAACAAATGATTCTAAGATTGAGAAATGTTGAGAGTGGGGAAT	1	0.444444	N
1353373995	T:C	T:T	Vf_Mt1g044570_001	ATGCCGGCTACAGCAGGTAGGGTTCGCATGCCCGCCAACAATAGGGTTCACAGTAGTGCAGCCCTTCAAACACACGGCATATGGCARAGTGC[Y]ATTGGCTATGACCCTTATGCACCCAATAAGGAAGACAAGGACACTTCTCAAAGTCAGCCAAGTACRGAACYTGATGCAGAGAATGCATATGCCAGCTTCC	ATGCCGGCTACAGCGGGTAGGGTTCGCATGCCCGCCAACAATAGGGTTCACAGTAGTGCAGCCCTTCAAACACACGGCATATGGCAAAGTGCCATTGGCTATGACCCTTATGCACCCAATAAGGAAGACAAGGACACTTCTCAAAGTCAGCCAAGTACAGAACCTGATGCAGAGAATGCATATGCCAGCTTCC	ATGCCGGCTACAGCAGGTAGGGTTCGCATGCCCGCCAACAATAGGGTTCACAGTAGTGCAGCCCTTCAAACACACGGCATATGGCAAAGTGCTATTGGCTATGACCCTTATGCACCCAATAAGGAAGACAAGGACACTTCTCAAAGTCAGCCAAGTACGGAACCTGATGCAGAGAATGCATATGCCAGCTTCC	1	0.49875	Y
1577529707	C:C	A:A	Vf_Mt1g045800_001	GTGGTGGTGTTATTGTGATGGTTTCTGGATCTGTGCAAATTAAGGACAATCTGAGGAGGAAATTTATGCAGACGTTCTTCCTTGCGCCCCAAGAAAAAGG[M]NTTTTTGTGCTAAATGATATCTTTCACTTCGTTGAAGATGATCTTATTCATCACCATCACCACCAGGCAGTCTTGTTAGCTCAGAGCAATCTTGATTCAAA	GTGGTGGTGTTATTGTGATGGTTTCTGGATCTGTGCAAATTAAGGACAATCTGAGGAGGAAATTTATGCAGACGTTCTTCCTTGCGCCCCAAGAAAAAGGCTTTTTTGTGCTAAATGATATCTTTCACTTCGTTGAAGATGATCTTATTCATCACCATCACCACCAGGCAGTCTTGTTAGCTCAGAGCAATCTTGATTCAAA	GTGGTGGTGTTATTGTGATGGTTTCTGGATCTGTGCAAATTAAGGACAATCTGAGGAGGAAATTTATGCAGACGTTCTTCCTTGCGCCCCAAGAAAAAGGATTTTTTGTGCTAAATGATATCTTTCACTTCGTTGAAGATGATCTTATTCATCACCATCACCACCAGGCAGTCTTGTTAGCTCAGAGCAATCTTGATTCAAA	1	0.497778	Y
1721968277	C:C	C:C	Vf_Mt1g050730_001	CAGCAGCATGATAATGAAATTTCAGACTTCCCTTCCAAATTTGTWTTCTGGTGTCTGAGTGCGATTGAAAA[Y]GCACTGCGACATGATGATGCCTACACTGAGGGAGAAGGCAACTCTTTCTTTCTTGACCCGTGGGGATTAGAATTTTCAAAGTGTTTTNCTACTGGTAAAGAT	CAGCAGCATGATAATGAAATTTCAGACTTCCCTTCCAAATTTGTATTCTGGTGTCTGAGTGCGATTGAAAATGCACTGCGACATGATGATGCCTACACTGAGGGAGAAGGCAACTCTTTCTTTCTTGACCCGTGGGGATTAGAATTTTCAAAGTGTTTT-CTACTGGTAAAGAT	CAGCAGCATGATAATGAAATTTCAGACTTCCCTTCCAAATTTGTTTTCTGGTGTCTGAGTGCGATTGAAAACGCACTGCGACATGATGATGCCTACACTGAGGGAGAAGGCAACTCTTTCTTTCTTGACCCGTGGGGATTAGAATTTTCAAAGTGTTTTTCTACTGGTAAAGAT	1	0.32	Y
1152180734	G:G	A:A	Vf_Mt1g056180_001	TTCTATTCCAGCATGAGGGTGAAGGGTGATGATGAGGATTGGGTTTACTACAGCAATCACAAATCAGACGTTGGGAGTTTGCC[R]AAAGAGGAGTCTGCYGTCTCGTCCTCCGAGCCTTATGTAGCGCAAAGTTCAAGGCGTAGCTTATTGCCTTGGAGGAAGAGAAAGTTGAGTTTCAGATCTCC	TTCTATTCCAGCATGAGGGTGAAGGGTGATGATGAGGATTGGGTTTACTACAGCAATCACAAATCAGACGTTGGGAGTTTGCCGAAAGAGGAGTCTGCCGTCTCGTCCTCCGAGCCTTATGTAGCGCAAAGTTCAAGGCGTAGCTTATTGCCTTGGAGGAAGAGAAAGTTGAGTTTCAGATCTCC	TTCTATTCCAGCATGAGGGTGAAGGGTGATGATGAGGATTGGGTTTACTACAGCAATCACAAATCAGACGTTGGGAGTTTGCCAAAAGAGGAGTCTGCCGTCTCGTCCTCCGAGCCTTATGTAGCGCAAAGTTCAAGGCGTAGCTTATTGCCTTGGAGGAAGAGAAAGTTGAGTTTCAGATCTCC	1	0.345679	Y
1983470132	C:C	C:C	Vf_Mt1g056520_001	GTTGGAGGTAGGGTTATTAAGGTCAACTTCCCAGAAGTGCCTAAAGTAGGCAAAAGTGTACGAATGGGATCAAATTATAAAGGTTA[Y]GTAGACAGCCCTCACAAAATCTATGCCGGAAACCTCGGTTGGGATATGACTTCTCAGGTTCTCAAAAAAGCCTTTGCTGAGCAGCARGGCTTACTAAGTG	GTTGGAGGTAGGGTTATTAAGGTCAACTTCCCAGAAGTGCCTAAAGTAGGCAAAAGTGTACGAATGGGATCAAATTATAAAGGTTATGTAGACAGCCCTCACAAAATCTATGCCGGAAACCTCGGTTGGGATATGACTTCTCAGGTTCTCAAAAAAGCCTTTGCTGAGCAGCAAGGCTTACTAAGTG	GTTGGAGGTAGGGTTATTAAGGTCAACTTCCCAGAAGTGCCTAAAGTAGGCAAAAGTGTACGAATGGGATCAAATTATAAAGGTTACGTAGACAGCCCTCACAAAATCTATGCCGGAAACCTCGGTTGGGATATGACTTCTCAGGTTCTCAAAAAAGCCTTTGCTGAGCAGCAGGGCTTACTAAGTG	1	0.0444215	N
1420623745	T:T	T:T	Vf_Mt1g056560_001	TGCACCAAGTTTTCCTCGACATGACAGTATCGGTACAATTGCAAGGTGAGCAGTTGGATGATATTGAGAGYCATGTGGCAAGGGCGAGCTCGTTTGTGCA[Y]ACCGGAACTGAGCATTTACAGACGGCAAGGAAGCACCAGAGAAATACGAGGAAATGGACCTGTTATCTTATTATACTGATT	TGCACCAAGTTTTCCTCGACATGACAGTATCGGTACAATTGCAAGGTGAGCAGTTGGATGATATTGAGAGCCATGTGGCAAGGGCGAGCTCGTTTGTGCACACCGGAACTGAGCATTTACAGACGGCAAGGAAGCACCAGAGAAATACGAGGAAATGGACCTGTTATCTTATTATACTGATT	TGCACCAAGTTTTCCTCGACATGACAGTATCGGTACAATTGCAAGGTGAGCAGTTGGATGATATTGAGAGCCATGTGGCAAGGGCGAGCTCGTTTGTGCATACCGGAACTGAGCATTTACAGACGGCAAGGAAGCACCAGAGAAATACGAGGAAATGGACCTGTTATCTTATTATACTGATT	1	0.0434568	N
1919227313	G:A	A:A	Vf_Mt1g061530_001	AAAAAGAAGTACCAACGGGAACAAATGGTGGCGTCTCCAACTTCAACTGGTCCAGAAATGATGACAGCAGCAAGACCTTTCTC[R]CAACAAGCAAATGCTCATGGCGAAAACTTTATGATWCCTATTTTGTCTCA	AAAAAGAAGTACCAACGGGAACAAATGGTGGCGTCTCCAACTTCAACTGGTCCAGAAATGATGACAGCAGCAAGACCTTTCTCGCAACAAGCAAATGCTCATGGCGAAAACTTTATGATTCCTATTTTGTCTCA	AAAAAGAAGTACCAACGGGAACAAATGGTGGCGTCTCCAACTTCAACTGGTCCAGAAATGATGACAGCAGCAAGACCTTTCTCACAACAAGCAAATGCTCATGGCGAAAACTTTATGATACCTATTTTGTCTCA	4	0.099723	N
1875083413	G:C	C:C	Vf_Mt1g061600_001	AGTTAATGCTCAGGCAGTCCTCAAAGCTACTAACGTAGATGGTGTATATGACTGCAGCTCCCGAGACA[S]CAATTTCACTTTTGAACACATATCCTTCAGAGAGCTAGTGTCTAGAGGTGTCACCTCTATGGATATGTCAGCCTTGACATTCTGTGAGGAAAATGCCATT	AGTTAATGCTCAGGCAGTCCTCAAAGCTACTAACGTAGATGGTGTATATGACTGCAGCTCCCGAGACAGCAATTTCACTTTTGAACACATATCCTTCAGAGAGCTAGTGTCTAGAGGTGTCACCTCTATGGATATGTCAGCCTTGACATTCTGTGAGGAAAATGCCATT	AGTTAATGCTCAGGCAGTCCTCAAAGCTACTAACGTAGATGGTGTATATGACTGCAGCTCCCGAGACACCAATTTCACTTTTGAACACATATCCTTCAGAGAGCTAGTGTCTAGAGGTGTCACCTCTATGGATATGTCAGCCTTGACATTCTGTGAGGAAAATGCCATT	3	0	N
1845254471	T:C	T:T	Vf_Mt1g061800_001	GGTATTCTCATTTAAGCTCCGTGGAGCTTATAATATGATGGCAAAACTTCCGGAGGAAGTCTTGGAGAAAGGGGTTATATGTTCTTCTGCTGGAAATCA[Y]GCTCAAGGAGTTGCCTTGTCTGCCAAGAGATTGAATTGTAAYGCTGTTATTGCTATGCCCGTTACCACGCCTGACATCAAG	GGTATTCTCATTTAAGCTCCGTGGAGCTTATAATATGATGGCAAAACTTCCGGAGGAAGTCTTGGAGAAAGGGGTTATATGTTCTTCTGCTGGAAATCACGCTCAAGGAGTTGCCTTGTCTGCCAAGAGATTGAATTGTAATGCTGTTATTGCTATGCCCGTTACCACGCCTGACATCAAG	GGTATTCTCATTTAAGCTCCGTGGAGCTTATAATATGATGGCAAAACTTCCGGAGGAAGTCTTGGAGAAAGGGGTTATATGTTCTTCTGCTGGAAATCATGCTCAAGGAGTTGCCTTGTCTGCCAAGAGATTGAATTGTAATGCTGTTATTGCTATGCCCGTTACCACGCCTGACATCAAG	1	0.499753	Y
1015189659	G:G	C:C	Vf_Mt1g064060_001	AGGAGATGCTTTTGTTGGAGGATTCCTTGCACAATTGGTTCAGGAGAAGCCTATTGAAGAATGTGTGAGAGCTGG[S]TCTTATGCAGCAAATGTTGTCATTCAAAGGTCCGGCTGCACTTACCCAGAGAAGCCTGATTTTCATTGAGTGATTCTCCCGA	AGGAGATGCTTTTGTTGGAGGATTCCTTGCACAATTGGTTCAGGAGAAGCCTATTGAAGAATGTGTGAGAGCTGGGTCTTATGCAGCAAATGTTGTCATTCAAAGGTCCGGCTGCACTTACCCAGAGAAGCCTGATTTTCATTGAGTGATTCTCCCGA	AGGAGATGCTTTTGTTGGAGGATTCCTTGCACAATTGGTTCAGGAGAAGCCTATTGAAGAATGTGTGAGAGCTGGCTCTTATGCAGCAAATGTTGTCATTCAAAGGTCCGGCTGCACTTACCCAGAGAAGCCTGATTTTCATTGAGTGATTCTCCCGA	1	0.0425331	Y
1908973427	G:G	G:G	Vf_Mt1g066380_001	CATGTGATGCGTCTCTGCTTTTAGCMACGGCGCACGGTGTAGTATCRGAGCAGACATCGGAGAGAAGTTTCGGGATGAGAAACTTCAAGTATGTCRATAC[R]ATCAAAGCTGCTGTTGAGAAAGAATGTCCCATGAYAGTGTCATGCGCTGATATTGTTGCTCTTTCSGCTAGAGATGGCATTGCCA	CATGTGATGCGTCTCTGCTTTTAGCAACGGCGCACGGTGTAGTATCAGAGCAGACATCGGAGAGAAGTTTCGGGATGAGAAACTTCAAGTATGTCGATACAATCAAAGCTGCTGTTGAGAAAGAATGTCCCATGACAGTGTCATGCGCTGATATTGTTGCTCTTTCCGCTAGAGATGGCATTGCCA	CATGTGATGCGTCTCTGCTTTTAGCCACGGCGCACGGTGTAGTATCGGAGCAGACATCGGAGAGAAGTTTCGGGATGAGAAACTTCAAGTATGTCAATACGATCAAAGCTGCTGTTGAGAAAGAATGTCCCATGATAGTGTCATGCGCTGATATTGTTGCTCTTTCGGCTAGAGATGGCATTGCCA	1	0.340265	N
1006265917	C:C	G:G	Vf_Mt1g071110_001	GTCATTGGACTGAGGATATGAGAGATGAGGCTCTTGAACCGGCTGAACTCACTMATAGGAATATGCTTGTTGTTGATGTTGGTGGTGGGACTGGTTTTAC[S]ACGTTGGGTATTGTGAAGCATGTGGAYGCTAAGAAYGTTACCATTCTTGATCAGTCTCCGCATCAGCTTGCTAAAGCTAAGGAAAAGGAACCGCTTAAGG	GTCATTGGACTGAGGATATGAGAGATGAGGCTCTTGAACCGGCTGAACTCACTAATAGGAATATGCTTGTTGTTGATGTTGGTGGTGGGACTGGTTTTACCACGTTGGGTATTGTGAAGCATGTGGATGCTAAGAACGTTACCATTCTTGATCAGTCTCCGCATCAGCTTGCTAAAGCTAAGGAAAAGGAACCGCTTAAGG	GTCATTGGACTGAGGATATGAGAGATGAGGCTCTTGAACCGGCTGAACTCACTAATAGGAATATGCTTGTTGTTGATGTTGGTGGTGGGACTGGTTTTACGACGTTGGGTATTGTGAAGCATGTGGATGCTAAGAATGTTACCATTCTTGATCAGTCTCCGCATCAGCTTGCTAAAGCTAAGGAAAAGGAACCGCTTAAGG	1	0.416322	Y
1009291862	T:T	T:T	Vf_Mt1g071430_001	GGAATCAACCCTACGGAAAATCCGATTTGGAAAGCGGCGCAAGGCCTCTCTACCCGATGATGCT[Y]GAAAGCCCCGAACTCCGGTGGTCTTTCATCCGAAAAGTCTACGTCATCATCGCCATCCAATTACTCGCCACCATCGCCGTCGGCGCCGT	GGAATCAACCCTACGGAAAATCCGATTTGGAAAGCGGCGCAAGGCCTCTCTACCCGATGATGCTCGAAAGCCCCGAACTCCGGTGGTCTTTCATCCGAAAAGTCTACGTCATCATCGCCATCCAATTACTCGCCACCATCGCCGTCGGCGCCGT	GGAATCAACCCTACGGAAAATCCGATTTGGAAAGCGGCGCAAGGCCTCTCTACCCGATGATGCTTGAAAGCCCCGAACTCCGGTGGTCTTTCATCCGAAAAGTCTACGTCATCATCGCCATCCAATTACTCGCCACCATCGCCGTCGGCGCCGT	1	0.433884	N
1038938738	T:T	C:C	Vf_Mt1g072640_001	TCAATGATCTTTTGATTATGTATGATGGCTTTAATTTCGACGAGTGGCTAAATAAATGTAAAAAGA[Y]CATGAATGATACATTTCCAAGGGAGGATCCATATAGCATTCTTGTTCCACCTGGATTTGAGTCATTTGACATAGAT	TCAATGATCTTTTGATTATGTATGATGGCTTTAATTTCGACGAGTGGCTAAATAAATGTAAAAAGATCATGAATGATACATTTCCAAGGGAGGATCCATATAGCATTCTTGTTCCACCTGGATTTGAGTCATTTGACATAGAT	TCAATGATCTTTTGATTATGTATGATGGCTTTAATTTCGACGAGTGGCTAAATAAATGTAAAAAGACCATGAATGATACATTTCCAAGGGAGGATCCATATAGCATTCTTGTTCCACCTGGATTTGAGTCATTTGACATAGAT	1	0.363894	Y
1947290245	G:G	A:A	Vf_Mt1g072740_001	AGATCCCTTATGTTGTGAAGCTTAACCCGGATGAGGATAAGCAGAATGTTTTGTTGGCTGGTATGAGTGATAAGAAGATTGTTCAGTGGGATATGAATAC[R]GGGCAGATAACTCAAGAGTATGATCAGCATTTAGGGGCTGTGAATACCATTACTTTTGTTGATAACAATAGGAGATTTGTTACTTCAAGTGATGACAAGT	AGATCCCTTATGTTGTGAAGCTTAACCCGGATGAGGATAAGCAGAATGTTTTGTTGGCTGGTATGAGTGATAAGAAGATTGTTCAGTGGGATATGAATACGGGGCAGATAACTCAAGAGTATGATCAGCATTTAGGGGCTGTGAATACCATTACTTTTGTTGATAACAATAGGAGATTTGTTACTTCAAGTGATGACAAGT	AGATCCCTTATGTTGTGAAGCTTAACCCGGATGAGGATAAGCAGAATGTTTTGTTGGCTGGTATGAGTGATAAGAAGATTGTTCAGTGGGATATGAATACAGGGCAGATAACTCAAGAGTATGATCAGCATTTAGGGGCTGTGAATACCATTACTTTTGTTGATAACAATAGGAGATTTGTTACTTCAAGTGATGACAAGT	1	0.497566	Y
1858530407	T:T	C:C	Vf_Mt1g073000_001	AGGTGTCTGCAAAACGTACAAATGTTCCTGGATTGAAGCAGTACTTTGGAAGAAGACC[Y]GCTGGTTTCCGTGCTAGGAGGCCTTTCATGCCTGCACCATTCTTTCCACCATATGGTTAC	AGGTGTCTGCAAAACGTACAAATGTTCCTGGATTGAAGCAGTACTTTGGAAGAAGACCTGCTGGTTTCCGTGCTAGGAGGCCTTTCATGCCTGCACCATTCTTTCCACCATATGGTTAC	AGGTGTCTGCAAAACGTACAAATGTTCCTGGATTGAAGCAGTACTTTGGAAGAAGACCCGCTGGTTTCCGTGCTAGGAGGCCTTTCATGCCTGCACCATTCTTTCCACCATATGGTTAC	1	0.262716	Y
1478252057	A:A	G:G	Vf_Mt1g075140_001	TGGGATACTTTCTTGCGGTGACTACCTTGGAYAAAATAGGAGAGGGGAAAGTGAGACA[R]CACACTGGGGATGTCCTCTTCCCTGTTGTTTTTAGTGCTGTCACCTTCAAGATGTTCAAGGGTGAGGTATTAGAGGGGACAGTCCACAAGGTGCTGAAGC	TGGGATACTTTCTTGCGGTGACTACCTTGGATAAAATAGGAGAGGGGAAAGTGAGACAACACACTGGGGATGTCCTCTTCCCTGTTGTTTTTAGTGCTGTCACCTTCAAGATGTTCAAGGGTGAGGTATTAGAGGGGACAGTCCACAAGGTGCTGAAGC	TGGGATACTTTCTTGCGGTGACTACCTTGGACAAAATAGGAGAGGGGAAAGTGAGACAGCACACTGGGGATGTCCTCTTCCCTGTTGTTTTTAGTGCTGTCACCTTCAAGATGTTCAAGGGTGAGGTATTAGAGGGGACAGTCCACAAGGTGCTGAAGC	1	0.0831758	Y
1459318022	A:A	A:A	Vf_Mt1g075320_001	AAAACACGAGGTGTCAAGCTCTCCGAGTTTCATGTCGTCAATCAGGATCCACCGGCTCCATCTGATAAAGCAGTCATCAATGCAATGGAAACTGCAAC[R]AAAGAGCTAAACTTGACGAGCAAGTTGATGATTAGTCGAGCCTATCACGACTCTTTGTTTATGGCCAGG	AAAACACGAGGTGTCAAGCTCTCCGAGTTTCATGTCGTCAATCAGGATCCACCGGCTCCATCTGATAAAGCAGTCATCAATGCAATGGAAACTGCAACGAAAGAGCTAAACTTGACGAGCAAGTTGATGATTAGTCGAGCCTATCACGACTCTTTGTTTATGGCCAGG	AAAACACGAGGTGTCAAGCTCTCCGAGTTTCATGTCGTCAATCAGGATCCACCGGCTCCATCTGATAAAGCAGTCATCAATGCAATGGAAACTGCAACAAAAGAGCTAAACTTGACGAGCAAGTTGATGATTAGTCGAGCCTATCACGACTCTTTGTTTATGGCCAGG	1	0.297521	N
1783878720	G:G	A:A	Vf_Mt1g075610_001	CTCCATATATTCAGGCTGTTGGGGACTCCTAATGAAGAGGTGTGGCCAGGTGTTAGTAAACTAATGAACTGGCATGAGTACCCTCAGTGGAGCCCTCAAA[R]TCTTGCAAAGGCYGTTCCCAATTTGGATGAGGCTGGACTGGATCTACTCTCT	CTCCATATATTCAGGCTGTTGGGGACTCCTAATGAAGAGGTGTGGCCAGGTGTTAGTAAACTAATGAACTGGCATGAGTACCCTCAGTGGAGCCCTCAAAGTCTTGCAAAGGCCGTTCCCAATTTGGATGAGGCTGGACTGGATCTACTCTCT	CTCCATATATTCAGGCTGTTGGGGACTCCTAATGAAGAGGTGTGGCCAGGTGTTAGTAAACTAATGAACTGGCATGAGTACCCTCAGTGGAGCCCTCAAAATCTTGCAAAGGCTGTTCCCAATTTGGATGAGGCTGGACTGGATCTACTCTCT	1	0.121928	Y
1910719638	C:C	C:C	Vf_Mt1g079520_001	TTATTGACTTGCTTGAAGCTTTAGAAGCTATGGCCAAAGATAACCAGCAAATTCCCCCACGGGCAATGATCTCGAGCAGAAAATACCGAACCTTAGTGAG[Y]TCATGGATTGAACCTTTACAAGAGGAGGCTGAACTTGGTTATGAGATTGATTATATTGCTAG	TTATTGACTTGCTTGAAGCTTTAGAAGCTATGGCCAAAGATAACCAGCAAATTCCCCCACGGGCAATGATCTCGAGCAGAAAATACCGAACCTTAGTGAGTTCATGGATTGAACCTTTACAAGAGGAGGCTGAACTTGGTTATGAGATTGATTATATTGCTAG	TTATTGACTTGCTTGAAGCTTTAGAAGCTATGGCCAAAGATAACCAGCAAATTCCCCCACGGGCAATGATCTCGAGCAGAAAATACCGAACCTTAGTGAGCTCATGGATTGAACCTTTACAAGAGGAGGCTGAACTTGGTTATGAGATTGATTATATTGCTAG	1	0.15879	Y
1251433143	G:G	G:G	Vf_Mt1g079810_001	CTGGGTTTTTCCATGAACGAAAGTGCAGTAACAGGAGTGAACAACATCAACAATAATGAAGAAGATGAGAGAGAAAACAGTGATGAACAAAAAGGAGGAG[S]TATAGAAACAAACAACTCCACGCGCCGTCCACGAGGGCGTCCTTCAGGGTCGAAAAACAAGCCGAAGCCGCCGATATTCATAACAAGAGACAGCCCTAAC	CTGGGTTTTTCCATGAACGAAAGTGCAGTAACAGGAGTGAACAACATCAACAATAATGAAGAAGATGAGAGAGAAAACAGTGATGAACAAAAAGGAGGAGCTATAGAAACAAACAACTCCACGCGCCGTCCACGAGGGCGTCCTTCAGGGTCGAAAAACAAGCCGAAGCCGCCGATATTCATAACAAGAGACAGCCCTAAC	CTGGGTTTTTCCATGAACGAAAGTGCAGTAACAGGAGTGAACAACATCAACAATAATGAAGAAGATGAGAGAGAAAACAGTGATGAACAAAAAGGAGGAGGTATAGAAACAAACAACTCCACGCGCCGTCCACGAGGGCGTCCTTCAGGGTCGAAAAACAAGCCGAAGCCGCCGATATTCATAACAAGAGACAGCCCTAAC	1	0.0831758	N
1651575609	G:G	A:A	Vf_Mt1g079870_001	ATCGCATCATAGTCGCAACTCAAGTCCGCGACACTCTCGTTCAGTCCAACGTCGAGGAAGAGATTCTCTCTTACTTCGATAACGGCGGCGCTGAAGTTTT[R]TACGAAATCCGTCTCCTCACCGGTCCGCAACGCGCCTCCGCCGCAAGGTTTCTTGTGGAGAAGAGATATGATGGGAAAGGAGCTCAGGATCT	ATCGCATCATAGTCGCAACTCAAGTCCGCGACACTCTCGTTCAGTCCAACGTCGAGGAAGAGATTCTCTCTTACTTCGATAACGGCGGCGCTGAAGTTTTGTACGAAATCCGTCTCCTCACCGGTCCGCAACGCGCCTCCGCCGCAAGGTTTCTTGTGGAGAAGAGATATGATGGGAAAGGAGCTCAGGATCT	ATCGCATCATAGTCGCAACTCAAGTCCGCGACACTCTCGTTCAGTCCAACGTCGAGGAAGAGATTCTCTCTTACTTCGATAACGGCGGCGCTGAAGTTTTATACGAAATCCGTCTCCTCACCGGTCCGCAACGCGCCTCCGCCGCAAGGTTTCTTGTGGAGAAGAGATATGATGGGAAAGGAGCTCAGGATCT	1	0.283165	Y
1799565368	G:G	A:A	Vf_Mt1g079930_001	AAATTTCCGCTTCCAGATCCATCTGATCCGTTTTCACTTAAACCGGGTCGTGTCTCTGCACTTACTCGTAACTTAAAAGCAACTGAAGTGGACAAGTC[R]TCAAGTTTAAGTGTGGCCATAGCTGGGGCACGTGCAGCAGCTGTTCAGTTCGCAAAGAAGGACTATAATTCCCAAAGCACTGATCGAAACAATAA	AAATTTCCGCTTCCAGATCCATCTGATCCGTTTTCACTTAAACCGGGTCGTGTCTCTGCACTTACTCGTAACTTAAAAGCAACTGAAGTGGACAAGTCATCAAGTTTAAGTGTGGCCATAGCTGGGGCACGTGCAGCAGCTGTTCAGTTCGCAAAGAAGGACTATAATTCCCAAAGCACTGATCGAAACAATAA	AAATTTCCGCTTCCAGATCCATCTGATCCGTTTTCACTTAAACCGGGTCGTGTCTCTGCACTTACTCGTAACTTAAAAGCAACTGAAGTGGACAAGTCGTCAAGTTTAAGTGTGGCCATAGCTGGGGCACGTGCAGCAGCTGTTCAGTTCGCAAAGAAGGACTATAATTCCCAAAGCACTGATCGAAACAATAA	1	0.340265	Y
1058543789	C:C	T:T	Vf_Mt1g080150_001	AGAACCATATTCAGAAGAAACCAAAAATGTCAAGGAAGAGTATCCTCCACAAGTGAAAATAGTCCAGAACCTGTWWAATT[Y]GGGTTATCTAATAGAACATTGTTTTCAAATGATCCGATTTTTCATCTGAAATGTAGTTCCAATGTAACAAATTGAAGGTTCT	AGAACCATATTCAGAAGAAACCAAAAATGTCAAGGAAGAGTATCCTCCACAAGTGAAAATAGTCCAGAACCTGTTAAATTCGGGTTATCTAATAGAACATTGTTTTCAAATGATCCGATTTTTCATCTGAAATGTAGTTCCAATGTAACAAATTGAAGGTTCT	AGAACCATATTCAGAAGAAACCAAAAATGTCAAGGAAGAGTATCCTCCACAAGTGAAAATAGTCCAGAACCTGTTAAATTTGGGTTATCTAATAGAACATTGTTTTCAAATGATCCGATTTTTCATCTGAAATGTAGTTCCAATGTAACAAATTGAAGGTTCT	1	0.197531	Y
1775821253	T:T	C:C	Vf_Mt1g081290_001	AGGTGGATATATATGAGTCGAGATCATTTATTGGTGGAAAAGTTGGTTCGTTTGTTGATAAACGTGGAAA[Y]CACATTGAAATGGGGTTGCATGTTTTCTTTGGTTGCTAYAACAATCTTTTCCGACTAATGAAAAAGGY	AGGTGGATATATATGAGTCGAGATCATTTATTGGTGGAAAAGTTGGTTCGTTTGTTGATAAACGTGGAAATCACATTGAAATGGGGTTGCATGTTTTCTTTGGTTGCTACAACAATCTTTTCCGACTAATGAAAAAGGT	AGGTGGATATATATGAGTCGAGATCATTTATTGGTGGAAAAGTTGGTTCGTTTGTTGATAAACGTGGAAACCACATTGAAATGGGGTTGCATGTTTTCTTTGGTTGCTACAACAATCTTTTCCGACTAATGAAAAAGGC	1	0.124444	Y
1192300098	G:G	A:A	Vf_Mt1g082210_001	TCAACCGTGACTTGGCGGAGTTTCTTGATCGGAAAGTTCCGGCGAATGCAAACCCTGTGGATGGAGTGTTTTCTTTTGATGTGATTGTTGACAGGGAAAC[R]AATCTTCTTACTCGAATTTATCGTCCCGTTGAGGGAGATGAAAGTGTGAACATTGTTGATCTTGAGAAGCCTGTTACCTCTGAGGTT	TCAACCGTGACTTGGCGGAGTTTCTTGATCGGAAAGTTCCGGCGAATGCAAACCCTGTGGATGGAGTGTTTTCTTTTGATGTGATTGTTGACAGGGAAACGAATCTTCTTACTCGAATTTATCGTCCCGTTGAGGGAGATGAAAGTGTGAACATTGTTGATCTTGAGAAGCCTGTTACCTCTGAGGTT	TCAACCGTGACTTGGCGGAGTTTCTTGATCGGAAAGTTCCGGCGAATGCAAACCCTGTGGATGGAGTGTTTTCTTTTGATGTGATTGTTGACAGGGAAACAAATCTTCTTACTCGAATTTATCGTCCCGTTGAGGGAGATGAAAGTGTGAACATTGTTGATCTTGAGAAGCCTGTTACCTCTGAGGTT	1	0.498967	Y
1344350990	C:C	G:G	Vf_Mt1g082420_001	CAGTATTGGCTACGGATGAGAAGTACAACGAAGCGATTTATAGCACGGCTAAACGGCTAGTTGCTGCCATTGACGGACTTCCAGATCCTGGCGGGCC[S]TTAGTTAAAGACGACAAACGGGAGTCTAACTTCAAATCAAAACAAGAGACAGATGAGAAGCGCGGACAATTCTCTCTTGTGGTTGGAGGTTTGTTGGT	CAGTATTGGCTACGGATGAGAAGTACAACGAAGCGATTTATAGCACGGCTAAACGGCTAGTTGCTGCCATTGACGGACTTCCAGATCCTGGCGGGCCCTTAGTTAAAGACGACAAACGGGAGTCTAACTTCAAATCAAAACAAGAGACAGATGAGAAGCGCGGACAATTCTCTCTTGTGGTTGGAGGTTTGTTGGT	CAGTATTGGCTACGGATGAGAAGTACAACGAAGCGATTTATAGCACGGCTAAACGGCTAGTTGCTGCCATTGACGGACTTCCAGATCCTGGCGGGCCGTTAGTTAAAGACGACAAACGGGAGTCTAACTTCAAATCAAAACAAGAGACAGATGAGAAGCGCGGACAATTCTCTCTTGTGGTTGGAGGTTTGTTGGT	1	0.427438	Y
1002541787	C:C	C:C	Vf_Mt1g082580_001	TCACATTGGTTGCCTTAATTATGCTCTTATTTACCATTTTTATGGTTGTATGCTTGATCCGTCGCCAAAAATCTTCAAC[Y]AAAAATGGGATTTACAAAGAGGATTGTGAAAGTAGAGTGCTTCATGACACAAGCAGCAGACACATAGCTTCAACAATCTTGTCTTTTGATTCTAGCCCAG	TCACATTGGTTGCCTTAATTATGCTCTTATTTACCATTTTTATGGTTGTATGCTTGATCCGTCGCCAAAAATCTTCAACCAAAAATGGGATTTACAAAGAGGATTGTGAAAGTAGAGTGCTTCATGACACAAGCAGCAGACACATAGCTTCAACAATCTTGTCTTTTGATTCTAGCCCAG	TCACATTGGTTGCCTTAATTATGCTCTTATTTACCATTTTTATGGTTGTATGCTTGATCCGTCGCCAAAAATCTTCAACTAAAAATGGGATTTACAAAGAGGATTGTGAAAGTAGAGTGCTTCATGACACAAGCAGCAGACACATAGCTTCAACAATCTTGTCTTTTGATTCTAGCCCAG	1	0.161975	Y
1327803439	T:T	C:C	Vf_Mt1g083230_001	TATTACAATTTCCTAAAGCCAGAAGAGACATTCTAGTATGATTGCATGATTCTGTATATATCTTTGTTGGCACTTGCTGTGAATACCATTTCTATTTC[Y]ATTCCATGCCTTATTTATAATAACTTTATTGTAAATAGAGGTTATGCAAAGCCACTAATGTCATCCAAT	TATTACAATTTCCTAAAGCCAGAAGAGACATTCTAGTATGATTGCATGATTCTGTATATATCTTTGTTGGCACTTGCTGTGAATACCATTTCTATTTCTATTCCATGCCTTATTTATAATAACTTTATTGTAAATAGAGGTTATGCAAAGCCACTAATGTCATCCAAT	TATTACAATTTCCTAAAGCCAGAAGAGACATTCTAGTATGATTGCATGATTCTGTATATATCTTTGTTGGCACTTGCTGTGAATACCATTTCTATTTCCATTCCATGCCTTATTTATAATAACTTTATTGTAAATAGAGGTTATGCAAAGCCACTAATGTCATCCAAT	1	0.235537	Y
1919331600	T:C	?	Vf_Mt1g083330_001	AGGAGGAGTTGCAGAGAACGAATCTGGAATTGGAATCTTACAAAGAGAAGAT[Y]AAAGAGAATCAGGAGAAAATTAAGCTCAATAAACAACTACCCTACCTCGTTGGTAATATTGTTGAG	AGGAGGAGTTGCAGAGAACGAATCTGGAATTGGAATCTTACAAAGAGAAGATTAAAGAGAATCAGGAGAAAATTAAGCTCAATAAACAACTACCCTACCTCGTTGGTAATATTGTTGAG	AGGAGGAGTTGCAGAGAACGAATCTGGAATTGGAATCTTACAAAGAGAAGATCAAAGAGAATCAGGAGAAAATTAAGCTCAATAAACAACTACCCTACCTCGTTGGTAATATTGTTGAG	1	0.368828	N
1081421775	G:G	A:A	Vf_Mt1g083450_001	AGAAGAAACTTTTTGCTATGGTGATAAAGCAAGTCTAGGTTCAGTTGCTGATTCATGGAAAGCTTCACAGTTTGAGTCGACCAAGAAAGGAGAGAACTCG[R]TGATATTTGACGATTTCCAGCAGTGGACAAGGAATATGCCATTCAATGAAAGAGTTTCTTGGGCTATAGGAGGGATGGTTCTAACAGCAGGRTTGGTGTTT	AGAAGAAACTTTTTGCTATGGTGATAAAGCAAGTCTAGGTTCAGTTGCTGATTCATGGAAAGCTTCACAGTTTGAGTCGACCAAGAAAGGAGAGAACTCGGTGATATTTGACGATTTCCAGCAGTGGACAAGGAATATGCCATTCAATGAAAGAGTTTCTTGGGCTATAGGAGGGATGGTTCTAACAGCAGGATTGGTGTTT	AGAAGAAACTTTTTGCTATGGTGATAAAGCAAGTCTAGGTTCAGTTGCTGATTCATGGAAAGCTTCACAGTTTGAGTCGACCAAGAAAGGAGAGAACTCGATGATATTTGACGATTTCCAGCAGTGGACAAGGAATATGCCATTCAATGAAAGAGTTTCTTGGGCTATAGGAGGGATGGTTCTAACAGCAGGATTGGTGTTT	1	0.283165	Y
1957189487	T:T	T:T	Vf_Mt1g083460_001	AGGAAGGTAGAATTGCTGTAGTTGTGGGTGCTGTAACTGATGATATCCG[Y]GTGTACGAAGTTCCAGCCATCAAAGTTGTAGCACTTAGGTTTACAGAGACTGCAAGGGCAAGGATTGAAAAGGCTGGAGGAGAATGCTTGACATTCGATCTC	AGGAAGGTAGAATTGCTGTAGTTGTGGGTGCTGTAACTGATGATATCCGCGTGTACGAAGTTCCAGCCATCAAAGTTGTAGCACTTAGGTTTACAGAGACTGCAAGGGCAAGGATTGAAAAGGCTGGAGGAGAATGCTTGACATTCGATCTC	AGGAAGGTAGAATTGCTGTAGTTGTGGGTGCTGTAACTGATGATATCCGTGTGTACGAAGTTCCAGCCATCAAAGTTGTAGCACTTAGGTTTACAGAGACTGCAAGGGCAAGGATTGAAAAGGCTGGAGGAGAATGCTTGACATTCGATCTC	1	0.0425331	Y
1469986145	C:C	C:C	Vf_Mt1g083720_001	CAAAGATCTAYCAGAACACCTATTGGAAGGAACARTGTTTCGGTTTAACGGCGGAGACCTTAGTCGACAAGGCCATGGAGCTCGACCACCTCGGCGGCAC[Y]TACGGTGGCAACCGTAAACCCACTCCCTTCATGTGCCTCGTCATGAAAATGCTCCAGATTCAGCCCGAGAAAGAAATCGTCATCGAGTTCATCAAAAACG	CAAAGATCTATCAGAACACCTATTGGAAGGAACAGTGTTTCGGTTTAACGGCGGAGACCTTAGTCGACAAGGCCATGGAGCTCGACCACCTCGGCGGCACTTACGGTGGCAACCGTAAACCCACTCCCTTCATGTGCCTCGTCATGAAAATGCTCCAGATTCAGCCCGAGAAAGAAATCGTCATCGAGTTCATCAAAAACG	CAAAGATCTATCAGAACACCTATTGGAAGGAACAGTGTTTCGGTTTAACGGCGGAGACCTTAGTCGACAAGGCCATGGAGCTCGACCACCTCGGCGGCACCTACGGTGGCAACCGTAAACCCACTCCCTTCATGTGCCTCGTCATGAAAATGCTCCAGATTCAGCCCGAGAAAGAAATCGTCATCGAGTTCATCAAAAACG	4	0	N
1398959816	C:C	T:T	Vf_Mt1g083960_001	CAAACCAGTTGATCAAGAAGGATGTTCCATGTGAGACTGACCAACTTACACATGTTTACACCTTTATCATCCGTCCAGATGCAACCTACAGCATCTTGAT[Y]GATAATGTTGAGAAGCAAACTGGTAGCCTCTACACTGATTGGAATCTCCTTCCTGCAAAGAAAATTAAGGATCCTGAGGCCAA	CAAACCAGTTGATCAAGAAGGATGTTCCATGTGAGACTGACCAACTTACACATGTTTACACCTTTATCATCCGTCCAGATGCAACCTACAGCATCTTGATCGATAATGTTGAGAAGCAAACTGGTAGCCTCTACACTGATTGGAATCTCCTTCCTGCAAAGAAAATTAAGGATCCTGAGGCCAA	CAAACCAGTTGATCAAGAAGGATGTTCCATGTGAGACTGACCAACTTACACATGTTTACACCTTTATCATCCGTCCAGATGCAACCTACAGCATCTTGATTGATAATGTTGAGAAGCAAACTGGTAGCCTCTACACTGATTGGAATCTCCTTCCTGCAAAGAAAATTAAGGATCCTGAGGCCAA	1	0.0425331	Y
1671554404	G:G	G:G	Vf_Mt1g084740_001	CCTTGGCAAATAAAGGTTATGATGTAATGACATCTGATGATGCAGGAAGGTTTGTGTGCAATTATGTTTACTATCATTCCCTTCGTTTCGC[R]GAGCAGAACGGTATCAAATCCCTTTTCGTGCACACGCCGCTTTTCTTTACGATAAATGAAGAAACCCAAATGCAATTTGCTGCTTCCTTATTAGAGGTAC	CCTTGGCAAATAAAGGTTATGATGTAATGACATCTGATGATGCAGGAAGGTTTGTGTGCAATTATGTTTACTATCATTCCCTTCGTTTCGCAGAGCAGAACGGTATCAAATCCCTTTTCGTGCACACGCCGCTTTTCTTTACGATAAATGAAGAAACCCAAATGCAATTTGCTGCTTCCTTATTAGAGGTAC	CCTTGGCAAATAAAGGTTATGATGTAATGACATCTGATGATGCAGGAAGGTTTGTGTGCAATTATGTTTACTATCATTCCCTTCGTTTCGCGGAGCAGAACGGTATCAAATCCCTTTTCGTGCACACGCCGCTTTTCTTTACGATAAATGAAGAAACCCAAATGCAATTTGCTGCTTCCTTATTAGAGGTAC	1	0.410864	N
1480682021	A:A	A:A	Vf_Mt1g085040_001	ATGATAATGAGAAACCACTCACAGCAAACAAAAGCAATCAAAAAGCTTCGGTTTCGTCGAATGAAGTTATGAGTTTGGTAATGGAACCTACAAAAGCTTC[M]ATAGATGGTTACCCTCTAGAAGTTTCAACTTCCTCCAAGATCAACAACAATGGTAGCAGCAGC	ATGATAATGAGAAACCACTCACAGCAAACAAAAGCAATCAAAAAGCTTCGGTTTCGTCGAATGAAGTTATGAGTTTGGTAATGGAACCTACAAAAGCTTCCATAGATGGTTACCCTCTAGAAGTTTCAACTTCCTCCAAGATCAACAACAATGGTAGCAGCAGC	ATGATAATGAGAAACCACTCACAGCAAACAAAAGCAATCAAAAAGCTTCGGTTTCGTCGAATGAAGTTATGAGTTTGGTAATGGAACCTACAAAAGCTTCAATAGATGGTTACCCTCTAGAAGTTTCAACTTCCTCCAAGATCAACAACAATGGTAGCAGCAGC	1	0.474174	Y
1533481092	T:T	C:C	Vf_Mt1g086810_001	TTGACTCCGATTTTCGACCCGGTGTTATTACACTCGATGGTCACGCCGACGA[Y]TGGAAGGACATTGATGGGTCCCGGTTCGCTCTTCTCCCTGCCCTCGACCCTGACTCTGAGAGTGAATTCAATGGCGGAAAAATGACCGT	TTGACTCCGATTTTCGACCCGGTGTTATTACACTCGATGGTCACGCCGACGATTGGAAGGACATTGATGGGTCCCGGTTCGCTCTTCTCCCTGCCCTCGACCCTGACTCTGAGAGTGAATTCAATGGCGGAAAAATGACCGT	TTGACTCCGATTTTCGACCCGGTGTTATTACACTCGATGGTCACGCCGACGACTGGAAGGACATTGATGGGTCCCGGTTCGCTCTTCTCCCTGCCCTCGACCCTGACTCTGAGAGTGAATTCAATGGCGGAAAAATGACCGT	1	0.226843	Y
1173855348	A:A	T:T	Vf_Mt1g087900_001	AGGTTAACATGGAGTATGGTCTTGATCCTACCATTGGAAAAGCTATAATGCAGGCGGCGCAAGAGGTTGCTGA[W]GGGAAGCTGAATGATCATTTTCCACTTGTTGTTTGGCAAACTGGCAGTGGCACTCAGAGTAACATGAATGCCAATGAGGTT	AGGTTAACATGGAGTATGGTCTTGATCCTACCATTGGAAAAGCTATAATGCAGGCGGCGCAAGAGGTTGCTGAAGGGAAGCTGAATGATCATTTTCCACTTGTTGTTTGGCAAACTGGCAGTGGCACTCAGAGTAACATGAATGCCAATGAGGTT	AGGTTAACATGGAGTATGGTCTTGATCCTACCATTGGAAAAGCTATAATGCAGGCGGCGCAAGAGGTTGCTGATGGGAAGCTGAATGATCATTTTCCACTTGTTGTTTGGCAAACTGGCAGTGGCACTCAGAGTAACATGAATGCCAATGAGGTT	1	0.0425331	N
1495498589	A:A	G:G	Vf_Mt1g088190_001	CAGGTGGACTTTTGTTCAAGATGAGTGATAGTAACATGCAGTATGTCACATCCACT[R]CCTTCTTACTGGTCACATATGCCAAATACTTAACCAAATCACATTCAGTTGTGAATTGTGGTGGYACTACTGTAACACCAAAGAGACTCAGAACTTTAGC	CAGGTGGACTTTTGTTCAAGATGAGTGATAGTAACATGCAGTATGTCACATCCACTACCTTCTTACTGGTCACATATGCCAAATACTTAACCAAATCACATTCAGTTGTGAATTGTGGTGGCACTACTGTAACACCAAAGAGACTCAGAACTTTAGC	CAGGTGGACTTTTGTTCAAGATGAGTGATAGTAACATGCAGTATGTCACATCCACTGCCTTCTTACTGGTCACATATGCCAAATACTTAACCAAATCACATTCAGTTGTGAATTGTGGTGGTACTACTGTAACACCAAAGAGACTCAGAACTTTAGC	1	0.439509	Y
1054145479	T:T	T:T	Vf_Mt1g089980_001	AGTCCTGAGAAAGTCAAAGTCAAGCAGTCGCGAAAAAAGAACAAGAAAGTCCCCAGGGAGAGGGATCTGTT[Y]AARAAGAACTACATTCATGCATGTGAAAGCCTTCTGTTTTTGATGACYGATAAAAGTCATCATCGGGAAACAGCAATTCTTKCCCTGAARAAATC	AGTCCTGAGAAAGTCAAAGTCAAGCAGTCGCGAAAAAAGAACAAGAAAGTCCCCAGGGAGAGGGATCTGTTCAAGAAGAACTACATTCATGCATGTGAAAGCCTTCTGTTTTTGATGACTGATAAAAGTCATCATCGGGAAACAGCAATTCTTGCCCTGAAGAAATC	AGTCCTGAGAAAGTCAAAGTCAAGCAGTCGCGAAAAAAGAACAAGAAAGTCCCCAGGGAGAGGGATCTGTTTAAGAAGAACTACATTCATGCATGTGAAAGCCTTCTGTTTTTGATGACTGATAAAAGTCATCATCGGGAAACAGCAATTCTTGCCCTGAAGAAATC	1	0.474174	Y
1346638090	A:A	G:G	Vf_Mt1g094870_001	ATGTTAAATCCGCTGAGATACCTGATGGACCAAATGGAACAAAATTTTTCGCTATAACCTTGTTAACTCCACTCAGTAAAGGTGAATCAATAACACTTGA[R]GTGCTTTACTTATTGACACATTCTCTGGAACCTTTCCCAGTTGAAATTAGTCAATCAGAGTCGCAGTTGGTCTATTTCCGTGATAGTGCAATATTATTGT	ATGTTAAATCCGCTGAGATACCTGATGGACCAAATGGAACAAAATTTTTCGCTATAACCTTGTTAACTCCACTCAGTAAAGGTGAATCAATAACACTTGAAGTGCTTTACTTATTGACACATTCTCTGGAACCTTTCCCAGTTGAAATTAGTCAATCAGAGTCGCAGTTGGTCTATTTCCGTGATAGTGCAATATTATTGT	ATGTTAAATCCGCTGAGATACCTGATGGACCAAATGGAACAAAATTTTTCGCTATAACCTTGTTAACTCCACTCAGTAAAGGTGAATCAATAACACTTGAGGTGCTTTACTTATTGACACATTCTCTGGAACCTTTCCCAGTTGAAATTAGTCAATCAGAGTCGCAGTTGGTCTATTTCCGTGATAGTGCAATATTATTGT	1	0.46281	Y
1842560554	T:T	T:T	Vf_Mt1g095110_001	TCCAACTGGCTAATCCAACTGACCGCTGTTTACTTCGCTAAAGCCGGTTTCGCCACTTGCGCTATCGACCACCAAGGCCACGGTT[Y]CTCCGACGGTTTAATCGCTCATATCCCTGACATCAATCCYGTCGTCGATGACTGCATCACCTTCTTCGAATC	TCCAACTGGCTAATCCAACTGACCGCTGTTTACTTCGCTAAAGCCGGTTTCGCCACTTGCGCTATCGACCACCAAGGCCACGGTTCCTCCGACGGTTTAATCGCTCATATCCCTGACATCAATCCCGTCGTCGATGACTGCATCACCTTCTTCGAATC	TCCAACTGGCTAATCCAACTGACCGCTGTTTACTTCGCTAAAGCCGGTTTCGCCACTTGCGCTATCGACCACCAAGGCCACGGTTTCTCCGACGGTTTAATCGCTCATATCCCTGACATCAATCCTGTCGTCGATGACTGCATCACCTTCTTCGAATC	4	0	N
1676736579	A:A	C:C	Vf_Mt1g095140_001	ATACCGTGCTATGATTTATCGAGTACGGCGCCGTTTTTGTTCTCGCGTGCTGATGCGTTGGAAACGGATAGTTTTGATTTTCGTTTGTGGGAAGTGTGT[M]GAGCGACTTCGGCTGAACCGGGTTTGTTAGAACCRGTTCAAATGCGGTCTGTTGATGGACAAACCAAATGCGTGGCGGTTGATGGTGGTT	ATACCGTGCTATGATTTATCGAGTACGGCGCCGTTTTTGTTCTCGCGTGCTGATGCGTTGGAAACGGATAGTTTTGATTTTCGTTTGTGGGAAGTGTGTAGAGCGACTTCGGCTGAACCGGGTTTGTTAGAACCAGTTCAAATGCGGTCTGTTGATGGACAAACCAAATGCGTGGCGGTTGATGGTGGTT	ATACCGTGCTATGATTTATCGAGTACGGCGCCGTTTTTGTTCTCGCGTGCTGATGCGTTGGAAACGGATAGTTTTGATTTTCGTTTGTGGGAAGTGTGTCGAGCGACTTCGGCTGAACCGGGTTTGTTAGAACCGGTTCAAATGCGGTCTGTTGATGGACAAACCAAATGCGTGGCGGTTGATGGTGGTT	1	0.193762	Y
1005888465	A:A	T:T	Vf_Mt1g095530_001	ACTAGTAAAGGTGGTGGTGTTGAAGTTCCTGGTAGATCTTATAGTGAGTATCATCTCATGGATTATTCACCTTGGTTGAAGAAAAGAATAGAAAATCCTA[W]GTATTGGAATACTTTAAGGAATTGTATTTTGGGTTCTAAAACTTGCGACAAACTTGCTTCTTGGACCCCTTTGGATTATATGCAGAATGATATGTCTCC	ACTAGTAAAGGTGGTGGTGTTGAAGTTCCTGGTAGATCTTATAGTGAGTATCATCTCATGGATTATTCACCTTGGTTGAAGAAAAGAATAGAAAATCCTAAGTATTGGAATACTTTAAGGAATTGTATTTTGGGTTCTAAAACTTGCGACAAACTTGCTTCTTGGACCCCTTTGGATTATATGCAGAATGATATGTCTCC	ACTAGTAAAGGTGGTGGTGTTGAAGTTCCTGGTAGATCTTATAGTGAGTATCATCTCATGGATTATTCACCTTGGTTGAAGAAAAGAATAGAAAATCCTATGTATTGGAATACTTTAAGGAATTGTATTTTGGGTTCTAAAACTTGCGACAAACTTGCTTCTTGGACCCCTTTGGATTATATGCAGAATGATATGTCTCC	1	0.15879	Y
1243268575	A:A	G:G	Vf_Mt1g099390_001	TTTCTTCAAACACTATCTCTCTTCGTCCTTCGAAACCACACTCGTTTCAACTTTCTCTAAATTGGAAGCTTCTGTTTTACGATTCTACGTCGTTCACGCTTTGCAAACCAATCGGAGGGATAAGGTTGTTGAGTTTTTCACTGTTCATGGTCCTGATTTG	TTTCTTCAAACACTATCTCTCTTCGTCCTTCGAAACCACACTCGTTTCAACTTTCTCTAGATTGGAAGCTTCTGTTTTACGATTCTACGTCGTTCACGCTTTGCAATCCAATCGGAGGGATAAGGTTGTTGAGTTTTTCACTGTTCATGGTCCTGATTTG	TTTCTTCAAACACTATCTCTCTTCGTCCTTCGAAACCACACTCGTTTCAACTTTCTCTA[R]ATTGGAAGCTTCKGTTTTACGATTCTACGTCGTTCACGCTTTGCAAWCCAATCGGAGGGATAAGGTTGTTGAGTTTTTCACTGTTCATGGTCCTGATTTG	1	0.4543	Y
1414137428	A:A	T:T	Vf_Mt1g099390_002	CAAACACTATCTCTCTTCGTCCTTCGAAACCACACTCGTTTCAACTTTCTCTARATTGGAAGCTTCKGTTTTACGATTCTACGTCGTTCACGCTTTGCAA[W]CCAATCGGAGGGATAAGGTTGTTGAGTTTTTCACTGTTCATGGTCCTGATTTGTTGCAGAGTTCTCAGGAGGATTGGACTCAATGGTTTG	CAAACACTATCTCTCTTCGTCCTTCGAAACCACACTCGTTTCAACTTTCTCTAAATTGGAAGCTTCTGTTTTACGATTCTACGTCGTTCACGCTTTGCAAACCAATCGGAGGGATAAGGTTGTTGAGTTTTTCACTGTTCATGGTCCTGATTTGTTGCAGAGTTCTCAGGAGGATTGGACTCAATGGTTTG	CAAACACTATCTCTCTTCGTCCTTCGAAACCACACTCGTTTCAACTTTCTCTAGATTGGAAGCTTCTGTTTTACGATTCTACGTCGTTCACGCTTTGCAATCCAATCGGAGGGATAAGGTTGTTGAGTTTTTCACTGTTCATGGTCCTGATTTGTTGCAGAGTTCTCAGGAGGATTGGACTCAATGGTTTG	1	0.5	Y
1723087950	G:G	A:A	Vf_Mt1g100180_001	GGAAGTGAAAGGCTTTAAACAAGCCAGAAAGGTTTTCGCGATTGAAACGGCGAAAATATGGAGAATTGC[R]TTGCCTATAGTTTTCAACATTTTGTGCCAATACGGTGTTAACTCTATTACGAATATCTTCGTTGGTCATCTCGGTGATATTGAACTCTCTGCTATTTCTC	GGAAGTGAAAGGCTTTAAACAAGCCAGAAAGGTTTTCGCGATTGAAACGGCGAAAATATGGAGAATTGCGTTGCCTATAGTTTTCAACATTTTGTGCCAATACGGTGTTAACTCTATTACGAATATCTTCGTTGGTCATCTCGGTGATATTGAACTCTCTGCTATTTCTC	GGAAGTGAAAGGCTTTAAACAAGCCAGAAAGGTTTTCGCGATTGAAACGGCGAAAATATGGAGAATTGCATTGCCTATAGTTTTCAACATTTTGTGCCAATACGGTGTTAACTCTATTACGAATATCTTCGTTGGTCATCTCGGTGATATTGAACTCTCTGCTATTTCTC	1	0.410864	Y
1499151664	T:T	G:G	Vf_Mt1g100980_001	TAGGTCTCAAGCATTGATGATCCCTGTTATGAGTTCTTGTAGCTTGCTTCTCATGTTCTACTTGTTCTCATCAGTCTCGCAGCTTCTCACAGTGTTCACTTCTGT[K]TCTGCTGTGGCGTCACTTTTCTTCTGCCTTGCTCCTTATGCTGCGTGTTTGAAGACACGGTTTGGTTTGGCGGGTCGGTTTGTTTCACGCTGTTG	TAGGTCTCAAGCATTGATGATCCCTGTTATGAGTTCTTGTAGCTTGCTTCTCATGTTCTACTTGTTCTCATCAGTCTCGCAGCTTCTCACAGTGTTCACTTCTGTTTCTGCTGTGGCGTCACTTTTCTTCTGCCTTGCTCCTTATGCTGCGTGTTTGAAGACACGGTTTGGTTTGGCGGGTCGGTTTGTTTCACGCTGTTG	TAGGTCTCAAGCATTGATGATCCCTGTTATGAGTTCTTGTAGCTTGCTTCTCATGTTCTACTTGTTCTCATCAGTCTCGCAGCTTCTCACAGTGTTCACTTCTGTGTCTGCTGTGGCGTCACTTTTCTTCTGCCTTGCTCCTTATGCTGCGTGTTTGAAGACACGGTTTGGTTTGGCGGGTCGGTTTGTTTCACGCTGTTG	1	0.32	Y
1942911040	C:C	A:A	Vf_Mt1g101520_001	AGCAAGTTGTTGGATCGGGTTATTTCAGTTGAATTTGCTGCTAGAGATGACGATGTCAGG[M]GAAATGGACATAGTCCGGAGAGAGGCCGTGATCGTCAGCGTGACAGAAGCCATGATGGAAGGCGATCACCCAGTCCTTATCGTAGAGAAAGGGGTAGTCC	AGCAAGTTGTTGGATCGGGTTATTTCAGTTGAATTTGCTGCTAGAGATGACGATGTCAGGCGAAATGGACATAGTCCGGAGAGAGGCCGTGATCGTCAGCGTGACAGAAGCCATGATGGAAGGCGATCACCCAGTCCTTATCGTAGAGAAAGGGGTAGTCC	AGCAAGTTGTTGGATCGGGTTATTTCAGTTGAATTTGCTGCTAGAGATGACGATGTCAGGAGAAATGGACATAGTCCGGAGAGAGGCCGTGATCGTCAGCGTGACAGAAGCCATGATGGAAGGCGATCACCCAGTCCTTATCGTAGAGAAAGGGGTAGTCC	1	0.428642	Y
1007727826	G:G	A:A	Vf_Mt1g101840_001	TCAAGGGNAGTTTAGGTCCAGCTAAAGGTGAAGCTTACCGAGATAATGATCGAATCTCGGTGAACGATTCGGTTCTGGCTGATTCWATTTGGAATTCTGG[R]CTTAATAAAATGTTTTCTGATTTAAGAATTCGGGGGAAATCGGCTGTAGGTTTGAATCCGAATATTAGATTATATAGGT	TCAAGGGGAGTTTAGGTCCAGCTAAAGGTGAAGCTTACCGAGATAATGATCGAATCTCGGTGAACGATTCGGTTCTGGCTGATTCAATTTGGAATTCTGGGCTTAATAAAATGTTTTCTGATTTAAGAATTCGGGGGAAATCGGCTGTAGGTTTGAATCCGAATATTAGATTATATAGGT	TCAAGGG-AGTTTAGGTCCAGCTAAAGGTGAAGCTTACCGAGATAATGATCGAATCTCGGTGAACGATTCGGTTCTGGCTGATTCAATTTGGAATTCTGGACTTAATAAAATGTTTTCTGATTTAAGAATTCGGGGGAAATCGGCTGTAGGTTTGAATCCGAATATTAGATTATATAGGT	1	0.297521	Y
1072163335	G:G	G:G	Vf_Mt1g102420_001	CAGATAAATGCACCAAGACTAGATGATCCATCTTCTGGTACATTTGAGAGCTGTTCTTCCGATACATTTCAGATAAATGGTCCATGTGC[R]TATCAGATATGYTATGTGTACCTCTATAGATCTGGCTCAGATGGTTGGAAACCCGACACTGTGAAGATCAATGGTTATAGTGG	CAGATAAATGCACCAAGACTAGATGATCCATCTTCTGGTACATTTGAGAGCTGTTCTTCCGATACATTTCAGATAAATGGTCCATGTGCATATCAGATATGCTATGTGTACCTCTATAGATCTGGCTCAGATGGTTGGAAACCCGACACTGTGAAGATCAATGGTTATAGTGG	CAGATAAATGCACCAAGACTAGATGATCCATCTTCTGGTACATTTGAGAGCTGTTCTTCCGATACATTTCAGATAAATGGTCCATGTGCGTATCAGATATGTTATGTGTACCTCTATAGATCTGGCTCAGATGGTTGGAAACCCGACACTGTGAAGATCAATGGTTATAGTGG	1	0.283165	N
1493657837	G:G	A:A	Vf_Mt1g102430_001	TGGGACTATTTCGACGTCGGTGTTCCCTACCCTACCGGATTCCACCCCGATTCGTACTCCGATATCATTCGCTGGCAGAGTTTCGTCCGCC[R]ACGCAGACGAAACTCGCTATTCTGCTTYGYCGGAGCGCCACGCCGCACTTTCCGCRATGATTTCAGGGCAATTCTGTTGAATCAATGCCGTRACTC	TGGGACTATTTCGACGTCGGTGTTCCCTACCCTACCGGATTCCACCCCGATTCGTACTCCGATATCATTCGCTGGCAGAGTTTCGTCCGCCGACGCAGACGAAACTCGCTATTCTGCTTCGCCGGAGCGCCACGCCGCACTTTCCGCAATGATTTCAGGGCAATTCTGTTGAATCAATGCCGTGACTC	TGGGACTATTTCGACGTCGGTGTTCCCTACCCTACCGGATTCCACCCCGATTCGTACTCCGATATCATTCGCTGGCAGAGTTTCGTCCGCCAACGCAGACGAAACTCGCTATTCTGCTTTGCCGGAGCGCCACGCCGCACTTTCCGCAATGATTTCAGGGCAATTCTGTTGAATCAATGCCGTAACTC	1	0.493827	Y
1923110801	G:G	T:T	Vf_Mt1g105040_001	TGCAGTCCAGCTTTATGCCAAAGAGTGCAGTAAGCTCCTCCTAGATGTGCTTAAACGAGAACCTAATAAGAACAGTGACAATGAAGCGGTGGTGCCTGAT[K]ATACCGTTGCTCCTCGKGAATCTGTTTTTGATATATCAAAAGGCAAAAGGGCTTTCATTGAAGCAGAGGAAGCTCGTGAACTTTTGAG	TGCAGTCCAGCTTTATGCCAAAGAGTGCAGTAAGCTCCTCCTAGATGTGCTTAAACGAGAACCTAATAAGAACAGTGACAATGAAGCGGTGGTGCCTGATGATACCGTTGCTCCTCGTGAATCTGTTTTTGATATATCAAAAGGCAAAAGGGCTTTCATTGAAGCAGAGGAAGCTCGTGAACTTTTGAG	TGCAGTCCAGCTTTATGCCAAAGAGTGCAGTAAGCTCCTCCTAGATGTGCTTAAACGAGAACCTAATAAGAACAGTGACAATGAAGCGGTGGTGCCTGATTATACCGTTGCTCCTCGGGAATCTGTTTTTGATATATCAAAAGGCAAAAGGGCTTTCATTGAAGCAGAGGAAGCTCGTGAACTTTTGAG	1	0.498615	N
1040393745	G:G	A:A	Vf_Mt1g108280_001	CTTAATACATCGGTTTATGATATGATGGCAGAAAGCGGAGCAGCTTTTGCAAGACAGTTCGAGGCCAATAACCC[R]GTGTTGGATATGATAGACGAAAAAATTCTCCAACGCGGTCGGAATCGAGCCGCCCCTGGGGCATGGTGCTCAGGGCGGAGAAGCTGGTGGGTGGATCC	CTTAATACATCGGTTTATGATATGATGGCAGAAAGCGGAGCAGCTTTTGCAAGACAGTTCGAGGCCAATAACCCGGTGTTGGATATGATAGACGAAAAAATTCTCCAACGCGGTCGGAATCGAGCCGCCCCTGGGGCATGGTGCTCAGGGCGGAGAAGCTGGTGGGTGGATCC	CTTAATACATCGGTTTATGATATGATGGCAGAAAGCGGAGCAGCTTTTGCAAGACAGTTCGAGGCCAATAACCCAGTGTTGGATATGATAGACGAAAAAATTCTCCAACGCGGTCGGAATCGAGCCGCCCCTGGGGCATGGTGCTCAGGGCGGAGAAGCTGGTGGGTGGATCC	1	0.197531	Y
1476631682	G:G	T:T	Vf_Mt1g110320_001	GTGAAATCTGCGGGTGCAGGGATGTTTCCGTGTGTTGGCGTTGTAGGGGATTCAGTGTCTGCATTGTCAACG[K]TGCAGGTACAAGCCCGGGCCCACATGATTGATGGGCCCTGTTTGAGTAGGTTCAGTGGGCCCAATTTCGATGATGCATTGGGCTTGGATTTGCACCTTAG	GTGAAATCTGCGGGTGCAGGGATGTTTCCGTGTGTTGGCGTTGTAGGGGATTCAGTGTCTGCATTGTCAACGGTGCAGGTACAAGCCCGGGCCCACATGATTGATGGGCCCTGTTTGAGTAGGTTCAGTGGGCCCAATTTCGATGATGCATTGGGCTTGGATTTGCACCTTAG	GTGAAATCTGCGGGTGCAGGGATGTTTCCGTGTGTTGGCGTTGTAGGGGATTCAGTGTCTGCATTGTCAACGTTGCAGGTACAAGCCCGGGCCCACATGATTGATGGGCCCTGTTTGAGTAGGTTCAGTGGGCCCAATTTCGATGATGCATTGGGCTTGGATTTGCACCTTAG	1	0.0849383	Y
1025765416	A:A	T:T	Vf_Mt1g110690_001	CAAAGCAAGTTGGTGTTGGAGCTGCAGTTTCTCATGCTCCCAGCAAAAACAGTTCTAATA[W]CTCGCCAGCTTATAATTCAGAACATTCTATCAAATCTACGCACGATAAACAACAATATGAACA	CAAAGCAAGTTGGTGTTGGAGCTGCAGTTTCTCATGCTCCCAGCAAAAACAGTTCTAATAACTCGCCAGCTTATAATTCAGAACATTCTATCAAATCTACGCACGATAAACAACAATATGAACA	CAAAGCAAGTTGGTGTTGGAGCTGCAGTTTCTCATGCTCCCAGCAAAAACAGTTCTAATATCTCGCCAGCTTATAATTCAGAACATTCTATCAAATCTACGCACGATAAACAACAATATGAACA	1	0.363894	Y
1472793119	T:T	C:C	Vf_Mt1g114560_001	TTGCAGGCGAGAACTACCGATTTGGATATAAAGCCGCAGGAGACGCATTGGAGTTAGTAAAG[Y]TGTGCGAGGAGTATGGAATGGAAGCTTACATAATAAAATCTGTTATGGACAAGAACCAATACTCTGCAAATATAAGTTCCAGTACTGGCTCCAAAGAGAGG	TTGCAGGCGAGAACTACCGATTTGGATATAAAGCCGCAGGAGACGCATTGGAGTTAGTAAAGTTGTGCGAGGAGTATGGAATGGAAGCTTACATAATAAAATCTGTTATGGACAAGAACCAATACTCTGCAAATATAAGTTCCAGTACTGGCTCCAAAGAGAGG	TTGCAGGCGAGAACTACCGATTTGGATATAAAGCCGCAGGAGACGCATTGGAGTTAGTAAAGCTGTGCGAGGAGTATGGAATGGAAGCTTACATAATAAAATCTGTTATGGACAAGAACCAATACTCTGCAAATATAAGTTCCAGTACTGGCTCCAAAGAGAGG	1	0.165289	Y
1824412653	G:G	G:G	Vf_Mt1g115740_001	TCCGGCGTGTACTTACCGCCGGTGGCGTTAAAAGAACCGGTTTCCGGTGG[R]TTGAAGGTGGAGTTAGGGTTTAGCAAATTCAGCGARAGGTTGAACGGTCGTGTTGCGATACTTGGGTTAACGGCACTGTTACTGGTGGA	TCCGGCGTGTACTTACCGCCGGTGGCGTTAAAAGAACCGGTTTCCGGTGGATTGAAGGTGGAGTTAGGGTTTAGCAAATTCAGCGAGAGGTTGAACGGTCGTGTTGCGATACTTGGGTTAACGGCACTGTTACTGGTGGA	TCCGGCGTGTACTTACCGCCGGTGGCGTTAAAAGAACCGGTTTCCGGTGGGTTGAAGGTGGAGTTAGGGTTTAGCAAATTCAGCGAGAGGTTGAACGGTCGTGTTGCGATACTTGGGTTAACGGCACTGTTACTGGTGGA	1	0.345679	N
1675931078	A:A	T:T	Vf_Mt1g116110_001	GATGGGCTGCAGCTTCTGGTGACATTTCTCTAAATAGTTTGATTCTTCCGGC[W]GCTTTGTATTTTTNGGCAGATACCACATTTTATGGCACTTGCGTATATGTGCCGTGATGACTATGCTGCGGGAGGGT	GATGGGCTGCAGCTTCTGGTGACATTTCTCTAAATAGTTTGATTCTTCCGGCAGCTTTGTATTTTT-GGCAGATACCACATTTTATGGCACTTGCGTATATGTGCCGTGATGACTATGCTGCGGGAGGGT	GATGGGCTGCAGCTTCTGGTGACATTTCTCTAAATAGTTTGATTCTTCCGGCTGCTTTGTATTTTTTGGCAGATACCACATTTTATGGCACTTGCGTATATGTGCCGTGATGACTATGCTGCGGGAGGGT	1	0.470123	Y
1136816025	T:T	T:T	Vf_Mt1g116230_001	GACCTGCATTTGATGAGTTTCTGAAGAAATATATAGCCACATTCAAGTTCAAATCCATTGATACTGAAACATTCCTTGACTTCCTTAGAGCAAACATTCC[K]GGCATAGAGAATCRGATTGACCTTGTACTGTGGACAGAAGGTACCGGCATCCCATCTGATGCTTATGAGCCYGACTCAAGTGTATATAA	GACCTGCATTTGATGAGTTTCTGAAGAAATATATAGCCACATTCAAGTTCAAATCCATTGATACTGAAACATTCCTTGACTTCCTTAGAGCAAACATTCCGGGCATAGAGAATCGGATTGACCTTGTACTGTGGACAGAAGGTACCGGCATCCCATCTGATGCTTATGAGCCTGACTCAAGTGTATATAA	GACCTGCATTTGATGAGTTTCTGAAGAAATATATAGCCACATTCAAGTTCAAATCCATTGATACTGAAACATTCCTTGACTTCCTTAGAGCAAACATTCCTGGCATAGAGAATCAGATTGACCTTGTACTGTGGACAGAAGGTACCGGCATCCCATCTGATGCTTATGAGCCCGACTCAAGTGTATATAA	1	0.258034	N
1404814205	C:C	C:C	Vf_Mt1g116540_001	GCCTGAAATGGAGATGGTTAGCCGAGGCCTAGCGAAACACTTGAAACTAGAACAAAGAGAACACCTTATGCTTCTCTTTGG[Y]AAAGTTTGCAATGAAGACAGTCACGGGATYGCAAGAGAAGCCCTTGGTTTG	GCCTGAAATGGAGATGGTTAGCCGAGGCCTAGCGAAACACTTGAAACTAGAACAAAGAGAACACCTTATGCTTCTCTTTGGTAAAGTTTGCAATGAAGACAGTCACGGGATCGCAAGAGAAGCCCTTGGTTTG	GCCTGAAATGGAGATGGTTAGCCGAGGCCTAGCGAAACACTTGAAACTAGAACAAAGAGAACACCTTATGCTTCTCTTTGGCAAAGTTTGCAATGAAGACAGTCACGGGATTGCAAGAGAAGCCCTTGGTTTG	1	0.48675	N
1326233096	A:A	G:G	Vf_Mt1g116810_001	AATAATGACAAGGAAGCAGAAATRTTACGCCTTGGATATATTAAACCGGAGGTGCTTAGCTGGTCTCC[R]CGAATTATCTTACTGCATAACTTCCTGAGCTCGGAGGAATGTGATTATCTTAGGGCAATAGCCCTCCCTCGTCTGAAAATTTCAAC	AATAATGACAAGGAAGCAGAAATGTTACGCCTTGGATATATTAAACCGGAGGTGCTTAGCTGGTCTCCACGAATTATCTTACTGCATAACTTCCTGAGCTCGGAGGAATGTGATTATCTTAGGGCAATAGCCCTCCCTCGTCTGAAAATTTCAAC	AATAATGACAAGGAAGCAGAAATATTACGCCTTGGATATATTAAACCGGAGGTGCTTAGCTGGTCTCCGCGAATTATCTTACTGCATAACTTCCTGAGCTCGGAGGAATGTGATTATCTTAGGGCAATAGCCCTCCCTCGTCTGAAAATTTCAAC	1	0.287335	Y
1435014068	A:A	G:G	Vf_Mt2g005590_001	CTTTCTGCTGATTTTATTCACCAGAAACACCTTTGGGACTGAATCTCCTCAACCAGCTTGCAGGGATGGTCAATGGTTTATCC[R]CTTAAKTTCTCTCTTCTATTTTGGCGTTTATTCTTTGGTGTATTAACCACAAGAGTATTGACCGTCAGTATTGCT	CTTTCTGCTGATTTTATTCACCAGAAACACCTTTGGGACTGAATCTCCTCAACCAGCTTGCAGGGATGGTCAATGGTTTATCCACTTAAGTTCTCTCTTCTATTTTGGCGTTTATTCTTTGGTGTATTAACCACAAGAGTATTGACCGTCAGTATTGCT	CTTTCTGCTGATTTTATTCACCAGAAACACCTTTGGGACTGAATCTCCTCAACCAGCTTGCAGGGATGGTCAATGGTTTATCCGCTTAATTTCTCTCTTCTATTTTGGCGTTTATTCTTTGGTGTATTAACCACAAGAGTATTGACCGTCAGTATTGCT	1	0.42185	Y
1770605960	T:T	A:A	Vf_Mt2g005900_001	GCTATAAAGGCTGTTGCCACTCCAAATCCAGCTGTGGAATTGCCATTAACCGCTGAAAATGTAGAAACTGTGCTTGATGAAATTCG[W]CCGTATCTYATTTCTGATGGTGGAAATGTTGCTCTACATGAAATCGATGGCAATGTTGTACGGTTGAAGTTACAAGGTGCTTGTGGATCGTGTCCGAGTT	GCTATAAAGGCTGTTGCCACTCCAAATCCAGCTGTGGAATTGCCATTAACCGCTGAAAATGTAGAAACTGTGCTTGATGAAATTCGTCCGTATCTTATTTCTGATGGTGGAAATGTTGCTCTACATGAAATCGATGGCAATGTTGTACGGTTGAAGTTACAAGGTGCTTGTGGATCGTGTCCGAGTT	GCTATAAAGGCTGTTGCCACTCCAAATCCAGCTGTGGAATTGCCATTAACCGCTGAAAATGTAGAAACTGTGCTTGATGAAATTCGACCGTATCTCATTTCTGATGGTGGAAATGTTGCTCTACATGAAATCGATGGCAATGTTGTACGGTTGAAGTTACAAGGTGCTTGTGGATCGTGTCCGAGTT	1	0.48675	Y
1253304352	C:C	A:A	Vf_Mt2g005930_001	CAGGCTCGGTCTAAGACAGAGACTGCACGGCAAAAGGTTGCTCAAGAGGTACAGAAAGAACTTCGAAATATCCAACAAGAGGCCATGCAAAGAAGAAAGG[M]AGAGAGGAAAAAAATGTTGGARGAGGCTGAGGCAAAGCTCGGTGCTGAGGCCATTCGAAAGAGAGAAGCAAAAGAACGTGCTCGCCAAATGAAAAA	CAGGCTCGGTCTAAGACAGAGACTGCACGGCAAAAGGTTGCTCAAGAGGTACAGAAAGAACTTCGAAATATCCAACAAGAGGCCATGCAAAGAAGAAAGGCAGAGAGGAAAAAAATGTTGGAAGAGGCTGAGGCAAAGCTCGGTGCTGAGGCCATTCGAAAGAGAGAAGCAAAAGAACGTGCTCGCCAAATGAAAAA	CAGGCTCGGTCTAAGACAGAGACTGCACGGCAAAAGGTTGCTCAAGAGGTACAGAAAGAACTTCGAAATATCCAACAAGAGGCCATGCAAAGAAGAAAGGAAGAGAGGAAAAAAATGTTGGAGGAGGCTGAGGCAAAGCTCGGTGCTGAGGCCATTCGAAAGAGAGAAGCAAAAGAACGTGCTCGCCAAATGAAAAA	1	0.0425331	Y
1640541116	G:G	T:T	Vf_Mt2g006070_001	TGGCGCGAAGGAATGTCATCGGATAATGTTAAAGGTTTAGTTCTTGCTCTTTCGTCGAGTTTCTTCATCGG[K]GCTAGTTTCATTGTTAAAAAGAAAGGTTTGAAAAANGGCTGGTGCCAGTGG	TGGCGCGAAGGAATGTCATCGGATAATGTTAAAGGTTTAGTTCTTGCTCTTTCGTCGAGTTTCTTCATCGGGGCTAGTTTCATTGTTAAAAAGAAAGGTTTGAAAAA-GGCTGGTGCCAGTGG	TGGCGCGAAGGAATGTCATCGGATAATGTTAAAGGTTTAGTTCTTGCTCTTTCGTCGAGTTTCTTCATCGGTGCTAGTTTCATTGTTAAAAAGAAAGGTTTGAAAAAAGGCTGGTGCCAGTGG	1	0.0831758	Y
1242748400	C:C	T:T	Vf_Mt2g007220_001	GAATTCACTGGGGACTATGATGCTCTTCAACCCTTTCCAGAGATTGATTTTGTTGACTTTTTCAACAGCCATCCCAAGCTGCTCAAGTTTGATAT[Y]CATGGAGCCATGTTTGCAGCACTATGCCAGAAGAACAGTCTAAAACATGT	GAATTCACTGGGGACTATGATGCTCTTCAACCCTTTCCAGAGATTGATTTTGTTGACTTTTTCAACAGCCATCCCAAGCTGCTCAAGTTTGATATCCATGGAGCCATGTTTGCAGCACTATGCCAGAAGAACAGTCTAAAACATGT	GAATTCACTGGGGACTATGATGCTCTTCAACCCTTTCCAGAGATTGATTTTGTTGACTTTTTCAACAGCCATCCCAAGCTGCTCAAGTTTGATATTCATGGAGCCATGTTTGCAGCACTATGCCAGAAGAACAGTCTAAAACATGT	1	0.32	Y
1612437158	G:A	A:A	Vf_Mt2g007780_001	GATGATTTTGAACTCTACATTGACGGACCTGGTGATTCAGATGTTGAATGCTCATAGTAAATGCCTGAGA[R]TGCTGAAGATTACAAGAWATGTKGTTGGATGCAATTTACCTTGGAGGCTACAACCTTGATGTAGTGATACAGTACACTATGCAGTATTGGAGTTTTT	GATGATTTTGAACTCTACATTGACGGACCTGGTGATTCAGATGTTGAATGCTCATAGTAAATGCCTGAGAGTGCTGAAGATTACAAGATATGTTGTTGGATGCAATTTACCTTGGAGGCTACAACCTTGATGTAGTGATACAGTACACTATGCAGTATTGGAGTTTTT	GATGATTTTGAACTCTACATTGACGGACCTGGTGATTCAGATGTTGAATGCTCATAGTAAATGCCTGAGAATGCTGAAGATTACAAGAAATGTGGTTGGATGCAATTTACCTTGGAGGCTACAACCTTGATGTAGTGATACAGTACACTATGCAGTATTGGAGTTTTT	1	0.28875	Y
1009905114	T:C	C:C	Vf_Mt2g007930_001	TAGCTCAGGTAACATATGAACTGAATGTTCTCGGGACTCGTGGCCCAAGGAAGATGCACTGCATTATGCATTCAATACCAAATTCAGCACTTGATGCTGG[Y]GGATCTGTTCCCGGACAGCCAGAGCTCATTCCYCGTTCCCTGGAGGACTCATTCCGTAGCATCTCATTTTCAAAGTCCCTAGACCATTCCATTGAGTTCA	TAGCTCAGGTAACATATGAACTGAATGTTCTCGGGACTCGTGGCCCAAGGAAGATGCACTGCATTATGCATTCAATACCAAATTCAGCACTTGATGCTGGTGGATCTGTTCCCGGACAGCCAGAGCTCATTCCCCGTTCCCTGGAGGACTCATTCCGTAGCATCTCATTTTCAAAGTCCCTAGACCATTCCATTGAGTTCA	TAGCTCAGGTAACATATGAACTGAATGTTCTCGGGACTCGTGGCCCAAGGAAGATGCACTGCATTATGCATTCAATACCAAATTCAGCACTTGATGCTGGCGGATCTGTTCCCGGACAGCCAGAGCTCATTCCTCGTTCCCTGGAGGACTCATTCCGTAGCATCTCATTTTCAAAGTCCCTAGACCATTCCATTGAGTTCA	1	0.161975	Y
1577918500	?	T:T	Vf_Mt2g008150_001	AAGCCCAACCTCAAGGAAATAGAGACGATGATGATCGTCGAGGTGGTCGTGACTCACGTGATCGCAATCGTGGCCGAGATTATGGAGGTGGTCGAGGGTC[Y]AATGGTGGTGAATGCTTCAAGTGTGGTAAACCTGGTCATTTTGCAAGAGAATGTCCCAGTGAAGGAGGAGAAAGAGGGGGAAGRTATGGTGGCAGAGAAA	AAGCCCAACCTCAAGGAAATAGAGACGATGATGATCGTCGAGGTGGTCGTGACTCACGTGATCGCAATCGTGGCCGAGATTATGGAGGTGGTCGAGGGTCCAATGGTGGTGAATGCTTCAAGTGTGGTAAACCTGGTCATTTTGCAAGAGAATGTCCCAGTGAAGGAGGAGAAAGAGGGGGAAGATATGGTGGCAGAGAAA	AAGCCCAACCTCAAGGAAATAGAGACGATGATGATCGTCGAGGTGGTCGTGACTCACGTGATCGCAATCGTGGCCGAGATTATGGAGGTGGTCGAGGGTCTAATGGTGGTGAATGCTTCAAGTGTGGTAAACCTGGTCATTTTGCAAGAGAATGTCCCAGTGAAGGAGGAGAAAGAGGGGGAAGGTATGGTGGCAGAGAAA	1	0.124444	Y
1866072174	G:G	A:A	Vf_Mt2g008440_001	ATCTCAAGTCAGTTTCTCGTGCTTGGAAGACGGCACTCGCGAGTTCGGATGTATTTTCTATGAGAAAACAACTTGGAACGGAAGAGGAGTGGCTGTATGT[R]TTAACGAAAGTGAATGATGAGAAGCTTTTATGGTATGCCTTAGACCCAATTTCAGGAAGATGGCAAAGGTTACCTCCAATGCCGAATGTTTTAGTTGAAG	ATCTCAAGTCAGTTTCTCGTGCTTGGAAGACGGCACTCGCGAGTTCGGATGTATTTTCTATGAGAAAACAACTTGGAACGGAAGAGGAGTGGCTGTATGTGTTAACGAAAGTGAATGATGAGAAGCTTTTATGGTATGCCTTAGACCCAATTTCAGGAAGATGGCAAAGGTTACCTCCAATGCCGAATGTTTTAGTTGAAG	ATCTCAAGTCAGTTTCTCGTGCTTGGAAGACGGCACTCGCGAGTTCGGATGTATTTTCTATGAGAAAACAACTTGGAACGGAAGAGGAGTGGCTGTATGTATTAACGAAAGTGAATGATGAGAAGCTTTTATGGTATGCCTTAGACCCAATTTCAGGAAGATGGCAAAGGTTACCTCCAATGCCGAATGTTTTAGTTGAAG	1	0.27258	Y
1093137577	T:C	T:T	Vf_Mt2g008610_001	GATCTTCCTTCTTATCTGGTGGAAAGAGGAGCCAAACCTTGCTAGCTACTGCCATTGGAAGCAAAGTTGGTGTTGCAGCTGCTAGTCCTAAAAGACTTAT[Y]GTTGCTGCTGCTGCTTCTGCACCAAAGAAATCATGGATCCCTGGTGTTAGATTCGGTGGAAACCTCGTCGACCCCGAATGGCTCGAYGGATCG	GATCTTCCTTCTTATCTGGTGGAAAGAGGAGCCAAACCTTGCTAGCTACTGCCATTGGAAGCAAAGTTGGTGTTGCAGCTGCTAGTCCTAAAAGACTTATCGTTGCTGCTGCTGCTTCTGCACCAAAGAAATCATGGATCCCTGGTGTTAGATTCGGTGGAAACCTCGTCGACCCCGAATGGCTCGATGGATCG	GATCTTCCTTCTTATCTGGTGGAAAGAGGAGCCAAACCTTGCTAGCTACTGCCATTGGAAGCAAAGTTGGTGTTGCAGCTGCTAGTCCTAAAAGACTTATTGTTGCTGCTGCTGCTTCTGCACCAAAGAAATCATGGATCCCTGGTGTTAGATTCGGTGGAAACCTCGTCGACCCCGAATGGCTCGACGGATCG	1	0.380746	Y
1815267363	A:A	T:T	Vf_Mt2g009320_001	TTAACCTAGACAAGATGTTTTGGTCTAAACCCTGTTCTCTGGCCCTKCCTCGTGACTCGCCGCTAAGAGTTGA[W]GAACCTGATTATCAGGGGGTTAAGCGATTCATGCTCAAACTCATGCTGTTTTATAGTAAGCAGAGCAAATCGATTCGAGGGGCTAATGTTGTTTAC	TTAACCTAGACAAGATGTTTTGGTCTAAACCCTGTTCTCTGGCCCTGCCTCGTGACTCGCCGCTAAGAGTTGAAGAACCTGATTATCAGGGGGTTAAGCGATTCATGCTCAAACTCATGCTGTTTTATAGTAAGCAGAGCAAATCGATTCGAGGGGCTAATGTTGTTTAC	TTAACCTAGACAAGATGTTTTGGTCTAAACCCTGTTCTCTGGCCCTTCCTCGTGACTCGCCGCTAAGAGTTGATGAACCTGATTATCAGGGGGTTAAGCGATTCATGCTCAAACTCATGCTGTTTTATAGTAAGCAGAGCAAATCGATTCGAGGGGCTAATGTTGTTTAC	1	0.325413	Y
1536173932	T:C	C:C	Vf_Mt2g010110_001	GCCTAATGATCTGGGTCTGTACTTCATGAAGTTCTTCAGCACCTTATGCAATATTCCTTCAGTTTCCCTTTTCCGATCTTTAGACGA[Y]GAGGATGAAAAANGCAGTGAAAGATTTGCAAGCAATGGAAGCTAAATTATCC	GCCTAATGATCTGGGTCTGTACTTCATGAAGTTCTTCAGCACCTTATGCAATATTCCTTCAGTTTCCCTTTTCCGATCTTTAGACGATGAGGATGAAAAA-GCAGTGAAAGATTTGCAAGCAATGGAAGCTAAATTATCC	GCCTAATGATCTGGGTCTGTACTTCATGAAGTTCTTCAGCACCTTATGCAATATTCCTTCAGTTTCCCTTTTCCGATCTTTAGACGACGAGGATGAAAAAAGCAGTGAAAGATTTGCAAGCAATGGAAGCTAAATTATCC	1	0.110727	N
1783632496	T:T	C:C	Vf_Mt2g010540_001	GCCAAATTGCGGAGTTCATCTTGGTGGATAAGGTTTTTCGTTCAAACAAGTTTAGAAGAAAATGAAATTACTGGAAAGAAGTT[Y]CAACAAGCTTCAGCCAAGAAGGCATATGCACCAGCTTGCCAAGTTTTCCACCTTAAATCATTCTCCTGAAATT	GCCAAATTGCGGAGTTCATCTTGGTGGATAAGGTTTTTCGTTCAAACAAGTTTAGAAGAAAATGAAATTACTGGAAAGAAGTTTCAACAAGCTTCAGCCAAGAAGGCATATGCACCAGCTTGCCAAGTTTTCCACCTTAAATCATTCTCCTGAAATT	GCCAAATTGCGGAGTTCATCTTGGTGGATAAGGTTTTTCGTTCAAACAAGTTTAGAAGAAAATGAAATTACTGGAAAGAAGTTCCAACAAGCTTCAGCCAAGAAGGCATATGCACCAGCTTGCCAAGTTTTCCACCTTAAATCATTCTCCTGAAATT	1	0.15879	Y
1182404129	C:C	T:T	Vf_Mt2g010740_001	AGGTACAATGTCAGAACAGAAATTGTCCATCAAATAAGCTTGTTTTTCCATTGATGGCACTACTAGCAGGAATATTAGGCGGTGTTTTCGGANNNNAT[Y]GGAGGTGGAATGCTTATAAGTCCACTTCTTCTTCAAGTCGGAATAGCTCCTGAGGTAA	AGGTACAATGTCAGAACAGAAATTGTCCATCAAATAAGCTTGTTTTTCCATTGATGGCACTACTAGCAGGAATATTAGGCGGTGTTTTCGGAATCGGAGGTGGAATGCTTATAAGTCCACTTCTTCTTCAAGTCGGAATAGCTCCTGAGGTAA	AGGTACAATGTCAGAACAGAAATTGTCCATCAAATAAGCTTGTTTTTCCATTGATGGCACTACTAGCAGGAATATTAGGCGGTGTTTTCGGAATTGGAGGTGGAATGCTTATAAGTCCACTTCTTCTTCAAGTCGGAATAGCTCCTGAGGTAA	1	0.49973	Y
1873029962	T:T	C:C	Vf_Mt2g010880_001	GGATGGACTTGGTAGCTGGTCAACACTTTTCCAAAGGCACCGCTTCCTCTTATCTGCTCTCGTGCTCCTTACTATTCTATGTACTGTTTATCTTTACTT[Y]GCTATCACCATAGGAAGTGGCTCCTGTTCTGGATTGAGTGGAGCACAGAAAGCTTCATGCCATATGGAGCTTGTCAAGGATTCTATTTCCAACGGCA	GGATGGACTTGGTAGCTGGTCAACACTTTTCCAAAGGCACCGCTTCCTCTTATCTGCTCTCGTGCTCCTTACTATTCTATGTACTGTTTATCTTTACTTTGCTATCACCATAGGAAGTGGCTCCTGTTCTGGATTGAGTGGAGCACAGAAAGCTTCATGCCATATGGAGCTTGTCAAGGATTCTATTTCCAACGGCA	GGATGGACTTGGTAGCTGGTCAACACTTTTCCAAAGGCACCGCTTCCTCTTATCTGCTCTCGTGCTCCTTACTATTCTATGTACTGTTTATCTTTACTTCGCTATCACCATAGGAAGTGGCTCCTGTTCTGGATTGAGTGGAGCACAGAAAGCTTCATGCCATATGGAGCTTGTCAAGGATTCTATTTCCAACGGCA	1	0.294543	Y
1837657319	T:T	C:C	Vf_Mt2g010970_001	AAGAGGTTCTCCGGAGCCATGGTTTACCGGCAGGACTATTTCCGGAGAGTGTGAAATCGTATAATTTGGATCAAAAGGGTGTTTTGGAAGTGAAGTTGGA[Y]AGTCCTTGTATTGTGAAGTATGAGAATAGAGTGTTTTTCGAAACTGTTGTTCGTGCTAACCTTAGTTTTGGTCAGCTTAAAGATTTGGAAGGTCTTTCTC	AAGAGGTTCTCCGGAGCCATGGTTTACCGGCAGGACTATTTCCGGAGAGTGTGAAATCGTATAATTTGGATCAAAAGGGTGTTTTGGAAGTGAAGTTGGATAGTCCTTGTATTGTGAAGTATGAGAATAGAGTGTTTTTCGAAACTGTTGTTCGTGCTAACCTTAGTTTTGGTCAGCTTAAAGATTTGGAAGGTCTTTCTC	AAGAGGTTCTCCGGAGCCATGGTTTACCGGCAGGACTATTTCCGGAGAGTGTGAAATCGTATAATTTGGATCAAAAGGGTGTTTTGGAAGTGAAGTTGGACAGTCCTTGTATTGTGAAGTATGAGAATAGAGTGTTTTTCGAAACTGTTGTTCGTGCTAACCTTAGTTTTGGTCAGCTTAAAGATTTGGAAGGTCTTTCTC	1	0.498866	Y
1580045535	T:T	C:C	Vf_Mt2g010980_001	AATTATGGTATGACTCAGCTTGTTCTATCTTATTCTACCTTGGAATTCAACGAACCTGCTTTTGATGAATATGATCCAACACCTTATGGTGGTGGCTATGACAT[Y]GTTGAAACCTATGGCAAGCCTCAACCACCTTCKGATAAAATCTGCTATCC	AATTATGGTATGACTCAGCTTGTTCTATCTTATTCTACCTTGGAATTCAACGAACCTGCTTTTGATGAATATGATCCAACACCTTATGGTGGTGGCTATGACATTGTTGAAACCTATGGCAAGCCTCAACCACCTTCTGATAAAATCTGCTATCC	AATTATGGTATGACTCAGCTTGTTCTATCTTATTCTACCTTGGAATTCAACGAACCTGCTTTTGATGAATATGATCCAACACCTTATGGTGGTGGCTATGACATCGTTGAAACCTATGGCAAGCCTCAACCACCTTCGGATAAAATCTGCTATCC	1	0.0831758	Y
1723841620	G:G	C:C	Vf_Mt2g011080_001	AAAGGGTGCTTCATCTGTAGAAGGTGTAGAAGCAAAACTTTGGCAGGTACCTGAAATATTGTCTGAAGAGATACTTAGGAAGATGAAAGCACCA[S]CRAGGAGTGAAGTTCCAGACATTTCACCAAAAGAACTTACAGAAGCAGATGGTTTTTTGTTTGGTTTTCCAGCAAGATATGGAATGATGTCAGCTCAATT	AAAGGGTGCTTCATCTGTAGAAGGTGTAGAAGCAAAACTTTGGCAGGTACCTGAAATATTGTCTGAAGAGATACTTAGGAAGATGAAAGCACCAGCAAGGAGTGAAGTTCCAGACATTTCACCAAAAGAACTTACAGAAGCAGATGGTTTTTTGTTTGGTTTTCCAGCAAGATATGGAATGATGTCAGCTCAATT	AAAGGGTGCTTCATCTGTAGAAGGTGTAGAAGCAAAACTTTGGCAGGTACCTGAAATATTGTCTGAAGAGATACTTAGGAAGATGAAAGCACCACCGAGGAGTGAAGTTCCAGACATTTCACCAAAAGAACTTACAGAAGCAGATGGTTTTTTGTTTGGTTTTCCAGCAAGATATGGAATGATGTCAGCTCAATT	1	0.46728	Y
1090622015	G:G	A:A	Vf_Mt2g012470_001	GAGGGGAAACCATGAAACTGTTTTTNCAAATWGTTTGYGGTCCAACATGCACCTCAAATCCTTTAACCACAGTGGAGTGGTACCTTGTTTTCACTTCTCT[R]TCCATTGTTCTTTCTCAGCTTCCGAACCTCAATTCAATAGCAGGACTTTCACTAATAGGGGCTGTTACAGCCATTACTTACTCTACCATGGTTTGGGT	GAGGGGAAACCATGAAACTGTTTTTTCAAATTGTTTGTGGTCCAACATGCACCTCAAATCCTTTAACCACAGTGGAGTGGTACCTTGTTTTCACTTCTCTGTCCATTGTTCTTTCTCAGCTTCCGAACCTCAATTCAATAGCAGGACTTTCACTAATAGGGGCTGTTACAGCCATTACTTACTCTACCATGGTTTGGGT	GAGGGGAAACCATGAAACTGTTTTT-CAAATAGTTTGTGGTCCAACATGCACCTCAAATCCTTTAACCACAGTGGAGTGGTACCTTGTTTTCACTTCTCTATCCATTGTTCTTTCTCAGCTTCCGAACCTCAATTCAATAGCAGGACTTTCACTAATAGGGGCTGTTACAGCCATTACTTACTCTACCATGGTTTGGGT	1	0.4543	Y
1760507381	T:T	C:C	Vf_Mt2g012810_001	TGAAGATTTTAGGTTCTAGATGAAGTRATTGTTGCCNATTGTTGTTAAAAATTGTGTATTACTTTGAAAGATGTTTGAAAACATGTAA[Y]GTTCATTTTCTCCTAGATAGTTGTTCCAGTGGTTTTATACTGTTGTACAAAANGATTGT	TGAAGATTTTAGGTTCTAGATGAAGTAATTGTTGCCATTGTTGTTAAAAATTGTGTATTACTTTGAAAGATGTTTGAAAACATGTAATGTTCATTTTCTCCTAGATAGTTGTTCCAGTGGTTTTATACTGTTGTACAAAAAGATTGT	TGAAGATTTTAGGTTCTAGATGAAGTGATTGTTGCCATTGTTGTTAAAAATTGTGTATTACTTTGAAAGATGTTTGAAAACATGTAACGTTCATTTTCTCCTAGATAGTTGTTCCAGTGGTTTTATACTGTTGTACAAAA-GATTGT	1	0.262716	Y
1651615904	G:G	A:A	Vf_Mt2g013220_001	CGACGGCGATGTCACCGTCGATCATGCCGCCGAGGCTTCACCGGACATCTTCGGATTCA[R]TGATCCGAATCCCGGTTACTCTCCGTCTCCATTTGAATCGGTTTCAGTTGAGAACGGGAACGATAACGGAAACGGTTACGGTGAGAGTGACGGTGTTTTT	CGACGGCGATGTCACCGTCGATCATGCCGCCGAGGCTTCACCGGACATCTTCGGATTCAGTGATCCGAATCCCGGTTACTCTCCGTCTCCATTTGAATCGGTTTCAGTTGAGAACGGGAACGATAACGGAAACGGTTACGGTGAGAGTGACGGTGTTTTT	CGACGGCGATGTCACCGTCGATCATGCCGCCGAGGCTTCACCGGACATCTTCGGATTCAATGATCCGAATCCCGGTTACTCTCCGTCTCCATTTGAATCGGTTTCAGTTGAGAACGGGAACGATAACGGAAACGGTTACGGTGAGAGTGACGGTGTTTTT	1	0.18	N
1748482259	A:A	G:G	Vf_Mt2g013690_001	TGTCCGGTATGTTACCTTCCTGTGRATGAAGCCATTAGACTCATGCCAAAGTCTCCCTCACCGTCTCCAGTGCTTAAGAATTTGAC[R]TTTACCTACGAGGAAAATCTAAGCAGAGATGCAGAATTTGGTGGTTCGGACTTTGGTGGATATCCCACTTTGAGCCAAAGAAATGATTCTTTTCATATAC	TGTCCGGTATGTTACCTTCCTGTGAATGAAGCCATTAGACTCATGCCAAAGTCTCCCTCACCGTCTCCAGTGCTTAAGAATTTGACATTTACCTACGAGGAAAATCTAAGCAGAGATGCAGAATTTGGTGGTTCGGACTTTGGTGGATATCCCACTTTGAGCCAAAGAAATGATTCTTTTCATATAC	TGTCCGGTATGTTACCTTCCTGTGGATGAAGCCATTAGACTCATGCCAAAGTCTCCCTCACCGTCTCCAGTGCTTAAGAATTTGACGTTTACCTACGAGGAAAATCTAAGCAGAGATGCAGAATTTGGTGGTTCGGACTTTGGTGGATATCCCACTTTGAGCCAAAGAAATGATTCTTTTCATATAC	1	0.124444	Y
1250172908	C:C	T:T	Vf_Mt2g013900_001	AAATACTAGTTCATGGTTACAGAGGGCGAAATATTCTCATACCGTGTGTCATCGCTTGGATACATCGAGGATGAAATCGACTCCGTTCAA[Y]GCAGAACAGGAACAAAATTCAAGATTTTCTTCGTATGTTAAGAGGAATCTTTTAACCAACAAGCAGAGATCTCTGTCGCCATTGCCC	AAATACTAGTTCATGGTTACAGAGGGCGAAATATTCTCATACCGTGTGTCATCGCTTGGATACATCGAGGATGAAATCGACTCCGTTCAACGCAGAACAGGAACAAAATTCAAGATTTTCTTCGTATGTTAAGAGGAATCTTTTAACCAACAAGCAGAGATCTCTGTCGCCATTGCCC	AAATACTAGTTCATGGTTACAGAGGGCGAAATATTCTCATACCGTGTGTCATCGCTTGGATACATCGAGGATGAAATCGACTCCGTTCAATGCAGAACAGGAACAAAATTCAAGATTTTCTTCGTATGTTAAGAGGAATCTTTTAACCAACAAGCAGAGATCTCTGTCGCCATTGCCC	1	0.244898	Y
1564776477	A:A	T:T	Vf_Mt2g014220_001	AGGGTTATGTTGTTTACCGAGTTCGTGTCCGTAGAGGTGGAAGGAAGAGGCC[W]GTTCCCAAGGGTATTGTGTATGGTAAGCCAACAAACCAGGGAGTAACCCAATT	AGGGTTATGTTGTTTACCGAGTTCGTGTCCGTAGAGGTGGAAGGAAGAGGCCAGTTCCCAAGGGTATTGTGTATGGTAAGCCAACAAACCAGGGAGTAACCCAATT	AGGGTTATGTTGTTTACCGAGTTCGTGTCCGTAGAGGTGGAAGGAAGAGGCCTGTTCCCAAGGGTATTGTGTATGGTAAGCCAACAAACCAGGGAGTAACCCAATT	1	0.49324	Y
1827340708	A:A	A:A	Vf_Mt2g014220_002	GGTGGTCTCAGGGTTCTCAATTCCTACTGGGTCAATGAGGATTCCACCTTCAAATATTTTGAGGTCATTTTGGTTGATGTTGCACACACTGCTATTAG[R]AATGACCCAAGAATCAACTGGCTTGTTAACCCTGTCCACAAGCATAGGGAACTTCGTGGCCTCACTTCTGCAGGGAAAGAAAACAGGGGTTTGAG	GGTGGTCTCAGGGTTCTCAATTCCTACTGGGTCAATGAGGATTCCACCTTCAAATATTTTGAGGTCATTTTGGTTGATGTTGCACACACTGCTATTAGGAATGACCCAAGAATCAACTGGCTTGTTAACCCTGTCCACAAGCATAGGGAACTTCGTGGCCTCACTTCTGCAGGGAAAGAAAACAGAGGTTTGAG	GGTGGTCTCAGGGTTCTCAATTCCTACTGGGTCAATGAGGATTCCACCTTCAAATATTTTGAGGTCATTTTGGTTGATGTTGCACACACTGCTATTAGAAATGACCCAAGAATCAACTGGCTTGTTAACCCTGTCCACAAGCATAGGGAACTTCGTGGCCTCACTTCTGCAGGGAAAGAAAACAGGGGTTTGAG	1	0.205516	N
1724182088	A:A	G:G	Vf_Mt2g014220_003	AATGACCCAAGAATCAACTGGCTTGTTAACCCTGTCCACAAGCATAGGGAACTTCGTGGCCTCACTTCTGCAGGGAAAGAAAACAG[R]GGTTTGAGGGGAAAGGGTCATCGCAACCACAAGAACCGTCCATCCCGCAGGGCAACCTGGAAGAAGAACAATACTGTTTCTCTCCGTCGATACCGTTGA	AATGACCCAAGAATCAACTGGCTTGTTAACCCTGTCCACAAGCATAGGGAACTTCGTGGCCTCACTTCTGCAGGGAAAGAAAACAGAGGTTTGAGGGGAAAGGGTCATCGCAACCACAAGAACCGTCCCTCCCGCAGGGCAACCTGGAAGAAGAACAATACTGTTTCTCTCCGTCGATACCGTTGA	AATGACCCAAGAATCAACTGGCTTGTTAACCCTGTCCACAAGCATAGGGAACTTCGTGGCCTCACTTCTGCAGGGAAAGAAAACAGGGGTTTGAGGGGAAAGGGTCATCGCAACCACAAGAACCGTCCATCCCGCAGGGCAACCTGGAAGAAGAACAATACTGTTTCTCTCCGTCGATACCGTTGA	1	0.46281	Y
1299680365	G:G	T:T	Vf_Mt2g015010_001	GATTCCTGTGACTTACGCTGGTGGYGTGACTGTGATGRATGATTTAGAGAGGATAARAACAGCTGGAATGGAAAAN[K]GTGGACGTTACCGTCGGAAGTGCCTTGGACATTTTCGGGGGAAACTTGGCTTACAAAGATGTTGTAGCTTGGCATAACCAACAAAAGG	GATTCCTGTGACTTACGCTGGTGGTGTGACTGTGATGGATGATTTAGAGAGGATAAGAACAGCTGGAATGGAAAAGGTGGACGTTACCGTCGGAAGTGCCTTGGACATTTTCGGGGGAAACTTGGCTTACAAAGATGTTGTAGCTTGGCATAACCAACAAAAGG	GATTCCTGTGACTTACGCTGGTGGTGTGACTGTGATGAATGATTTAGAGAGGATAAGAACAGCTGGAATGGAAAATGTGGACGTTACCGTCGGAAGTGCCTTGGACATTTTCGGGGGAAACTTGGCTTACAAAGATGTTGTAGCTTGGCATAACCAACAAAAGG	1	0.267562	Y
1960912666	C:C	A:A	Vf_Mt2g015370_001	CGATTGAAAGGTTTCACGAAACTGAAGAATTTAACACAAGGTTATTCTATTCAAAAGCAAGCCAGTACAACTATAACATATCTTCATTCATGGAGC[M]GAATACAGGGTGAAATTAGAGCTCGTCGAATCTGTATGGTCACAGAAGACAAGATCAGGCGGAAGAAGCAAGAATCTCAACTAAAACTTGAGGAAAAGCT	CGATTGAAAGGTTTCACGAAACTGAAGAATTTAACACAAGGTTATTCTATTCAAAAGCAAGCCAGTACAACTATAACATATCTTCATTCATGGAGCCGAATACAGGGTGAAATTAGAGCTCGTCGAATCTGTATGGTCACAGAAGACAAGATCAGGCGGAAGAAGCAAGAATCTCAACTAAAACTTGAGGAAAAGCT	CGATTGAAAGGTTTCACGAAACTGAAGAATTTAACACAAGGTTATTCTATTCAAAAGCAAGCCAGTACAACTATAACATATCTTCATTCATGGAGCAGAATACAGGGTGAAATTAGAGCTCGTCGAATCTGTATGGTCACAGAAGACAAGATCAGGCGGAAGAAGCAAGAATCTCAACTAAAACTTGAGGAAAAGCT	1	0.1298	Y
1367705351	A:A	G:G	Vf_Mt2g015390_001	AAATCTCGAGGGTGTGYGCAGAGTTGAACGTGGAYGGATTGAGAGGAGACATTGTATCAAATAGAGCTGCTAAAGCTTTGGCTGCTTTGAAGGGAAGAGACA[R]AGTGAGTGTAGAGGATATTGCTACTGTCATTCCTAACTGCTTGAGACACCGTCTTCGAAAGGATCCTTTGGAGTCGATAGACTCGGGTTTACTCGTCACC	AAATCTCGAGGGTGTGTGCAGAGTTGAACGTGGACGGATTGAGAGGAGACATTGTATCAAATAGAGCTGCTAAAGCTTTGGCTGCTTTGAAGGGAAGAGACAAAGTGAGTGTAGAGGATATTGCTACTGTCATTCCTAACTGCTTGAGACACCGTCTTCGAAAGGATCCTTTGGAGTCGATAGACTCGGGTTTACTCGTCACC	AAATCTCGAGGGTGTGCGCAGAGTTGAACGTGGATGGATTGAGAGGAGACATTGTATCAAATAGAGCTGCTAAAGCTTTGGCTGCTTTGAAGGGAAGAGACAGAGTGAGTGTAGAGGATATTGCTACTGTCATTCCTAACTGCTTGAGACACCGTCTTCGAAAGGATCCTTTGGAGTCGATAGACTCGGGTTTACTCGTCACC	1	0.0425331	Y
1263304541	G:G	A:A	Vf_Mt2g018260_001	TGCATGAGAGATGCCTCTCCGATATTCAACATGTTGCTTAATGCTTTCTAAGTCTTTTAAATCTCTCATCCTGAGTAGTATTTCCAGATTTGTGT[R]CGGATAATCTTTTTGGTTGTAGACGATGTTTCATCAATAATAGAGTGAT	TGCATGAGAGATGCCTCTCCGATATTCAACATGTTGCTTAATGCTTTCTAAGTCTTTTAAATCTCTCATCCTGAGTAGTATTTCCAGATTTGTGTACGGATAATCTTTTTGGTTGTAGACGATGTTTCATCAATAATAGAGTGAT	TGCATGAGAGATGCCTCTCCGATATTCAACATGTTGCTTAATGCTTTCTAAGTCTTTTAAATCTCTCATCCTGAGTAGTATTTCCAGATTTGTGTGCGGATAATCTTTTTGGTTGTAGACGATGTTTCATCAATAATAGAGTGAT	4	0.444444	N
1405297076	G:G	G:G	Vf_Mt2g019230_001	GTGATCCTCAAATGACACTGTCTCCTAAGTTTAGGTTAGCTGCGGTTCAATCTGATTTGACAAATCCATCACTAGAATTAGATTGTTCTCTACGAGAAGA[R]CCGTTGATACCAGGCTTACCTGATGATGTTGCTCTCAATTGTCTTCTTCGTTTACCAGTTCAGAGTCATTCGTTTTGTAGGGCTGTATGCAAGAGGTGGC	GTGATCCTCAAATGACACTGTCTCCTAAGTTTAGGTTAGCTGCGGTTCAATCTGATTTGACAAATCCATCACTAGAATTAGATTGTTCTCTACGAGAAGAACCGTTGATACCAGGCTTACCTGATGATGTTGCTCTCAATTGTCTTCTTCGTTTACCAGTTCAGAGTCATTCGTTTTGTAGGGCTGTATGCAAGAGGTGGC	GTGATCCTCAAATGACACTGTCTCCTAAGTTTAGGTTAGCTGCGGTTCAATCTGATTTGACAAATCCATCACTAGAATTAGATTGTTCTCTACGAGAAGAGCCGTTGATACCAGGCTTACCTGATGATGTTGCTCTCAATTGTCTTCTTCGTTTACCAGTTCAGAGTCATTCGTTTTGTAGGGCTGTATGCAAGAGGTGGC	2	0.0425331	N
1999979678	A:A	G:G	Vf_Mt2g019790_001	GATACACGTTGTTGATGGTTCATCACCACAGCCAGATCTTGAGTTTGAYGCAGTTCGTCTAGAGCTGAA[R]CTATTTAATCCTGAACTTGCTGAGAAGCCTTTTATAGTTGTTTATAACAAAATGGATCTTCCAGAAGCATATGAAAACTGGGAATCCTTCAAGGAAAAGTT	GATACACGTTGTTGATGGTTCATCACCACAGCCAGATCTTGAGTTTGACGCAGTTCGTCTAGAGCTGAAACTATTTAATCCTGAACTTGCTGAGAAGCCTTTTATAGTTGTTTATAACAAAATGGATCTTCCAGAAGCATATGAAAACTGGGAATCCTTCAAGGAAAAGTT	GATACACGTTGTTGATGGTTCATCACCACAGCCAGATCTTGAGTTTGATGCAGTTCGTCTAGAGCTGAAGCTATTTAATCCTGAACTTGCTGAGAAGCCTTTTATAGTTGTTTATAACAAAATGGATCTTCCAGAAGCATATGAAAACTGGGAATCCTTCAAGGAAAAGTT	1	0.0831758	Y
1853527782	T:T	C:C	Vf_Mt2g020160_001	AAAGAGGCTTTAATGTTACTTCAATTGCTAGAGAAAAAAGTGGAACTAAAGGAAGTGTTGATAAAGAAACAACATTGAGAGAGTTAAGAGGCGCTAA[Y]GTTTGTTTCTCTGATGTAACCAATTTGGATAGTTTTAACGAGTCTTTGAAGRGCTTAGGTGTTTCTTTTGATGTTGTTGTGYCATGTSTTGCTAGT	AAAGAGGCTTTAATGTTACTTCAATTGCTAGAGAAAAAAGTGGAACTAAAGGAAGTGTTGATAAAGAAACAACATTGAGAGAGTTAAGAGGCGCTAATGTTTGTTTCTCTGATGTAACCAATTTGGATAGTTTTAACGAGTCTTTGAAGGGCTTAGGTGTTTCTTTTGATGTTGTTGTGTCATGTCTTGCTAGT	AAAGAGGCTTTAATGTTACTTCAATTGCTAGAGAAAAAAGTGGAACTAAAGGAAGTGTTGATAAAGAAACAACATTGAGAGAGTTAAGAGGCGCTAACGTTTGTTTCTCTGATGTAACCAATTTGGATAGTTTTAACGAGTCTTTGAAGAGCTTAGGTGTTTCTTTTGATGTTGTTGTGTCATGTCTTGCTAGT	1	0.0831758	Y
1880528899	T:C	C:C	Vf_Mt2g021030_001	ACTGCCGTCAAATAACAGACGTTGGTTTAGCGCATCTTGTCAAAAGCTGCACCCTACTAGAGTCATGCCACATGGTTTATTGCTCTAGCATAACTTCAGC[Y]GGAGTRGCCACWGTGGTTTCTAGTTGTCCCAACATAAAAAANGGTTCTTGTCGAGAAGTGGAAGGTTAGCCAGCGGACCGAGCGCCGGGCAGGTTCTGT	ACTGCCGTCAAATAACAGACGTTGGTTTAGCGCATCTTGTCAAAAGCTGCACCCTACTAGAGTCATGCCACATGGTTTATTGCTCTAGCATAACTTCAGCTGGAGTGGCCACTGTGGTTTCTAGTTGTCCCAACATAAAAAAAGGTTCTTGTCGAGAAGTGGAAGGTTAGCCAGCGGACCGAGCGCCGGGCAGGTTCTGT	ACTGCCGTCAAATAACAGACGTTGGTTTAGCGCATCTTGTCAAAAGCTGCACCCTACTAGAGTCATGCCACATGGTTTATTGCTCTAGCATAACTTCAGCCGGAGTAGCCACAGTGGTTTCTAGTTGTCCCAACATAAAAAA-GGTTCTTGTCGAGAAGTGGAAGGTTAGCCAGCGGACCGAGCGCCGGGCAGGTTCTGT	3	0	N
1939016644	A:A	G:G	Vf_Mt2g021130_001	TGAATACATTGGGGCCTCTGTCACTCTTTATCTGGACATCCTGAACCTGTTCCTTTCCATCTTGAGGATTCTGAGGGAGGCAAACAATTAGTCATCCTTC[R]CAAATTGATCTTGACCAAAAATAAGTGAAACTACTTTGTTGTGTCGCATCTTTGTGATGCTGTAGTAAGCATTATGCAGATATACAATGCTTCTCTAGTA	TGAATACATTGGGGCCTCTGTCACTCTTTATCTGGACATCCTGAACCTGTTCCTTTCCATCTTGAGGATTCTGAGGGAGGCAAACAATTAGTCATCCTTCACAAATTGATCTTGACCAAAAATAAGTGAAACTACTTTGTTGTGTCGCATCTTTGTGATGCTGTAGTAAGCATTATGCAGATATACAATGCTTCTCTAGTA	TGAATACATTGGGGCCTCTGTCACTCTTTATCTGGACATCCTGAACCTGTTCCTTTCCATCTTGAGGATTCTGAGGGAGGCAAACAATTAGTCATCCTTCGCAAATTGATCTTGACCAAAAATAAGTGAAACTACTTTGTTGTGTCGCATCTTTGTGATGCTGTAGTAAGCATTATGCAGATATACAATGCTTCTCTAGTA	1	0.46728	Y
1015933855	T:T	C:C	Vf_Mt2g025490_001	CGGTTTTCACCGGACCGGTGAGAAAATGGAAGAAGAAATGGGTTCACGTTTCGCCTTCTTCCGCTTCYTCTAATTCCAACAACAACACCAATCACAATCA[Y]GGTTCTTCTAATAATGGTAACAATAACGGTTCTCATCTTCTTCTGTATAAGTGGACCCCTATTACTCAAAGCCAGAAC	CGGTTTTCACCGGACCGGTGAGAAAATGGAAGAAGAAATGGGTTCACGTTTCGCCTTCTTCCGCTTCTTCTAATTCCAACAACAACACCAATCACAATCATGGTTCTTCTAATAATGGTAACAATAACGGTTCTCATCTTCTTCTGTATAAGTGGACCCCTATTACTCAAAGCCAGAAC	CGGTTTTCACCGGACCGGTGAGAAAATGGAAGAAGAAATGGGTTCACGTTTCGCCTTCTTCCGCTTCTTCTAATTCCAACAACAACACCAATCACAATCACGGTTCTTCTAATAATGGTAACAATAACGGTTCTCATCTTCTTCTGTATAAGTGGACCCCTATTACTCAAAGCCAGAAC	1	0.375	Y
1477963757	A:A	T:T	Vf_Mt2g026180_001	AGGGATATAATCCAAACCTCATTGGAGGACATGGACTTAGAATAGACGGTAGATTGAGCCCTGCTAATGTTGGYCGTAATGGATACACTCTTTTCAGTCC[W]AGTTATGGGACAGGACTCAACTTTGAGCCACCGTTGAATGAAAATGAGAACTTGTCTAACTTTGTCATGGGACGYGCATTGAGCTCTCCATACAGTGCAA	AGGGATATAATCCAAACCTCATTGGAGGACATGGACTTAGAATAGACGGTAGATTGAGCCCTGCTAATGTTGGCCGTAATGGATACACTCTTTTCAGTCCAAGTTATGGGACAGGACTCAACTTTGAGCCACCGTTGAATGAAAATGAGAACTTGTCTAACTTTGTCATGGGACGCGCATTGAGCTCTCCATACAGTGCAA	AGGGATATAATCCAAACCTCATTGGAGGACATGGACTTAGAATAGACGGTAGATTGAGCCCTGCTAATGTTGGCCGTAATGGATACACTCTTTTCAGTCCTAGTTATGGGACAGGACTCAACTTTGAGCCACCGTTGAATGAAAATGAGAACTTGTCTAACTTTGTCATGGGACGCGCATTGAGCTCTCCATACAGTGCAA	1	0.121928	Y
1231406030	C:C	T:T	Vf_Mt2g026550_001	ATCTGAGGATGATGTCAAAGTATATCCCGAGTTGTTGGACGATTTTGATTCTTATGACAAGAAATTTTCAAAAAGTTCCGACTGTTACCACCATAACAC[Y]GGGAAAATCAGCAAAATAGGAGTCACAGCCAAAGCAAGTCGAAGATCTGACGACACCAAAACAGCTTGGAGGTAGAATGA	ATCTGAGGATGATGTCAAAGTATATCCCGAGTTGTTGGACGATTTTGATTCTTATGACAAGAAATTTTCAAAAAGTTCCGACTGTTACCACCATAACACCGGGAAAATCAGCAAAATAGGAGTCACAGCCAAAGCAAGTCGAAGATCTGACGACACCAAAACAGCTTGGAGGTAGAATGA	ATCTGAGGATGATGTCAAAGTATATCCCGAGTTGTTGGACGATTTTGATTCTTATGACAAGAAATTTTCAAAAAGTTCCGACTGTTACCACCATAACACTGGGAAAATCAGCAAAATAGGAGTCACAGCCAAAGCAAGTCGAAGATCTGACGACACCAAAACAGCTTGGAGGTAGAATGA	1	0.410864	Y
1687671188	A:A	A:A	Vf_Mt2g027100_001	TTAATGGCGCGGTTGTTCAGAATGTTTGGTTAAGGCTTCGTGAAGTCGAATCCGGGGAACTAGAGTTGACACTCAAGTTGACCAAACCTGTTGCTCTTTC[R]AAATAGTACTGCAGAGAGAGTAGATTTCTAACTAGATTATAGTTGTAACATTTTCTATGTTGTTGT	TTAATGGCGCGGTTGTTCAGAATGTTTGGTTAAGGCTTCGTGAAGTCGAATCCGGGGAACTAGAGTTGACACTCAAGTTGACCAAACCTGTTGCTCTTTCGAAATAGTACTGCAGAGAGAGTAGATTTCTAACTAGATTATAGTTGTAACATTTTCTATGTTGTTGT	TTAATGGCGCGGTTGTTCAGAATGTTTGGTTAAGGCTTCGTGAAGTCGAATCCGGGGAACTAGAGTTGACACTCAAGTTGACCAAACCTGTTGCTCTTTCAAAATAGTACTGCAGAGAGAGTAGATTTCTAACTAGATTATAGTTGTAACATTTTCTATGTTGTTGT	1	0.0831758	Y
1281316600	T:T	C:C	Vf_Mt2g027240_001	AGCCTGCGTGTATCGAGCCGCCATCCTGCATTCAACCATCCTGTGTTGCTCCTACCTCATGTTTTTCACCCCGGCTCTTTTCTAGCAAATCAAAGAAAGA[Y]CGAAAGCCCAAAACTGAACTTGGCAATCAAGTAAGTCCTCTACCTGAGCTCATTGCAGAGCCCACTGATGCCCGGTCTATGTCCTTTGTCGGAACCCACG	AGCCTGCGTGTATCGAGCCGCCATCCTGCATTCAACCATCCTGTGTTGCTCCTACCTCATGTTTTTCACCCCGGCTCTTTTCTAGCAAATCAAAGAAAGATCGAAAGCCCAAAACTGAACTTGGCAATCAAGTAAGTCCTCTACCTGAGCTCATTGCAGAGCCCACTGATGCCCGGTCTATGTCCTTTGTCGGAACCCACG	AGCCTGCGTGTATCGAGCCGCCATCCTGCATTCAACCATCCTGTGTTGCTCCTACCTCATGTTTTTCACCCCGGCTCTTTTCTAGCAAATCAAAGAAAGACCGAAAGCCCAAAACTGAACTTGGCAATCAAGTAAGTCCTCTACCTGAGCTCATTGCAGAGCCCACTGATGCCCGGTCTATGTCCTTTGTCGGAACCCACG	1	0.428642	Y
1830016605	A:A	A:A	Vf_Mt2g027390_001	AGTGTATATGTAATTGATTTGGGATCTGCACATGGTACCTTTGTTGCAAATGAGCGATTGACCAAGGACTCGCCAATTGAGTTTGAAGTGGGACA[R]TCACTGCGGTTTGCTGCATCCACGAGAATATACGTATTAAGAAAGAATGATGCAGCWCTTTTTCCTCGTCCTCCACCACCCACGGAGATTAATTTCCCAC	AGTGTATATGTAATTGATTTGGGATCTGCACATGGTACCTTTGTTGCAAATGAGCGATTGACCAAGGACTCGCCAATTGAGTTTGAAGTGGGACAGTCACTGCGGTTTGCTGCATCCACGAGAATATACGTATTAAGAAAGAATGATGCAGCACTTTTTCCTCGTCCTCCACCACCCACGGAGATTAATTTCCCAC	AGTGTATATGTAATTGATTTGGGATCTGCACATGGTACCTTTGTTGCAAATGAGCGATTGACCAAGGACTCGCCAATTGAGTTTGAAGTGGGACAATCACTGCGGTTTGCTGCATCCACGAGAATATACGTATTAAGAAAGAATGATGCAGCTCTTTTTCCTCGTCCTCCACCACCCACGGAGATTAATTTCCCAC	1	0.0831758	N
1596243615	G:G	C:C	Vf_Mt2g027860_001	CCAGCAAAGAGTCTTTCAGTCGAATCATTTTCATCTCACCACGAACCGATGACACCAGATTCCGGTTGCCAAGTCGGTTCTCCTGCTGATAGTCCTAACG[S]TGAGAGATCAGCTAAAAAGCAACGAGTAAGTGTGGAAGGAGAGTATTCAAATCCAGACATGATGCTTCCACATCAGATACTGGAGTCAAGCATGCC	CCAGCAAAGAGTCTTTCAGTCGAATCATTTTCATCTCACCACGAACCGATGACACCAGATTCCGGTTGCCAAGTCGGTTCTCCTGCTGATAGTCCTAACGGTGAGAGATCAGCTAAAAAGCAACGAGTAAGTGTGGAAGGAGAGTATTCAAATCCAGACATGATGCTTCCACATCAGATACTGGAGTCAAGCATGCC	CCAGCAAAGAGTCTTTCAGTCGAATCATTTTCATCTCACCACGAACCGATGACACCAGATTCCGGTTGCCAAGTCGGTTCTCCTGCTGATAGTCCTAACGCTGAGAGATCAGCTAAAAAGCAACGAGTAAGTGTGGAAGGAGAGTATTCAAATCCAGACATGATGCTTCCACATCAGATACTGGAGTCAAGCATGCC	1	0.15879	Y
1411367795	A:A	G:G	Vf_Mt2g028000_001	ACTAAGGAGACACTTAAGATAATGCAGGMGCAAGTGCAAGAACTGCTT[R]AAGCRGAGGTTCATTTTGTTTCTAGTTTCTATTCGATTGCGGCTATGGATGGGCAAACTGCAGATCACCTTCAAAAG	ACTAAGGAGACACTTAAGATAATGCAGGCGCAAGTGCAAGAACTGCTTAAAGCAGAGGTTCATTTTGTTTCTAGTTTCTATTCGATTGCGGCTATGGATGGGCAAACTGCAGATCACCTTCAAAAG	ACTAAGGAGACACTTAAGATAATGCAGGAGCAAGTGCAAGAACTGCTTGAAGCGGAGGTTCATTTTGTTTCTAGTTTCTATTCGATTGCGGCTATGGATGGGCAAACTGCAGATCACCTTCAAAAG	1	0.161975	Y
1578917614	T:T	A:A	Vf_Mt2g028620_001	AGTTCTGCTGTGTTGCAGAGGTTGATGATGGGGTTTGAGGATACGCAGGAGTGTTATTGGTTGGGTGCTGTTCATGTTAAAGATGTTGCTACTGC[W]CATGTTTTGGTTTATGAAACTCCAACTGCTGCTGGGAGATATCTTTGTACCAAKGGTATCTATCAGTTTTCCAGTTTTGCTAAAATTGTGTCTGAATTGT	AGTTCTGCTGTGTTGCAGAGGTTGATGATGGGGTTTGAGGATACGCAGGAGTGTTATTGGTTGGGTGCTGTTCATGTTAAAGATGTTGCTACTGCTCATGTTTTGGTTTATGAAACTCCAACTGCTGCTGGGAGATATCTTTGTACCAAGGGTATCTATCAGTTTTCCAGTTTTGCTAAAATTGTGTCTGAATTGT	AGTTCTGCTGTGTTGCAGAGGTTGATGATGGGGTTTGAGGATACGCAGGAGTGTTATTGGTTGGGTGCTGTTCATGTTAAAGATGTTGCTACTGCACATGTTTTGGTTTATGAAACTCCAACTGCTGCTGGGAGATATCTTTGTACCAATGGTATCTATCAGTTTTCCAGTTTTGCTAAAATTGTGTCTGAATTGT	1	0.489796	Y
1905612139	G:G	G:G	Vf_Mt2g029180_001	GGAACATTTATTCNAAAAAGAGTTTACAGAATTTCAAAGAAGTTGATGGATTGAACTTGTATGGTTGGATTACTATACTTTCGTTTTTGTATCTTTTTCC[S]GTAGCGATTTTCGTAGAAGGGTCGCAATGGATTCCGGGGTATTATAAAGCAATTGAAGCTATTGGAAAGCCTTCAACTTTGTATGTTTGGGTTTTGGTTT	GGAACATTTATTCGAAAAAGAGTTTACAGAATTTCAAAGAAGTTGATGGATTGAACTTGTATGGTTGGATTACTATACTTTCGTTTTTGTATCTTTTTCCCGTAGCGATTTTCGTAGAAGGGTCGCAATGGATTCCGGGGTATTATAAAGCAATTGAAGCTATTGGAAAGCCTTCAACTTTGTATGTTTGGGTTTTGGTTT	GGAACATTTATTCGAAAAAGAGTTTACAGAATTTCAAAGAAGTTGATGGATTGAACTTGTATGGTTGGATTACTATACTTTCGTTTTTGTATCTTTTTCCGGTAGCGATTTTCGTAGAAGGGTCGCAATGGATTCCGGGGTATTATAAAGCAATTGAAGCTATTGGAAAGCCTTCAACTTTGTATGTTTGGGTTTTGGTTT	1	0.32	Y
1198710232	T:T	C:C	Vf_Mt2g030200_001	GTGCAACAAGCAAGTGTGCCGAAAGTTGCTGTTTCCCCTTTAGAATTGGAAAATCCTACAGAGCCTCCATTGAACTTACACAAGCCTAAAGAGCCTTA[Y]ACAGCAACAATTGTTTCTGTTGAAAGATTGGTAGGACCAAAGGCTCCTGGGGAGACTTGTCATATTGTGATCAATCATGATGGAAATGTTCCTTACTGGG	GTGCAACAAGCAAGTGTGCCGAAAGTTGCTGTTTCCCCTTTAGAATTGGAAAATCCTACAGAGCCTCCATTGAACTTACACAAGCCTAAAGAGCCTTATACAGCAACAATTGTTTCTGTTGAAAGATTGGTAGGACCAAAGGCTCCTGGGGAGACTTGTCATATTGTGATCAATCATGATGGAAATGTTCCTTACTGGG	GTGCAACAAGCAAGTGTGCCGAAAGTTGCTGTTTCCCCTTTAGAATTGGAAAATCCTACAGAGCCTCCATTGAACTTACACAAGCCTAAAGAGCCTTACACAGCAACAATTGTTTCTGTTGAAAGATTGGTAGGACCAAAGGCTCCTGGGGAGACTTGTCATATTGTGATCAATCATGATGGAAATGTTCCTTACTGGG	1	0.267562	Y
1853013477	A:A	T:T	Vf_Mt2g030240_001	AACTAGAGGACCACATTTAATGGTCAGGTATTGGGATCAAACTCTCACAAACTCATCTACTAATCGGAGGAATGA[W]GTATGGCTTGACACAGGTGACATTGGATCAATGGACTGTCATGGTAATTTATGGCTCCTTGGACGTACAAATGGTCGCATCAAGAGTGGAGGGGAGAATA	AACTAGAGGACCACATTTAATGGTCAGGTATTGGGATCAAACTCTCACAAACTCATCTACTAATCGGAGGAATGAAGTATGGCTTGACACAGGTGACATTGGATCAATGGACTGTCATGGTAATTTATGGCTCCTTGGACGTACAAATGGTCGCATCAAGAGTGGAGGGGAGAATA	AACTAGAGGACCACATTTAATGGTCAGGTATTGGGATCAAACTCTCACAAACTCATCTACTAATCGGAGGAATGATGTATGGCTTGACACAGGTGACATTGGATCAATGGACTGTCATGGTAATTTATGGCTCCTTGGACGTACAAATGGTCGCATCAAGAGTGGAGGGGAGAATA	1	0.121928	Y
1057319759	G:G	G:G	Vf_Mt2g031050_001	AACAAGAATCATCTGGTGTTGATCTSAAGTTGTTAGGTTGGCCCTTGTCATTCCTTTCTTTCTTTCCATGGGCAAATAATGCTGGAGAGAAGTTTCAAA[R]ACCAACTACTATCAATAAAGAGTTGAAGAGACATGCACAAAATCGTGAAAATGTTGTTGGAAAAGGTAATGTGGCTACCCCTTTGCGCTTTAGGCCTTAT	AACAAGAATCATCTGGTGTTGATCTGAAGTTGTTAGGTTGGCCCTTGTCATTCCTTTCTTTCTTTCCATGGGCAAATAATGCTGGAGAGAAGTTTCAAAAACCAACTACTATCAATAAAGAGTTGAAGAGACATGCACAAAATCGTGAAAATGTTGTTGGAAAAGGTAATGTGGCTACCCCTTTGCGCTTTAGGCCTTAT	AACAAGAATCATCTGGTGTTGATCTCAAGTTGTTAGGTTGGCCCTTGTCATTCCTTTCTTTCTTTCCATGGGCAAATAATGCTGGAGAGAAGTTTCAAAGACCAACTACTATCAATAAAGAGTTGAAGAGACATGCACAAAATCGTGAAAATGTTGTTGGAAAAGGTAATGTGGCTACCCCTTTGCGCTTTAGGCCTTAT	1	0.249851	N
1070986698	C:C	T:T	Vf_Mt2g033460_001	GAATAGTAGACACGGGTTCTTTTCTTCCGGATTTGCCCATTCAGACGCAGATGG[Y]GAGGACCCATTTGGCGAATCAAGGCGAATAGCTTGCAAAAGGTGTGGTGGCTTTCATCTCTGGATACACACTAAGAAACAAAAGTCTCGAGCAAGATGGT	GAATAGTAGACACGGGTTCTTTTCTTCCGGATTTGCCCATTCAGACGCAGATGGCGAGGACCCATTTGGCGAATCAAGGCGAATAGCTTGCAAAAGGTGTGGTGGCTTTCATCTCTGGATACACACTAAGAAACAAAAGTCTCGAGCAAGATGGT	GAATAGTAGACACGGGTTCTTTTCTTCCGGATTTGCCCATTCAGACGCAGATGGTGAGGACCCATTTGGCGAATCAAGGCGAATAGCTTGCAAAAGGTGTGGTGGCTTTCATCTCTGGATACACACTAAGAAACAAAAGTCTCGAGCAAGATGGT	1	0.375	N
1323908729	T:T	C:C	Vf_Mt2g033910_001	ATTTTTCAGCAGACGCTTTTTGTTGCAAATTTAGGAGATTCGCGTGTTGTTTTGGGAAAGAAAGTTGGGAATACGGGTGGGGTTGCGGCGATTCAG[Y]TGTCTACGGAACATAATGCGAATCTTGAGGCTGTTAGACATGAACTTAAAGAGTTACACCCTCATGATCCTCAGATTGTTGTTCTCAAGCATGGGGTGTG	ATTTTTCAGCAGACGCTTTTTGTTGCAAATTTAGGAGATTCGCGTGTTGTTTTGGGAAAGAAAGTTGGGAATACGGGTGGGGTTGCGGCGATTCAGTTGTCTACGGAACATAATGCGAATCTTGAGGCTGTTAGACATGAACTTAAAGAGTTACACCCTCATGATCCTCAGATTGTTGTTCTCAAGCATGGGGTGTG	ATTTTTCAGCAGACGCTTTTTGTTGCAAATTTAGGAGATTCGCGTGTTGTTTTGGGAAAGAAAGTTGGGAATACGGGTGGGGTTGCGGCGATTCAGCTGTCTACGGAACATAATGCGAATCTTGAGGCTGTTAGACATGAACTTAAAGAGTTACACCCTCATGATCCTCAGATTGTTGTTCTCAAGCATGGGGTGTG	4	0.235537	N
1158763367	G:G	A:A	Vf_Mt2g034610_001	TTCCCGAATGTGGGGTGTTGATGCAATGCATTGAAGAATTGGCTACAATGTATCCTGCAACAAAATTTGTGAA[R]ATAATATCTACTGATTGCATTCCCAACTACCCGGATAGTAATCTTCCCACTTTGTTGGTATACAAC	TTCCCGAATGTGGGGTGTTGATGCAATGCATTGAAGAATTGGCTACAATGTATCCTGCAACAAAATTTGTGAAGATAATATCTACTGATTGCATTCCCAACTACCCGGATAGTAATCTTCCCACTTTGTTGGTATACAAC	TTCCCGAATGTGGGGTGTTGATGCAATGCATTGAAGAATTGGCTACAATGTATCCTGCAACAAAATTTGTGAAAATAATATCTACTGATTGCATTCCCAACTACCCGGATAGTAATCTTCCCACTTTGTTGGTATACAAC	1	0.0849383	Y
1855168589	G:G	A:A	Vf_Mt2g035830_001	TTGATAAGATTGGTAATTACTGGGATGTACCATTTTCAATGGCTATTGATCTTGCTTCTTCGACTGCCAGTGACTCTTCTGCTGCTTATCATTTGTCTGC[R]CACTACACTTCCGGGTCACCCAAGCAGTTCGAGAGTAYTCAAAATCAAAATGATAGAGTGCCGCGGACTCTACTTCCGGGCTTGGCCTTCAAAAG	TTGATAAGATTGGTAATTACTGGGATGTACCATTTTCAATGGCTATTGATCTTGCTTCTTCGACTGCCAGTGACTCTTCTGCTGCTTATCATTTGTCTGCGCACTACACTTCCGGGTCACCCAAGCAGTTCGAGAGTATTCAAAATCAAAATGATAGAGTGCCGCGGACTCTACTTCCGGGCTTGGCCTTCAAAAG	TTGATAAGATTGGTAATTACTGGGATGTACCATTTTCAATGGCTATTGATCTTGCTTCTTCGACTGCCAGTGACTCTTCTGCTGCTTATCATTTGTCTGCACACTACACTTCCGGGTCACCCAAGCAGTTCGAGAGTACTCAAAATCAAAATGATAGAGTGCCGCGGACTCTACTTCCGGGCTTGGCCTTCAAAAG	1	0.121928	Y
1264659712	G:G	G:G	Vf_Mt2g036510_001	TGGACTTGGATGCAACCCCTCCAACTTGGCGTGAAATTTCGGGATTGGCACCTCCACTTCCAAGATCATGGCACAGCTCTTGTACTCTTGATGGTACTAA[R]TTGATAGTTTCTGGTGGCTGTGCTGATTCGGGAGTACTTTTGAGTGATACTTTTCTCCTTGATATGTCAATGGAAAACCCTATCTGGAGGGAGATACCAG	TGGACTTGGATGCAACCCCTCCAACTTGGCGTGAAATTTCGGGATTGGCACCTCCACTTCCAAGATCATGGCACAGCTCTTGTACTCTTGATGGTACTAAATTGATAGTTTCTGGTGGCTGTGCTGATTCGGGAGTACTTTTGAGTGATACTTTTCTCCTTGATATGTCAATGGAAAACCCTATCTGGAGGGAGATACCAG	TGGACTTGGATGCAACCCCTCCAACTTGGCGTGAAATTTCGGGATTGGCACCTCCACTTCCAAGATCATGGCACAGCTCTTGTACTCTTGATGGTACTAAGTTGATAGTTTCTGGTGGCTGTGCTGATTCGGGAGTACTTTTGAGTGATACTTTTCTCCTTGATATGTCAATGGAAAACCCTATCTGGAGGGAGATACCAG	1	0.302866	N
1858188002	A:A	A:A	Vf_Mt2g036810_001	AAGGAAAATTTCCCAGTAATTTTGCCCCTAGATGTTCCTTCTGTTTTGGAAGATGAACTC[R]TGTTGGTTAGGATTTTATGAACTGTTGTTTTTTCCCTTATAATGGATGACTAGTGTGGTCATAACAAAACTGAACAAAGCATAT	AAGGAAAATTTCCCAGTAATTTTGCCCCTAGATGTTCCTTCTGTTTTGGAAGATGAACTCGTGTTGGTTAGGATTTTATGAACTGTTGTTTTTTCCCTTATAATGGATGACTAGTGTGGTCATAACAAAACTGAACAAAGCATAT	AAGGAAAATTTCCCAGTAATTTTGCCCCTAGATGTTCCTTCTGTTTTGGAAGATGAACTCATGTTGGTTAGGATTTTATGAACTGTTGTTTTTTCCCTTATAATGGATGACTAGTGTGGTCATAACAAAACTGAACAAAGCATAT	1	0.262716	Y
1929711970	T:T	C:C	Vf_Mt2g037970_001	AGGAAACATAAAACTATGCTGTTTGGACTTTGAGAAGGGTATAATGCAAGCAAATGGAAATTTCAGCAGATGTAGCACTGGTGATGGTTCTGGAATTAACC[Y]TCTCACACTACTTGGTCTCAACTTTGATCTGTTTGATCAGTATATGTTGTTTATTTAATATGTTGTCACTGTTGAATCCTTGTAGAGTGAAATGTATGT	AGGAAACATAAAACTATGCTGTTTGGACTTTGAGAAGGGTATAATGCAAGCAAATGGAAATTTCAGCAGATGTAGCACTGGTGATGGTTCTGGAATTAACCTTCTCACACTACTTGGTCTCAACTTTGATCTGTTTGATCAGTATATGTTGTTTATTTAATATGTTGTCACTGTTGAATCCTTGTAGAGTGAAATGTATGT	AGGAAACATAAAACTATGCTGTTTGGACTTTGAGAAGGGTATAATGCAAGCAAATGGAAATTTCAGCAGATGTAGCACTGGTGATGGTTCTGGAATTAACCCTCTCACACTACTTGGTCTCAACTTTGATCTGTTTGATCAGTATATGTTGTTTATTTAATATGTTGTCACTGTTGAATCCTTGTAGAGTGAAATGTATGT	1	0.325413	Y
1119673205	G:G	A:A	Vf_Mt2g038390_001	CATCCTCCGCCGGATCAATGGATCCGATCTTCCNACGTCATCCGAATCCTCCCATTCAGCTTCCTCCGTCCACCGCGTCTCCGTCTGAAGCTCCCGTC[R]ATATCCCTCCCNTCATCCAACGTCGTCTTCGCCCTCGTCCTCCTCACCTACTTCATGGTCGTCTCCGGCATYGTYTACGACATCATCGTCGAGCCTCCCGGYAT	CATCCTCCGCCGGATCAATGGATCCGATCTTCCACGTCATCCGAATCCTCCCATTCAGCTTCCTCCGTCCACCGCGTCTCCGTCTGAAGCTCCCGTCGATATCCCTCCCCTCATCCAACGTCGTCTTCGCCCTCGTCCTCCTCACCTACTTCATGGTCGTCTCCGGCATTGTCTACGACATCATCGTCGAGCCTCCCGGTAT	CATCCTCCGCCGGATCAATGGATCCGATCTTCCACGTCATCCGAATCCTCCCATTCAGCTTCCTCCGTCCACCGCGTCTCCGTCTGAAGCTCCCGTCAATATCCCTCCCCTCATCCAACGTCGTCTTCGCCCTCGTCCTCCTCACCTACTTCATGGTCGTCTCCGGCATCGTCTACGACATCATCGTCGAGCCTCCCGGCAT	1	0.459184	N
1539199136	A:A	A:A	Vf_Mt2g040010_001	ACCTCGTTGGAAACAATCGTTCGGAGTTTCCAAGATTCAATGTCTGTAACCAA[R]CAGCACAAATTCTGGGAAACTCAACCGGTTGGTCAATACAAAGATGTTGGAGACTCAACCTTACCTGAAGGACCGATTGAACCACCAA	ACCTCGTTGGAAACAATCGTTCGGAGTTTCCAAGATTCAATGTCTGTAACCAAGCAGCACAAATTCTGGGAAACTCAACCGGTTGGTCAATACAAAGATGTTGGAGACTCAACCTTACCTGAAGGACCGATTGAACCACCAA	ACCTCGTTGGAAACAATCGTTCGGAGTTTCCAAGATTCAATGTCTGTAACCAAACAGCACAAATTCTGGGAAACTCAACCGGTTGGTCAATACAAAGATGTTGGAGACTCAACCTTACCTGAAGGACCGATTGAACCACCAA	1	0.433076	N
1676954693	A:A	G:G	Vf_Mt2g042440_001	TCGGCATCTCTTCTCGAAGATGAGTGCTACAAGAAATATGGCAAGACTGGCAA[R]TCATTCTATTATTCCCAAGTGGCAAGTACTATCAGATGGTTGACAACTACAAGTTC	TCGGCATCTCTTCTCGAAGATGAGTGCTACAAGAAATATGGCAAGACTGGCAAATCATTCTATTATTCCCAAGTGGCAAGTACTATCAGATGGTTGACAACTACAAGTTC	TCGGCATCTCTTCTCGAAGATGAGTGCTACAAGAAATATGGCAAGACTGGCAAGTCATTCTATTATTCCCAAGTGGCAAGTACTATCAGATGGTTGACAACTACAAGTTC	1	0.124444	N
1465534736	C:C	G:G	Vf_Mt2g042700_001	GGATGGAATTCCTCGATTTTGACTAAAACTTCCTACCGCCTTCAAGCTGATGGTCCTATCTGCAAATTTTAATGCAGCTGTGACTCAAGTTTGATAACAA[S]GGGTGGAAGAAAAAGTAATATGGTTGATGTGCATTTATCTTCTTTAGAAACTAGCGCGACATGAGACMGAATACTTCACAGCTA	GGATGGAATTCCTCGATTTTGACTAAAACTTCCTACCGCCTTCAAGCTGATGGTCCTATCTGCAAATTTTAATGCAGCTGTGACTCAAGTTTGATAACAAGGGGTGGAAGAAAAAGTAATATGGTTGATGTGCATTTATCTTCTTTAGAAACTAGCGCGACATGAGACAGAATACTTCACAGCTA	GGATGGAATTCCTCGATTTTGACTAAAACTTCCTACCGCCTTCAAGCTGATGGTCCTATCTGCAAATTTTAATGCAGCTGTGACTCAAGTTTGATAACAACGGGTGGAAGAAAAAGTAATATGGTTGATGTGCATTTATCTTCTTTAGAAACTAGCGCGACATGAGACCGAATACTTCACAGCTA	1	0.127066	Y
1248250912	T:T	T:T	Vf_Mt2g042720_001	AAAACTTCTCATGGTACAATGYAGGTTCAGTACACTATTTYGCAGACCCAATAACATTATTCATTGTTCAGCTAGCCTTAATGGG[Y]TGGGTTGAAGGTAGAAGATGGGCCGATATYGTCAACCCGGGAAGYGTTGATATCGAGCCCAAGTTTCCAAATAGGCCTAACCCAAAACCAGATGTTGGTT	AAAACTTCTCATGGTACAATGCAGGTTCAGTACACTATTTTGCAGACCCAATAACATTATTCATTGTTCAGCTAGCCTTAATGGGCTGGGTTGAAGGTAGAAGATGGGCCGATATCGTCAACCCGGGAAGCGTTGATATCGAGCCCAAGTTTCCAAATAGGCCTAACCCAAAACCAGATGTTGGTT	AAAACTTCTCATGGTACAATGCAGGTTCAGTACACTATTTTGCAGACCCAATAACATTATTCATTGTTCAGCTAGCCTTAATGGGTTGGGTTGAAGGTAGAAGATGGGCCGATATCGTCAACCCGGGAAGCGTTGATATCGAGCCCAAGTTTCCAAATAGGCCTAACCCAAAACCAGATGTTGGTT	1	0.478096	N
1067581788	A:A	A:A	Vf_Mt2g048340_001	AACTGGCAAGCACAAATATAGTTTCCAGAATATYAAAGTTCCTCCTCTCCCTGTGCATTTTTGTGATTGTGAGGAACAYTGTAGTCCTTTTATCCCTAAA[M]AGGNAAAGTTATCTATGAATACGGCAGCTGAARCTGGTGGAATAAATGATGAAGAAATTNACATCATGARTGCTGTTATGAACAAGCTGCTTGAAAAAGA	AACTGGCAAGCACAAATATAGTTTCCAGAATATTAAAGTTCCTCCTCTCCCTGTGCATTTTTGTGATTGTGAGGAACACTGTAGTCCTTTTATCCCTAAACAGGAAAAGTTATCTATGAATACGGCAGCTGAAACTGGTGGAATAAATGATGAAGAAATTAACATCATGAGTGCTGTTATGAACAAGCTGCTTGAAAAAGA	AACTGGCAAGCACAAATATAGTTTCCAGAATATTAAAGTTCCTCCTCTCCCTGTGCATTTTTGTGATTGTGAGGAACACTGTAGTCCTTTTATCCCTAAAAAGGAAAAGTTATCTATGAATACGGCAGCTGAAACTGGTGGAATAAATGATGAAGAAATTAACATCATGAGTGCTGTTATGAACAAGCTGCTTGAAAAAGA	1	0.127066	N
1715624309	T:T	C:C	Vf_Mt2g048900_001	GGGTACACCGAAGTATAGTGGTATTGTGGAGGATTGTTGTTGTGATTATGAAACTGTAGACCATCTTAACAAGGAAGTG[Y]TGTAYCCATCTCTCCAAGAGCTTGTGAAAACCCCCTTCTTTCGGTATTTTAAGG	GGGTACACCGAAGTATAGTGGTATTGTGGAGGATTGTTGTTGTGATTATGAAACTGTAGACCATCTTAACAAGGAAGTGTTGTATCCATCTCTCCAAGAGCTTGTGAAAACCCCCTTCTTTCGGTATTTTAAGG	GGGTACACCGAAGTATAGTGGTATTGTGGAGGATTGTTGTTGTGATTATGAAACTGTAGACCATCTTAACAAGGAAGTGCTGTACCCATCTCTCCAAGAGCTTGTGAAAACCCCCTTCTTTCGGTATTTTAAGG	2	0.235537	N
1120100805	C:C	C:C	Vf_Mt2g049300_001	CCTTTCCCTCGCAATCTCGTTTCTGCAGATGCCGACGGTTCCCTCGCGATCTTCGATGCTGACGGTTTCGTTCATCTCAAGACAYTTC[Y]TGTTCATAAAAAGGCTATCAATGATCTGGCTCTTCATCCGTCCGGGAAGCTTKCCCTGACTGTTTCGCGGGATAATTGTTTTGCGATGGTGAACCTTGTT	CCTTTCCCTCGCAATCTCGTTTCTGCAGATGCCGACGGTTCCCTCGCGATCTTCGATGCTGACGGTTTCGTTCATCTCAAGACACTTCCTGTTCATAAAAAGGCTATCAATGATCTGGCTCTTCATCCGTCCGGGAAGCTTGCCCTGACTGTTTCGCGGGATAATTGTTTTGCGATGGTGAACCTTGTT	CCTTTCCCTCGCAATCTCGTTTCTGCAGATGCCGACGGTTCCCTCGCGATCTTCGATGCTGACGGTTTCGTTCATCTCAAGACACTTCTTGTTCATAAAAAGGCTATCAATGATCTGGCTCTTCATCCGTCCGGGAAGCTTTCCCTGACTGTTTCGCGGGATAATTGTTTTGCGATGGTGAACCTTGTT	4	0	N
1259571736	A:A	A:A	Vf_Mt2g062700_001	TTGATCGATAAAGCTAGAGATTACTTTGGTTTATSTAATCTGGAGAAGACAACAGAAGATGGTGGCATTCTAA[R]CGTTCATATCGGCGATGTCTTCGTTCCCTCAGAGGATTTGCACAGAAGATATGC	TTGATCGATAAAGCTAGAGATTACTTTGGTTTATGTAATCTGGAGAAGACAACAGAAGATGGTGGCATTCTAAGCGTTCATATCGGCGATGTCTTCGTTCCCTCAGAGGATTTGCACAGAAGATATGC	TTGATCGATAAAGCTAGAGATTACTTTGGTTTATCTAATCTGGAGAAGACAACAGAAGATGGTGGCATTCTAAACGTTCATATCGGCGATGTCTTCGTTCCCTCAGAGGATTTGCACAGAAGATATGC	3	0	N
1850394370	G:G	G:G	Vf_Mt2g062860_001	AAGAGAATGAACAAAGGTGGACCAGGCGGAAGTGGGCCCACTACGGCAGC[R]GCTGCAGCTGCGGCTCAGAAGCAGAAGACATTGTTGCAGAGAGTGGAAGGTGATATTGCCAACATTGTTGACAATTTCAGCCACCTCGTCAATGTTGCCA	AAGAGAATGAACAAAGGTGGACCAGGCGGAAGTGGGCCCACTACGGCAGCAGCTGCAGCTGCGGCTCAGAAGCAGAAGACATTGTTGCAGAGAGTGGAAGGTGATATTGCCAACATTGTTGACAATTTCAGCCACCTCGTCAATGTTGCCA	AAGAGAATGAACAAAGGTGGACCAGGCGGAAGTGGGCCCACTACGGCAGCGGCTGCAGCTGCGGCTCAGAAGCAGAAGACATTGTTGCAGAGAGTGGAAGGTGATATTGCCAACATTGTTGACAATTTCAGCCACCTCGTCAATGTTGCCA	1	0.132653	N
1931040300	G:G	A:A	Vf_Mt2g063200_001	TTTTTCTCAACATGTTCTCTTCTGAAGTCATCGCTGAGAGAGCTCAAGTGCCTACCACTGCAAGGGTCATTTGCGAGAGACATACAATCTCAGTTGTTCC[R]GTAACTCGYGTCACCATGTCTCATCGCCGGCAATCCTTCAGTTTCTATATTGTAGGATATAACAGGGACGTTTACTTAAAGGATTATTACCCCTCTAGAT	TTTTTCTCAACATGTTCTCTTCTGAAGTCATCGCTGAGAGAGCTCAAGTGCCTACCACTGCAAGGGTCATTTGCGAGAGACATACAATCTCAGTTGTTCCGGTAACTCGTGTCACCATGTCTCATCGCCGGCAATCCTTCAGTTTCTATATTGTAGGATATAACAGGGACGTTTACTTAAAGGATTATTACCCCTCTAGAT	TTTTTCTCAACATGTTCTCTTCTGAAGTCATCGCTGAGAGAGCTCAAGTGCCTACCACTGCAAGGGTCATTTGCGAGAGACATACAATCTCAGTTGTTCCAGTAACTCGCGTCACCATGTCTCATCGCCGGCAATCCTTCAGTTTCTATATTGTAGGATATAACAGGGACGTTTACTTAAAGGATTATTACCCCTCTAGAT	1	0.0425331	Y
1393161007	T:T	A:A	Vf_Mt2g063510_001	GAGAGGAAGAAATCAAAGAGTTTCAAAGAAGGGTCTTATGGTGTTGAAGCTTCCTTGAGTTATTCTTCTTCTTTGATCACTGATTCTCCAGG[W]AGTATAGCTGCAGGGAGAAGGGAACAGATGGCACTTCAACAGGCTCAAAGGAAAATGAAGATTGCTCATTATGGAAGATC	GAGAGGAAGAAATCAAAGAGTTTCAAAGAAGGGTCTTATGGTGTTGAAGCTTCCTTGAGTTATTCTTCTTCTTTGATCACTGATTCTCCAGGTAGTATAGCTGCAGGGAGAAGGGAACAGATGGCACTTCAACAGGCTCAAAGGAAAATGAAGATTGCTCATTATGGAAGATC	GAGAGGAAGAAATCAAAGAGTTTCAAAGAAGGGTCTTATGGTGTTGAAGCTTCCTTGAGTTATTCTTCTTCTTTGATCACTGATTCTCCAGGAAGTATAGCTGCAGGGAGAAGGGAACAGATGGCACTTCAACAGGCTCAAAGGAAAATGAAGATTGCTCATTATGGAAGATC	1	0.4543	Y
1842572799	G:G	T:T	Vf_Mt2g064620_001	GAAAGATGGGTTCTTCATTCAACAGCAGAGTATGCAGAGAATATAATCGCTCAAACAGGACTCAAGAAGCCCTCGGACGCTACATTGAATAAAGTG[K]CGGAAGAGCTTTTCCAAGAATTTCAAAGTACCGGGGCTAACATATCACAACCATTTTTCAAGAGAGCTCATAGATGG	GAAAGATGGGTTCTTCATTCAACAGCAGAGTATGCAGAGAATATAATCGCTCAAACAGGACTCAAGAAGCCCTCGGACGCTACATTGAATAAAGTGGCGGAAGAGCTTTTCCAAGAATTTCAAAGTACCGGGGCTAACATATCACAACCATTTTTCAAGAGAGCTCATAGATGG	GAAAGATGGGTTCTTCATTCAACAGCAGAGTATGCAGAGAATATAATCGCTCAAACAGGACTCAAGAAGCCCTCGGACGCTACATTGAATAAAGTGTCGGAAGAGCTTTTCCAAGAATTTCAAAGTACCGGGGCTAACATATCACAACCATTTTTCAAGAGAGCTCATAGATGG	1	0.410864	Y
1115098188	G:G	A:A	Vf_Mt2g064880_001	AGGGTGACTGGTTTACTTCCAGCCAGAAATTGTTAGCGCGCAACTCCTAT[R]TAAGAAACCGGGGGAGAAACTAAGACCTTCAGAGAGTTGTCACAAGTTTAATTTCAACCGAGCTGTTCCTCCAGAATGAGTATTATTCYTTCATCCCAAT	AGGGTGACTGGTTTACTTCCAGCCAGAAATTGTTAGCGCGCAACTCCTATGTAAGAAACCGGGGGAGAAACTAAGACCTTCAGAGAGTTGTCACAAGTTTAATTTCAACCGAGCTGTTCCTCCAGAATGAGTATTATTCCTTCATCCCAAT	AGGGTGACTGGTTTACTTCCAGCCAGAAATTGTTAGCGCGCAACTCCTATATAAGAAACCGGGGGAGAAACTAAGACCTTCAGAGAGTTGTCACAAGTTTAATTTCAACCGAGCTGTTCCTCCAGAATGAGTATTATTCTTTCATCCCAAT	1	0.484877	Y
1245327964	A:A	A:A	Vf_Mt2g068690_001	GAAGTGAGTAACCAAATGCTCGAGCTGTATGAACAAAATCGAATGCCGCCTTCCAATGATGCTGAAGGAACTCCAGGAGGTGCGACTTCC[R]ATCGGACCTCTGTAAAAGCTCCAACTAGTAATGATGAAACTGCAGCTGCAAACAGTAATTCCCAGACTGGAGGCACAAGTTTAAGACCTGAAACGTCAAA	GAAGTGAGTAACCAAATGCTCGAGCTGTATGAACAAAATCGAATGCCGCCTTCCAATGATGCTGAAGGAACTCCAGGAGGTGCGACTTCCAATCGGACCTCTGTAAAAGCTCCAACTAGTAATGATGAAACTGCAGCTGCAAACAGTAATTCCCAGACTGGAGGCACAAGTTTAAGACCTGAAACGTCAAA	GAAGTGAGTAACCAAATGCTCGAGCTGTATGAACAAAATCGAATGCCGCCTTCCAATGATGCTGAAGGAACTCCAGGAGGTGCGACTTCCGATCGGACCTCTGTAAAAGCTCCAACTAGTAATGATGAAACTGCAGCTGCAAACAGTAATTCCCAGACTGGAGGCACAAGTTTAAGACCTGAAACGTCAAA	4	0	N
1636805800	G:G	A:A	Vf_Mt2g069030_001	GGGAAGAGGCGGGCCGGGCCTAACAGTTTCCCAAGGAAAAATATGGGTTGTTTATGGTTTCGCAGGAATGGAAGTCGATGACGTTCATTGCTTTGATCTG[R]CTCWTAAAACATGGGCCCAAGTGGAAACAGGTGGGCTCAAACCAACGGCCCGTAGTGTGTTTTCAACTTGTTTGACAGGGAAACACATAATTGTATATGG	GGGAAGAGGCGGGCCGGGCCTAACAGTTTCCCAAGGAAAAATATGGGTTGTTTATGGTTTCGCAGGAATGGAAGTCGATGACGTTCATTGCTTTGATCTGGCTCATAAAACATGGGCCCAAGTGGAAACAGGTGGGCTCAAACCAACGGCCCGTAGTGTGTTTTCAACTTGTTTGACAGGGAAACACATAATTGTATATGG	GGGAAGAGGCGGGCCGGGCCTAACAGTTTCCCAAGGAAAAATATGGGTTGTTTATGGTTTCGCAGGAATGGAAGTCGATGACGTTCATTGCTTTGATCTGACTCTTAAAACATGGGCCCAAGTGGAAACAGGTGGGCTCAAACCAACGGCCCGTAGTGTGTTTTCAACTTGTTTGACAGGGAAACACATAATTGTATATGG	1	0.121928	Y
1886963262	C:C	T:T	Vf_Mt2g071620_001	CTCAATTAGCTGCTGAAGAAGCCTTTAAAGCCGAACAAAGAATGGCTGTTGCTGATGTAATTCCCCCTCAACCTCAAGTCTTTTATTTNCCTAAGAATAA[Y]GAACCGAGTCATGAGTGTGCTCGGTGTTCCGCTCCCGCTAAAACTCGCTGCTCCAGATGCAAGTTTGTTAGATACTG	CTCAATTAGCTGCTGAAGAAGCCTTTAAAGCCGAACAAAGAATGGCTGTTGCTGATGTAATTCCCCCTCAACCTCAAGTCTTTTATTTTCCTAAGAATAACGAACCGAGTCATGAGTGTGCTCGGTGTTCCGCTCCCGCTAAAACTCGCTGCTCCAGATGCAAGTTTGTTAGATACTG	CTCAATTAGCTGCTGAAGAAGCCTTTAAAGCCGAACAAAGAATGGCTGTTGCTGATGTAATTCCCCCTCAACCTCAAGTCTTTTATTT-CCTAAGAATAATGAACCGAGTCATGAGTGTGCTCGGTGTTCCGCTCCCGCTAAAACTCGCTGCTCCAGATGCAAGTTTGTTAGATACTG	1	0.428642	Y
1739155024	C:C	T:T	Vf_Mt2g075820_001	CTTAAGAAGATCATCCAATAGGAAAAGGAGAGTTGTCTTTGATTACTCAGATGAAGATGAAGACATCATCAGTTTAGCGTCACCTGATGTCC[Y]TAGTAAACAGTCGCCTCAAGATTCCATGCAAAATGACAAAAAGTCATTAGAGAAAACCACTTTGAATTTTGATTTGCAGGTAGAACATAAACCGTTGGTT	CTTAAGAAGATCATCCAATAGGAAAAGGAGAGTTGTCTTTGATTACTCAGATGAAGATGAAGACATCATCAGTTTAGCGTCACCTGATGTCCCTAGTAAACAGTCGCCTCAAGATTCCATGCAAAATGACAAAAAGTCATTAGAGAAAACCACTTTGAATTTTGATTTGCAGGTAGAACATAAACCGTTGGTT	CTTAAGAAGATCATCCAATAGGAAAAGGAGAGTTGTCTTTGATTACTCAGATGAAGATGAAGACATCATCAGTTTAGCGTCACCTGATGTCCTTAGTAAACAGTCGCCTCAAGATTCCATGCAAAATGACAAAAAGTCATTAGAGAAAACCACTTTGAATTTTGATTTGCAGGTAGAACATAAACCGTTGGTT	1	0.235537	Y
1535317305	A:A	G:G	Vf_Mt2g075840_001	AGAGATTTGGGACGCTCTTCGAGCTGCTGCAGAAGCTGATCTTTCTTTGGCACA[R]GCAATTGTGGATAGTGCCGGGGTCATTGTCCAGAGTTCTGATTTGACAGTATGCTATGATGAAAGAGGT	AGAGATTTGGGACGCTCTTCGAGCTGCTGCAGAAGCTGATCTTTCTTTGGCACAGGCAATTGTGGATAGTGCCGGGGTCATTGTCCAGAGTTCTGATTTGACAGTATGCTATGATGAAAGAGGT	AGAGATTTGGGACGCTCTTCGAGCTGCTGCAGAAGCTGATCTTTCTTTGGCACAAGCAATTGTGGATAGTGCCGGGGTCATTGTCCAGAGTTCTGATTTGACAGTATGCTATGATGAAAGAGGT	1	0.197531	Y
1165667365	C:C	T:T	Vf_Mt2g075860_001	AGTTTAAAGGGCAACCAAGCAACGAGAAACACATGCCAATCCCGGACAGTGGTAAAGAAGATCCCGGATGGCCATCTTTTGGACAACTTATTGC[Y]GATCTTTCTAAGCTATCCTTTGAAGCAATGGCTAGTACATTCACTCAATTCATACCCTCGCATTTCAAATCTAACAGCGTGAATAGAGGACTAACACCGC	AGTTTAAAGGGCAACCAAGCAACGAGAAACACATGCCAATCCCGGACAGTGGTAAAGAAGATCCCGGATGGCCATCTTTTGGACAACTTATTGCCGATCTTTCTAAGCTATCCTTTGAAGCAATGGCTAGTACATTCACTCAATTCATACCCTCGCATTTCAAATCTAACAGCGTGAATAGAGGACTAACACCGC	AGTTTAAAGGGCAACCAAGCAACGAGAAACACATGCCAATCCCGGACAGTGGTAAAGAAGATCCCGGATGGCCATCTTTTGGACAACTTATTGCTGATCTTTCTAAGCTATCCTTTGAAGCAATGGCTAGTACATTCACTCAATTCATACCCTCGCATTTCAAATCTAACAGCGTGAATAGAGGACTAACACCGC	2	0.340265	Y
1390390058	C:C	A:A	Vf_Mt2g075910_001	GTTTCTTAAAGAGAAATTAGTGGAAGCTAATAGTCATAACAAGTTAATCGAGAAAAGATTGAATCAAAGTGAATCGTTATCTTCTCTAGATAATAATGTT[M]ACATATCAGGGTTAAGTCCTAGCCATTTTGCTAGCATTCTTCGTCACACGGTTAAATCGATTAGAAACTTTGTGAGGTTAGTTGTTGGTGAAATGAGATC	GTTTCTTAAAGAGAAATTAGTGGAAGCTAATAGTCATAACAAGTTAATCGAGAAAAGATTGAATCAAAGTGAATCGTTATCTTCTCTAGATAATAATGTTCACATATCAGGGTTAAGTCCTAGCCATTTTGCTAGCATTCTTCGTCACACGGTTAAATCGATTAGAAACTTTGTGAGGTTAGTTGTTGGTGAAATGAGATC	GTTTCTTAAAGAGAAATTAGTGGAAGCTAATAGTCATAACAAGTTAATCGAGAAAAGATTGAATCAAAGTGAATCGTTATCTTCTCTAGATAATAATGTTAACATATCAGGGTTAAGTCCTAGCCATTTTGCTAGCATTCTTCGTCACACGGTTAAATCGATTAGAAACTTTGTGAGGTTAGTTGTTGGTGAAATGAGATC	1	0.0867769	Y
1536248190	T:T	C:C	Vf_Mt2g075950_001	CTCTCGAGGCTACTAATGTAGAGAATGCATTTGCTGAAGTTCTGACTCAAATCTACCATATTGTTAGCAAGAAAACGGTAGAGGGTGCTGAAAATGGAAA[Y]GCATCTGTGCCTGCCAAAGGAGAGAAAATAGATCTTAAAAATGATGTCTCTGCCTTAAAGAGAGTTGGCTGCTGCTCAAGCTAAGATCGGAAA	CTCTCGAGGCTACTAATGTAGAGAATGCATTTGCTGAAGTTCTGACTCAAATCTACCATATTGTTAGCAAGAAAACGGTAGAGGGTGCTGAAAATGGAAATGCATCTGTGCCTGCCAAAGGAGAGAAAATAGATCTTAAAAATGATGTCTCTGCCTTAAAGAGAGTTGGCTGCTGCTCAAGCTAAGATCGGAAA	CTCTCGAGGCTACTAATGTAGAGAATGCATTTGCTGAAGTTCTGACTCAAATCTACCATATTGTTAGCAAGAAAACGGTAGAGGGTGCTGAAAATGGAAACGCATCTGTGCCTGCCAAAGGAGAGAAAATAGATCTTAAAAATGATGTCTCTGCCTTAAAGAGAGTTGGCTGCTGCTCAAGCTAAGATCGGAAA	1	0.15879	Y
1850156645	C:C	T:T	Vf_Mt2g076340_001	CACCTCTACCTGCATTCGGGATTGACTTCGACATAGAAGACGTCAGGGGACCTGTAATCCAGGCACCTATCCGCTCTGAGGAGGGATTAAAGGTTTTACA[Y]GCAATTGACTTCGACAAGCTTAGATTTGTCGCAGAATCCCTTAAGACCCTGNCGGAAAGAGGT	CACCTCTACCTGCATTCGGGATTGACTTCGACATAGAAGACGTCAGGGGACCTGTAATCCAGGCACCTATCCGCTCTGAGGAGGGATTAAAGGTTTTACACGCAATTGACTTCGACAAGCTTAGATTTGTCGCAGAATCCCTTAAGACCCTG-CGGAAAGAGGT	CACCTCTACCTGCATTCGGGATTGACTTCGACATAGAAGACGTCAGGGGACCTGTAATCCAGGCACCTATCCGCTCTGAGGAGGGATTAAAGGTTTTACATGCAATTGACTTCGACAAGCTTAGATTTGTCGCAGAATCCCTTAAGACCCTGACGGAAAGAGGT	1	0.193762	Y
1450917991	T:T	C:C	Vf_Mt2g082430_001	TTGTTTTGGCAATTTCTGCATTGATCTGTTTTAGATATCATAGGAAGAGATCACAGATAGGGAATAGTAGTTCTCGGAGGGCGGCTACGATACCGATTCG[Y]GCTAATGGTGCTGATTCTTGTACTATTTTGTCAGATTCAACCTTAGCTCCTGAATCTCCTGTTAGGTCTGGAAGAAATGGCATGAATTTTTGGATTGATG	TTGTTTTGGCAATTTCTGCATTGATCTGTTTTAGATATCATAGGAAGAGATCACAGATAGGGAATAGTAGTTCTCGGAGGGCGGCTACGATACCGATTCGTGCTAATGGTGCTGATTCTTGTACTATTTTGTCAGATTCAACCTTAGCTCCTGAATCTCCTGTTAGGTCTGGAAGAAATGGCATGAATTTTTGGATTGATG	TTGTTTTGGCAATTTCTGCATTGATCTGTTTTAGATATCATAGGAAGAGATCACAGATAGGGAATAGTAGTTCTCGGAGGGCGGCTACGATACCGATTCGCGCTAATGGTGCTGATTCTTGTACTATTTTGTCAGATTCAACCTTAGCTCCTGAATCTCCTGTTAGGTCTGGAAGAAATGGCATGAATTTTTGGATTGATG	1	0.44938	Y
1450248133	T:T	C:C	Vf_Mt2g086560_001	GGCATATTTGAGAGATACGACAAAGATAGGAGTGGGAAAATTGATCCATTAGAGCTAAGAGATGCTCTGTATGGTATTGG[Y]TATGCAGTACCAGCCTCGGTTCTACAACTTTTGCTTTCAAAGTACAGTGATGGAAGTAGTAGGAGGGTTGAACTCGGATTCGACAGTTTTGTCGAGT	GGCATATTTGAGAGATACGACAAAGATAGGAGTGGGAAAATTGATCCATTAGAGCTAAGAGATGCTCTGTATGGTATTGGTTATGCAGTACCAGCCTCGGTTCTACAACTTTTGCTTTCAAAGTACAGTGATGGAAGTAGTAGGAGGGTTGAACTCGGATTCGACAGTTTTGTCGAGT	GGCATATTTGAGAGATACGACAAAGATAGGAGTGGGAAAATTGATCCATTAGAGCTAAGAGATGCTCTGTATGGTATTGGCTATGCAGTACCAGCCTCGGTTCTACAACTTTTGCTTTCAAAGTACAGTGATGGAAGTAGTAGGAGGGTTGAACTCGGATTCGACAGTTTTGTCGAGT	2	0.172336	Y
1965662432	T:T	A:A	Vf_Mt2g086880_001	AGATGGATGAAGAAGATTGTTATGCTGAGATACTAAAGAATGATATCATAAAATTAGATGAATCATC[W]ATGTCTCAAGGGACTCAAGCAAGACCAAATGACCTTCAACAGCCTCATCCATGCCAAGGCACCGCACAACGGAGAATACGATTAAGGGTTCCAAAATCAA	AGATGGATGAAGAAGATTGTTATGCTGAGATACTAAAGAATGATATCATAAAATTAGATGAATCATCTATGTCTCAAGGGACTCAAGCAAGACCAAATGACCTTCAACAGCCTCATCCATGCCAAGGCACCGCACAACGGAGAATACGATTAAGGGTTCCAAAATCAA	AGATGGATGAAGAAGATTGTTATGCTGAGATACTAAAGAATGATATCATAAAATTAGATGAATCATCAATGTCTCAAGGGACTCAAGCAAGACCAAATGACCTTCAACAGCCTCATCCATGCCAAGGCACCGCACAACGGAGAATACGATTAAGGGTTCCAAAATCAA	1	0.342653	Y
1990564088	A:A	G:G	Vf_Mt2g086950_001	AGATTAAGAATGCACTGCCAAAGCTACAAGTATTCAATGCCAAACCTTTAGATAAAGATGCCAAGAATGACAAAGGTCAC[R]TAGCcGATGATGCTCATGaTTTTTCATTAGRTCATGTGAGTCAAAATGACGATGATCGTCTTGAAGCTGC	AGATTAAGAATGCACTGCCAAAGCTACAAGTATTCAATGCCAAACCTTTAGATAAAGATGCCAAGAATGACAAAGGTCACATAGCCGATGATGCTCATGATTTTTCATTAGATCATGTGAGTCAAAATGACGATGATCGTCTTGAAGCTGC	AGATTAAGAATGCACTGCCAAAGCTACAAGTATTCAATGCCAAACCTTTAGATAAAGATGCCAAGAATGACAAAGGTCACGTAGCCGATGATGCTCATGATTTTTCATTAGATCATGTGAGTCAAAATGACGATGATCGTCTTGAAGCTGC	1	0.0831758	Y
1751609764	G:G	T:T	Vf_Mt2g086970_001	ATCAACATCAGCAGCCGGGCCACAAATCTTGTGAAGCCTTCTTTTTTTATTCCTCCCCCTTCTTCTGCATCAATGATGTTACCCCCTGTATCTTCATCCG[K]ACCTACTGCTCCTCYGCTTCATCCTACTGGTACAGTACAGCGTCCTTATGGTACTCCAATGCTACAGCCATTTCCGCCTCCGACTCCACCACCTTCACT	ATCAACATCAGCAGCCGGGCCACAAATCTTGTGAAGCCTTCTTTTTTTATTCCTCCCCCTTCTTCTGCATCAATGATGTTACCCCCTGTATCTTCATCCGGACCTACTGCTCCTCCGCTTCATCCTACTGGTACAGTACAGCGTCCTTATGGTACTCCAATGCTACAGCCATTTCCGCCTCCGACTCCACCACCTTCACT	ATCAACATCAGCAGCCGGGCCACAAATCTTGTGAAGCCTTCTTTTTTTATTCCTCCCCCTTCTTCTGCATCAATGATGTTACCCCCTGTATCTTCATCCGTACCTACTGCTCCTCCGCTTCATCCTACTGGTACAGTACAGCGTCCTTATGGTACTCCAATGCTACAGCCATTTCCGCCTCCGACTCCACCACCTTCACT	1	0.35124	Y
1995592314	?	T:T	Vf_Mt2g087870_001	GGTTGTTGCTGGTGGCTTATTGGGGTGCATTATAGCATTTTTAATGAGGAAATAATGTTAAGATTCCATGCTATGTAAATGATAGTATTAATTAATCTAT[Y]GTTAAAACTGGGCGTGCATGAGGAAGAGGAGAGCATCATGGAAATGACATAAAAGCTTGCATTTGTTGCAAGCATTCAAGCGAGTAAA	GGTTGTTGCTGGTGGCTTATTGGGGTGCATTATAGCATTTTTAATGAGGAAATAATGTTAAGATTCCATGCTATGTAAATGATAGTATTAATTAATCTATCGTTAAAACTGGGCGTGCATGAGGAAGAGGAGAGCATCATGGAAATGACATAAAAGCTTGCATTTGTTGCAAGCATTCAAGCGAGTAAA	GGTTGTTGCTGGTGGCTTATTGGGGTGCATTATAGCATTTTTAATGAGGAAATAATGTTAAGATTCCATGCTATGTAAATGATAGTATTAATTAATCTATTGTTAAAACTGGGCGTGCATGAGGAAGAGGAGAGCATCATGGAAATGACATAAAAGCTTGCATTTGTTGCAAGCATTCAAGCGAGTAAA	4	0.0499671	N
1266481516	C:C	C:C	Vf_Mt2g088570_001	ACAGTGAGTGGGAGTTTCAGAAATACGGTCACTAACTTTGACGCTGCGAGCTACTGCCATCTTGGACATTTGGACTATATCTTTTGTCTTGGAACATTTG[Y]AGCTCTATCTACTGTCCTTTGTTTGTCTACTTTAGTTTAACAGTATTTTAAGAAAGTCACTCATGAACTGCATTGTAACAC	ACAGTGAGTGGGAGTTTCAGAAATACGGTCACTAACTTTGACGCTGCGAGCTACTGCCATCTTGGACATTTGGACTATATCTTTTGTCTTGGAACATTTGTAGCTCTATCTACTGTCCTTTGTTTGTCTACTTTAGTTTAACAGTATTTTAAGAAAGTCACTCATGAACTGCATTGTAACAC	ACAGTGAGTGGGAGTTTCAGAAATACGGTCACTAACTTTGACGCTGCGAGCTACTGCCATCTTGGACATTTGGACTATATCTTTTGTCTTGGAACATTTGCAGCTCTATCTACTGTCCTTTGTTTGTCTACTTTAGTTTAACAGTATTTTAAGAAAGTCACTCATGAACTGCATTGTAACAC	1	0.172336	N
1425658966	C:C	C:C	Vf_Mt2g088750_001	TAATTTGAGATTGTCTGGGATATCTGATTATGGATCTTTGTGCCTGATCATCTGTTGGTTACAGAAAGAAATTTTGTTCCCGCCCATATCTCGTATCTCC[S]AAAANTCAAAGTATTTCTGCAGAGCAAATTAGAATCTCTAAATTTATGTTTTGCTGGATTTAATGGACCCGCTCTKCTGATCTGACAAAGGTAATTTA	TAATTTGAGATTGTCTGGGATATCTGATTATGGATCTTTGTGCCTGATCATCTGTTGGTTACAGAAAGAAATTTTGTTCCCGCCCATATCTCGTATCTCCGAAAAATCAAAGTATTTCTGCAGAGCAAATTAGAATCTCTAAATTTATGTTTTGCTGGATTTAATGGACCCGCTCTGCTGATCTGACAAAGGTAATTTA	TAATTTGAGATTGTCTGGGATATCTGATTATGGATCTTTGTGCCTGATCATCTGTTGGTTACAGAAAGAAATTTTGTTCCCGCCCATATCTCGTATCTCCCAAAA-TCAAAGTATTTCTGCAGAGCAAATTAGAATCTCTAAATTTATGTTTTGCTGGATTTAATGGACCCGCTCTTCTGATCTGACAAAGGTAATTTA	1	0.127066	Y
1470440025	T:T	T:T	Vf_Mt2g088850_001	GCTAATGTGTTCAGTGCTCCAACCTTGGAACTCTTCTTCGGATCCGCATGAAAACCAAAAGACACTACTAATCACATGTTATCATAAATGTCTCTAC[Y]GGTTTGGTTTCTGTCTGCAACTTGGGTTCAACCTTCAACCATACGTTTTTTC	GCTAATGTGTTCAGTGCTCCAACCTTGGAACTCTTCTTCGGATCCGCATGAAAACCAAAAGACACTACTAATCACATGTTATCATAAATGTCTCTACCGGTTTGGTTTCTGTCTGCAACTTGGGTTCAACCTTCAACCATACGTTTTTTC	GCTAATGTGTTCAGTGCTCCAACCTTGGAACTCTTCTTCGGATCCGCATGAAAACCAAAAGACACTACTAATCACATGTTATCATAAATGTCTCTACTGGTTTGGTTTCTGTCTGCAACTTGGGTTCAACCTTCAACCATACGTTTTTTC	4	0.102264	N
1918196004	T:T	T:T	Vf_Mt2g089140_001	CTCATGCACCTTTTGTTGCTACTTATAAAGATTTCGAAATCAATGCTTGTGAATGTCCAACACCAGTTACATCAATTGATAATGCCAAGAAATGTAGTAG[Y]AGTGAGGATAAGAAATATTGGTGGGATGAACCTATGTTGTCTGAACTCACTTTGCATCAAAGTCATCAACTTATTTGGGTTAGGGCTAATCATATGGTG	CTCATGCACCTTTTGTTGCTACTTATAAAGATTTCGAAATCAATGCTTGTGAATGTCCAACACCAGTTACATCAATTGATAATGCCAAGAAATGTAGTAGCAGTGAGGATAAGAAATATTGGTGGGATGAACCTATGTTGTCTGAACTCACTTTGCATCAAAGTCATCAACTTATTTGGGTTAGGGCTAATCATATGGTG	CTCATGCACCTTTTGTTGCTACTTATAAAGATTTCGAAATCAATGCTTGTGAATGTCCAACACCAGTTACATCAATTGATAATGCCAAGAAATGTAGTAGTAGTGAGGATAAGAAATATTGGTGGGATGAACCTATGTTGTCTGAACTCACTTTGCATCAAAGTCATCAACTTATTTGGGTTAGGGCTAATCATATGGTG	1	0.493827	Y
1386817064	C:C	A:A	Vf_Mt2g093280_001	CCGAACGCCCCGACGCACTTTTACCTACCATGGGCGGCCAGACAGCGCTCAACCTTGCGGTCGCGTTGGCCGAGAGCGGCGCGTTGGAGAAATACGGTRT[M]GAACTCATTGGTGCTAAGCTTGAAGCTATTAAAAAGGCGGAGGATAGAGAGCTGTTTAAGCAGGCTATGAAGAATATCGGGATTAAAACTCCGCCTTC	CCGAACGCCCCGACGCACTTTTACCTACCATGGGCGGCCAGACAGCGCTCAACCTTGCGGTCGCGTTGGCCGAGAGCGGCGCGTTGGAGAAATACGGTATCGAACTCATTGGTGCTAAGCTTGAAGCTATTAAAAAGGCGGAGGATAGAGAGCTGTTTAAGCAGGCTATGAAGAATATCGGGATTAAAACTCCGCCTTC	CCGAACGCCCCGACGCACTTTTACCTACCATGGGCGGCCAGACAGCGCTCAACCTTGCGGTCGCGTTGGCCGAGAGCGGCGCGTTGGAGAAATACGGTATAGAACTCATTGGTGCTAAGCTTGAAGCTATTAAAAAGGCGGAGGATAGAGAGCTGTTTAAGCAGGCTATGAAGAATATCGGGATTAAAACTCCGCCTTC	1	0.15879	Y
1952207181	C:C	G:G	Vf_Mt2g094640_001	CAGCCGGAAAATAAAATTGTCTCTATTCTTCTTACTTGTTGGAGTTGGCATTGCCTCTATCACAGATCTTCAACTCAATTTT[S]TTGGAACCATTCTTTCACTTCTAGCTATCATAACAACATGTGTTGGCCAAATT	CAGCCGGAAAATAAAATTGTCTCTATTCTTCTTACTTGTTGGAGTTGGCATTGCCTCTATCACAGATCTTCAACTCAATTTTCTTGGAACCATTCTTTCACTTCTAGCTATCATAACAACATGTGTTGGCCAAATT	CAGCCGGAAAATAAAATTGTCTCTATTCTTCTTACTTGTTGGAGTTGGCATTGCCTCTATCACAGATCTTCAACTCAATTTTGTTGGAACCATTCTTTCACTTCTAGCTATCATAACAACATGTGTTGGCCAAATT	1	0.0831758	Y
1719993722	T:T	T:T	Vf_Mt2g097740_002	ATTTGGGAAACGAAGATGATTCAAGCTGGTGCGGTGCTTGGTCCAATTGAGAGGTCTACTGG[K]GCTAATAGACCRACGCCTGGTGGTCCGATTACTCCGGTTCATGATCTGAATGTGCCGTACGAGGGGACTGAGGAGTATGAAACTCCTACTGCTGAAATACTTTT	ATTTGGGAAACGAAGATGATTCAAGCTGGTGCGGTGCTTGGTCCAATTGAGAGGTCTACTGGGGCTAATAGACCGACGCCTGGTGGTCCGATTACTCCGGTTCATGATCTGAATGTGCCGTACGAGGGGACTGAGGAGTATGAAACTCCTACTGCTGAAATACTTTT	ATTTGGGAAACGAAGATGATTCAAGCTGGTGCGGTGCTTGGTCCAATTGAGAGGTCTACTGGTGCTAATAGACCAACGCCTGGTGGTCCGATTACTCCGGTTCATGATCTGAATGTGCCGTACGAGGGGACTGAGGAGTATGAAACTCCTACTGCTGAAATACTTTT	1	0.161975	Y
1310526294	T:T	G:G	Vf_Mt2g097950_001	GGACTGTCCTTGGAGCCATTAATCGGAGCTGTAGCTGCTGGAAACACTATCGTTCTAAAACC[K]TCAGAGATGGCCCCAGTTTCTTCTTCTCTCCTAGCCACTGTTCTACCAAATTATTTGGACATTAATGGTATTAAGATTATTGAAGG	GGACTGTCCTTGGAGCCATTAATCGGAGCTGTAGCTGCTGGAAACACTATCGTTCTAAAACCTTCAGAGATGGCCCCAGTTTCTTCTTCTCTCCTAGCCACTGTTCTACCAAATTATTTGGACATTAATGGTATTAAGATTATTGAAGG	GGACTGTCCTTGGAGCCATTAATCGGAGCTGTAGCTGCTGGAAACACTATCGTTCTAAAACCGTCAGAGATGGCCCCAGTTTCTTCTTCTCTCCTAGCCACTGTTCTACCAAATTATTTGGACATTAATGGTATTAAGATTATTGAAGG	1	0.499703	Y
1897615906	G:G	G:G	Vf_Mt2g098240_001	TGCTTTTCAAGTCGCCGGAGTTTGTTGGAAGGAAAACGGCGTTAACGGATCTTATAGAGCGGTTGCTTGAAAAGGATCCG[R]TGAAGAGATTAGGTTACGTCGGTGGTGCTAGTGAGATAAAGGAGCATGAGTTTTTCAGAGGAGTTAAGTGGGAGATGTTGACGGA	TGCTTTTCAAGTCGCCGGAGTTTGTTGGAAGGAAAACGGCGTTAACGGATCTTATAGAGCGGTTGCTTGAAAAGGATCCGATGAAGAGATTAGGTTACGTCGGTGGTGCTAGTGAGATAAAGGAGCATGAGTTTTTCAGAGGAGTTAAGTGGGAGATGTTGACGGA	TGCTTTTCAAGTCGCCGGAGTTTGTTGGAAGGAAAACGGCGTTAACGGATCTTATAGAGCGGTTGCTTGAAAAGGATCCGGTGAAGAGATTAGGTTACGTCGGTGGTGCTAGTGAGATAAAGGAGCATGAGTTTTTCAGAGGAGTTAAGTGGGAGATGTTGACGGA	1	0.297521	Y
1364840049	C:C	C:C	Vf_Mt2g098470_001	AGATGACAGCAAAGGAAAGTTCGATTTGGCTAGGGGTGTTAAGTCGAGAAGAAGCTCACATTAGACAGCCTAGTATTGATAATGGTATTTCTGGAATAAC[Y]GAGACACTACCTGTTGGTCWTCTCATTGAGAATAAGCAACCTGCYGCTAGTAGTGCTAGCAACTAYGATGT	AGATGACAGCAAAGGAAAGTTCGATTTGGCTAGGGGTGTTAAGTCGAGAAGAAGCTCACATTAGACAGCCTAGTATTGATAATGGTATTTCTGGAATAACTGAGACACTACCTGTTGGTCATCTCATTGAGAATAAGCAACCTGCCGCTAGTAGTGCTAGCAACTACGATGT	AGATGACAGCAAAGGAAAGTTCGATTTGGCTAGGGGTGTTAAGTCGAGAAGAAGCTCACATTAGACAGCCTAGTATTGATAATGGTATTTCTGGAATAACCGAGACACTACCTGTTGGTCTTCTCATTGAGAATAAGCAACCTGCTGCTAGTAGTGCTAGCAACTATGATGT	1	0.161975	Y
1048942295	C:C	C:C	Vf_Mt2g098890_001	AAGAGGTCTTGTTATTACTGAGACAAGAACAATGGATCCAACCGAACTCAAGCGTGTTTTCCAAATGTTTGACCGTAATGATGA[Y]GGTCGGATAACAAAGAAAGAGTTGAACGATTCGTTGGAGAATTTAGGAATTTTCATTCCTGACGTAGAGCTGAGTCAAATGATCGAGAAGATTGATGTGA	AAGAGGTCTTGTTATTACTGAGACAAGAACAATGGATCCAACCGAACTCAAGCGTGTTTTCCAAATGTTTGACCGTAATGATGATGGTCGGATAACAAAGAAAGAGTTGAACGATTCGTTGGAGAATTTAGGAATTTTCATTCCTGACGTAGAGCTGAGTCAAATGATCGAGAAGATTGATGTGA	AAGAGGTCTTGTTATTACTGAGACAAGAACAATGGATCCAACCGAACTCAAGCGTGTTTTCCAAATGTTTGACCGTAATGATGACGGTCGGATAACAAAGAAAGAGTTGAACGATTCGTTGGAGAATTTAGGAATTTTCATTCCTGACGTAGAGCTGAGTCAAATGATCGAGAAGATTGATGTGA	1	0.478096	Y
1393871264	C:C	T:T	Vf_Mt2g099480_001	AAGGAGTTCAAGCCCAACCCTAATGCAAAGAGTTTTATTCCATCACCTGCTCG[Y]CCTTCCACTCCAGTGTCTGATAGTTCCTTCTATTTTCAACCTAATGTAACTACTGTACCAAATATGCCAGGCCTGCCCATGAGTATTGGGG	AAGGAGTTCAAGCCCAACCCTAATGCAAAGAGTTTTATTCCATCACCTGCTCGCCCTTCCACTCCAGTGTCTGATAGTTCCTTCTATTTTCAACCTAATGTAACTACTGTACCAAATATGCCAGGCCTGCCCATGAGTATTGGGG	AAGGAGTTCAAGCCCAACCCTAATGCAAAGAGTTTTATTCCATCACCTGCTCGTCCTTCCACTCCAGTGTCTGATAGTTCCTTCTATTTTCAACCTAATGTAACTACTGTACCAAATATGCCAGGCCTGCCCATGAGTATTGGGG	1	0.0425331	Y
1705081839	T:T	T:T	Vf_Mt2g099510_001	CTCAGTTGGTTCAGCCGATTGCCAATGGTGCTTTTGTTCTTAGCATTGATACTGATTTTGATGGCTGTATGCAGTTGATTCGTGAAGTCACTGCTGAG[Y]TGCCCATTTATTTGGCTAATTCTCTTAACAGTTTGAGGCTTGAAGGACAGAAAACTGCTGCTATTGAGATTTTGCAGCAGTTTGATTGGCAGGTGCC	CTCAGTTGGTTCAGCCGATTGCCAATGGTGCTTTTGTTCTTAGCATTGATACTGATTTTGATGGCTGTATGCAGTTGATTCGTGAAGTCACTGCTGAGCTGCCCATTTATTTGGCTAATTCTCTTAACAGTTTGAGGCTTGAAGGACAGAAAACTGCTGCTATTGAGATTTTGCAGCAGTTTGATTGGCAGGTGCC	CTCAGTTGGTTCAGCCGATTGCCAATGGTGCTTTTGTTCTTAGCATTGATACTGATTTTGATGGCTGTATGCAGTTGATTCGTGAAGTCACTGCTGAGTTGCCCATTTATTTGGCTAATTCTCTTAACAGTTTGAGGCTTGAAGGACAGAAAACTGCTGCTATTGAGATTTTGCAGCAGTTTGATTGGCAGGTGCC	1	0.30839	Y
1996659518	G:G	G:A	Vf_Mt2g099710_001	TTTCAAGGAACTTCCATTAGCATCAGTTATTGCCAACCGTGTTTATACTACTCATGGGGGGCTTTTTCSTAGCATTCACGCTGCTGCTTCC[R]CWTCAGTAAATCCAAAACAGAAAATGACACAAAGGGTGGACCTTGGTTCTTTAGCTGATTTATCTCANGTTAAAAGAACTTGCATAGATTCTCCACTTGAGGG	TTTCAAGGAACTTCCATTAGCATCAGTTATTGCCAACCGTGTTTATACTACTCATGGGGGGCTTTTTCCTAGCATTCACGCTGCTGCTTCCGCTTCAGTAAATCCAAAACAGAAAATGACACAAAGGGTGGACCTTGGTTCTTTAGCTGATTTATCTCA-GTTAAAAGAACTTGCATAGATTCTCCACTTGAGGG	TTTCAAGGAACTTCCATTAGCATCAGTTATTGCCAACCGTGTTTATACTACTCATGGGGGGCTTTTTCGTAGCATTCACGCTGCTGCTTCCACATCAGTAAATCCAAAACAGAAAATGACACAAAGGGTGGACCTTGGTTCTTTAGCTGATTTATCTCAAGTTAAAAGAACTTGCATAGATTCTCCACTTGAGGG	3	0	N
1952010171	T:T	T:T	Vf_Mt2g100000_001	TCGAATTGGAATCTCCGGACCCCAAGCTTTTGGTGCACACGGTTGATGAGCCAGACTTCACATGTGGCATTAATGGGATGAACA[Y]CCATCGGATGTAATACCATGTCAGAAAATGTGCYTGACCTTTGAAAACAT	TCGAATTGGAATCTCCGGACCCCAAGCTTTTGGTGCACACGGTTGATGAGCCAGACTTCACATGTGGCATTAATGGGATGAACACCCATCGGATGTAATACCATGTCAGAAAATGTGCCTGACCTTTGAAAACAT	TCGAATTGGAATCTCCGGACCCCAAGCTTTTGGTGCACACGGTTGATGAGCCAGACTTCACATGTGGCATTAATGGGATGAACATCCATCGGATGTAATACCATGTCAGAAAATGTGCTTGACCTTTGAAAACAT	4	0	N
1490373562	T:T	A:A	Vf_Mt2g100090_001	TGTGGTGTTATGGAGTATTCATGAYCACATTGCAACTTTAGCTACAGAAGCAGGACC[W]GATGCTAAACAGGGATCTAATGTTGGGGGAAGTGSTGAGAAAACTGCAGAAAGTCCTTCTGTTGGA	TGTGGTGTTATGGAGTATTCATGACCACATTGCAACTTTAGCTACAGAAGCAGGACCTGATGCTAAACAGGGATCTAATGTTGGGGGAAGTGGTGAGAAAACTGCAGAAAGTCCTTCTGTTGGA	TGTGGTGTTATGGAGTATTCATGATCACATTGCAACTTTAGCTACAGAAGCAGGACCAGATGCTAAACAGGGATCTAATGTTGGGGGAAGTGCTGAGAAAACTGCAGAAAGTCCTTCTGTTGGA	1	0.492564	N
1877366869	C:C	T:T	Vf_Mt2g101350_001	TCTTGATTATTCCCATTTCATATCCCTTCCATTGGCCATCCATCCCGAGTTAGTTTCTAAACTAATCAATTTTCAAAACACTATTTTGGGAAATGA[Y]GATTCTTGCATAGATGAGAATCTTGACACTGACTCCAATGAGGCTGAGGATACTACTGATAACAAAGAARGGGATCAAGTGTCAAA	TCTTGATTATTCCCATTTCATATCCCTTCCATTGGCCATCCATCCCGAGTTAGTTTCTAAACTAATCAATTTTCAAAACACTATTTTGGGAAATGACGATTCTTGCATAGATGAGAATCTTGACACTGACTCCAATGAGGCTGAGGATACTACTGATAACAAAGAAGGGGATCAAGTGTCAAA	TCTTGATTATTCCCATTTCATATCCCTTCCATTGGCCATCCATCCCGAGTTAGTTTCTAAACTAATCAATTTTCAAAACACTATTTTGGGAAATGATGATTCTTGCATAGATGAGAATCTTGACACTGACTCCAATGAGGCTGAGGATACTACTGATAACAAAGAAAGGGATCAAGTGTCAAA	1	0.161975	N
1872000984	A:A	A:A	Vf_Mt2g101430_001	AGCCTTCCATCAAGCTATCTGAAGTGGGTTTCAAAAAACTTACGTGCACGGGATTTTGAGGAATGGGCAATTCTTGCAGATCAAGTCCTTGTAGATCCC[R]TCTACAGAGACCGCATCGAGTGGGAGTTTGCTCTCAACGTGTTAGATGG	AGCCTTCCATCAAGCTATCTGAAGTGGGTTTCAAAAAACTTACGTGCACGGGATTTTGAGGAATGGGCAATTCTTGCAGATCAAGTCCTTGTAGATCCCGTCTACAGAGACCGCATCGAGTGGGAGTTTGCTCTCAACGTGTTAGATGG	AGCCTTCCATCAAGCTATCTGAAGTGGGTTTCAAAAAACTTACGTGCACGGGATTTTGAGGAATGGGCAATTCTTGCAGATCAAGTCCTTGTAGATCCCATCTACAGAGACCGCATCGAGTGGGAGTTTGCTCTCAACGTGTTAGATGG	1	0.292346	N
1177083389	T:T	T:T	Vf_Mt2g101870_001	CCATCAAGATCTCCGAAAAGACCTGTATACTATGTACAAAGTCCTTCAAGAGATTCACATGATGGAGATAAGTCATCTGTCATGCATGCTAC[W]CCWATATCGAATAGTCCTATGGAGTCACCTTCACATCCTTCGTTCGGCCGTCACTCCAGAAACTCSTCTGGTAGTAGGTTTTCGGGGATTTTTAGGTCGTCTT	CCATCAAGATCTCCGAAAAGACCTGTATACTATGTACAAAGTCCTTCAAGAGATTCACATGATGGAGATAAGTCATCTGTCATGCATGCTACACCTATATCGAATAGTCCTATGGAGTCACCTTCACATCCTTCGTTCGGCCGTCACTCCAGAAACTCCTCTGGTAGTAGGTTTTCGGGGATTTTTAGGTCGTCTT	CCATCAAGATCTCCGAAAAGACCTGTATACTATGTACAAAGTCCTTCAAGAGATTCACATGATGGAGATAAGTCATCTGTCATGCATGCTACTCCAATATCGAATAGTCCTATGGAGTCACCTTCACATCCTTCGTTCGGCCGTCACTCCAGAAACTCGTCTGGTAGTAGGTTTTCGGGGATTTTTAGGTCGTCTT	1	0.485425	N
1619155462	C:C	T:T	Vf_Mt2g104010_001	AGGTTAACAACTATGCTTTGCGAATGCATCTGAATCAGGCACAAAAATACAACCCTTTTCCTGGGCATTTCCCTCCCGA[Y]GGCTTCTAATGCAATCAGCGGGTAGAGTTTCACAATCAAGGCAGTTAACTAGCTGTATCTGGCAAATTAATTATATCCCATGTTTTATTTTTCCAAAAGA	AGGTTAACAACTATGCTTTGCGAATGCATCTGAATCAGGCACAAAAATACAACCCTTTTCCTGGGCATTTCCCTCCCGACGGCTTCTAATGCAATCAGCGGGTAGAGTTTCACAATCAAGGCAGTTAACTAGCTGTATCTGGCAAATTAATTATATCCCATGTTTTATTTTTCCAAAAGA	AGGTTAACAACTATGCTTTGCGAATGCATCTGAATCAGGCACAAAAATACAACCCTTTTCCTGGGCATTTCCCTCCCGATGGCTTCTAATGCAATCAGCGGGTAGAGTTTCACAATCAAGGCAGTTAACTAGCTGTATCTGGCAAATTAATTATATCCCATGTTTTATTTTTCCAAAAGA	1	0.121928	N
1320271905	G:G	A:A	Vf_Mt2g104100_001	AAAGAAGGGAACAAAGGCTGGAGCTAAAGGTAGAAAACCYTCTAAAAGAAAAANGACCRAGGAAAGTGATGATG[R]CRATGATGGTGATGCTGGTACTGATAATGACGATGACAGTGATCAAGTTGAAAAGAAGAAACCAG	AAAGAAGGGAACAAAGGCTGGAGCTAAAGGTAGAAAACCTTCTAAAAGAAAAAAGACCGAGGAAAGTGATGATGGCAATGATGGTGATGCTGGTACTGATAATGACGATGACAGTGATCAAGTTGAAAAGAAGAAACCAG	AAAGAAGGGAACAAAGGCTGGAGCTAAAGGTAGAAAACCCTCTAAAAGAAAAA-GACCAAGGAAAGTGATGATGACAATGATGGTGATGCTGGTACTGATAATGACGATGACAGTGATCAAGTTGAAAAGAAGAAACCAG	2	0.380746	N
1772044675	T:T	C:C	Vf_Mt2g104110_001	TAGGAGTGGACCTGAAGGGGGGAATACTACATTGTTAAGTGAGCCCAAACCTCCTCCATGCCGTGACCTGGATGCCTGCTGAAAAGTGTGTGATACATTT[Y]GCCTTCAATAATGCGAGGCTTGCACGTATTCGAGCTTGCCTTAATTGGAACATTGTCAAATTATTAGATGCTCAACCAATTTTTGTA	TAGGAGTGGACCTGAAGGGGGGAATACTACATTGTTAAGTGAGCCCAAACCTCCTCCATGCCGTGACCTGGATGCCTGCTGAAAAGTGTGTGATACATTTTGCCTTCAATAATGCGAGGCTTGCACGTATTCGAGCTTGCCTTAATTGGAACATTGTCAAATTATTAGATGCTCAACCAATTTTTGTA	TAGGAGTGGACCTGAAGGGGGGAATACTACATTGTTAAGTGAGCCCAAACCTCCTCCATGCCGTGACCTGGATGCCTGCTGAAAAGTGTGTGATACATTTCGCCTTCAATAATGCGAGGCTTGCACGTATTCGAGCTTGCCTTAATTGGAACATTGTCAAATTATTAGATGCTCAACCAATTTTTGTA	1	0.0831758	N
1385082004	A:A	T:T	Vf_Mt3g005050_001	GGAGTCCTCAGACTCGCTGGGCATCTATTGCTTTTGGTGCTGGAGTTGGAATAGGATCTGCTTACAC[W]GAATGTTCTCGTCTCTTTGATGGATCTCCACCAAAGCTAGCTCAACCTAAGGGCYCAGAASCTCCTACTCAG	GGAGTCCTCAGACTCGCTGGGCATCTATTGCTTTTGGTGCTGGAGTTGGAATAGGATCTGCTTACACAGAATGTTCTCGTCTCTTTGATGGATCTCCACCAAAGCTAGCTCAACCTAAGGGCTCAGAAGCTCCTACTCAG	GGAGTCCTCAGACTCGCTGGGCATCTATTGCTTTTGGTGCTGGAGTTGGAATAGGATCTGCTTACACTGAATGTTCTCGTCTCTTTGATGGATCTCCACCAAAGCTAGCTCAACCTAAGGGCCCAGAACCTCCTACTCAG	1	0.258034	Y
1570477793	A:A	G:G	Vf_Mt3g005360_001	CTGATGGTTTTATCTATTTAAGAGCAAGTCCTGATACTTGCCATCAAAGAATGAAGTCAAGGAAGAGAGAAGAAGAAGGTGGAGTCAGCCTAGAGTATCT[R]CGCGACCTCCACGAAAAGCATGAGAGCTGGTTATTCCCCTCTCAAAGTGGTAATCATGGAGTATTATCTATCAACAAGCTTCCCCGTCATGTCGACAACT	CTGATGGTTTTATCTATTTAAGAGCAAGTCCTGATACTTGCCATCAAAGAATGAAGTCAAGGAAGAGAGAAGAAGAAGGTGGAGTCAGCCTAGAGTATCTACGCGACCTCCACGAAAAGCATGAGAGCTGGTTATTCCCCTCTCAAAGTGGTAATCATGGAGTATTATCTATCAACAAGCTTCCCCGTCATGTCGACAACT	CTGATGGTTTTATCTATTTAAGAGCAAGTCCTGATACTTGCCATCAAAGAATGAAGTCAAGGAAGAGAGAAGAAGAAGGTGGAGTCAGCCTAGAGTATCTGCGCGACCTCCACGAAAAGCATGAGAGCTGGTTATTCCCCTCTCAAAGTGGTAATCATGGAGTATTATCTATCAACAAGCTTCCCCGTCATGTCGACAACT	1	0.161975	Y
1284084102	G:G	A:A	Vf_Mt3g007750_001	AGGTGGAATCTCCTTCCACAAATCCAAAGGTCAACACATTCTCAAAAACCCACTTCTTGTTGACTCCATTGTTCAGAAATCTGGAATCAAAACCACTGAT[R]TTGTCCTTGAAATCGGTCCCGGTACTGGGAATTTGACTAAGAAGCTTTTGGATGCTGGGAAGAAGGTTATTGCTGTTGAGATTGATTCTCGTATGGTTC	AGGTGGAATCTCCTTCCACAAATCCAAAGGTCAACACATTCTCAAAAACCCACTTCTTGTTGACTCCATTGTTCAGAAATCTGGAATCAAAACCACTGATGTTGTCCTTGAAATCGGTCCCGGTACTGGGAATTTGACTAAGAAGCTTTTGGATGCTGGGAAGAAGGTTATTGCTGTTGAGATTGATTCTCGTATGGTTC	AGGTGGAATCTCCTTCCACAAATCCAAAGGTCAACACATTCTCAAAAACCCACTTCTTGTTGACTCCATTGTTCAGAAATCTGGAATCAAAACCACTGATATTGTCCTTGAAATCGGTCCCGGTACTGGGAATTTGACTAAGAAGCTTTTGGATGCTGGGAAGAAGGTTATTGCTGTTGAGATTGATTCTCGTATGGTTC	1	0.0425331	N
1708355009	C:C	T:T	Vf_Mt3g008180_001	TTGCTGCCATGCRATACGTAAAGGACGGAATCAAARCTGCTAGGCTAGTAATGCAACACACCCAACACACTTTGTTGGTTGGAGAGAAAGCGTCTGAATT[Y]GCAATTTCAATGGGTCTTCCAGGACCAACAAACTTGAGTTCATCAGAATCTATAGAGAAATGGACTGCATGGAAAA	TTGCTGCCATGCGATACGTAAAGGACGGAATCAAAGCTGCTAGGCTAGTAATGCAACACACCCAACACACTTTGTTGGTTGGAGAGAAAGCGTCTGAATTCGCAATTTCAATGGGTCTTCCAGGACCAACAAACTTGAGTTCATCAGAATCTATAGAGAAATGGACTGCATGGAAAA	TTGCTGCCATGCAATACGTAAAGGACGGAATCAAAACTGCTAGGCTAGTAATGCAACACACCCAACACACTTTGTTGGTTGGAGAGAAAGCGTCTGAATTTGCAATTTCAATGGGTCTTCCAGGACCAACAAACTTGAGTTCATCAGAATCTATAGAGAAATGGACTGCATGGAAAA	1	0.490702	Y
1747616886	T:T	T:T	Vf_Mt3g008540_001	CTGTTTTTTGCACGTGCGCGTGATCTTACTGGCTTGAATGAGGTACCATTGGAAGTGTCATCTGGGAGTACTACTCAAGATTGTTTGAAAAAGCTTCT[K]GTTCAATTTCCGCGCTTGGARGAAATACAAGGATGCATGGTTCTGGCTCTGAATGAGGAGTATACATTRGATTCAACCATTGTTAAAGACAAGGATGAG	CTGTTTTTTGCACGTGCGCGTGATCTTACTGGCTTGAATGAGGTACCATTGGAAGTGTCATCTGGGAGTACTACTCAAGATTGTTTGAAAAAGCTTCTGGTTCAATTTCCGCGCTTGGAAGAAATACAAGGATGCATGGTTCTGGCTCTGAATGAGGAGTATACATTGGATTCAACCATTGTTAAAGACAAGGATGAG	CTGTTTTTTGCACGTGCGCGTGATCTTACTGGCTTGAATGAGGTACCATTGGAAGTGTCATCTGGGAGTACTACTCAAGATTGTTTGAAAAAGCTTCTTGTTCAATTTCCGCGCTTGGAGGAAATACAAGGATGCATGGTTCTGGCTCTGAATGAGGAGTATACATTAGATTCAACCATTGTTAAAGACAAGGATGAG	1	0.231111	Y
1083809254	T:T	A:A	Vf_Mt3g010000_001	CAAAATGGTGTGACACACTTTGAAGCTGGTGACTCACGTGCTAAGGAATATGTTAGCTTGCTTAAGTCAAATGATCCTGTTGGGTTTAACCTTGTTGATGT[W]TTGGCTTGGGGTTCTTTAGGTCATATTGTTGCTTATTATATCTTGGCCACTTCTAGCAATGGTTATGATCCTAGTTTCTTTGGTTAAT	CAAAATGGTGTGACACACTTTGAAGCTGGTGACTCACGTGCTAAGGAATATGTTAGCTTGCTTAAGTCAAATGATCCTGTTGGGTTTAACCTTGTTGATGTTTTGGCTTGGGGTTCTTTAGGTCATATTGTTGCTTATTATATCTTGGCCACTTCTAGCAATGGTTATGATCCTAGTTTCTTTGGTTAAT	CAAAATGGTGTGACACACTTTGAAGCTGGTGACTCACGTGCTAAGGAATATGTTAGCTTGCTTAAGTCAAATGATCCTGTTGGGTTTAACCTTGTTGATGTATTGGCTTGGGGTTCTTTAGGTCATATTGTTGCTTATTATATCTTGGCCACTTCTAGCAATGGTTATGATCCTAGTTTCTTTGGTTAAT	1	0.0425331	Y
1577887477	G:G	A:A	Vf_Mt3g010290_001	GCTTNGGAGGCCGCACCTTCTTTTCNACAGGTGGTATTTTGAGACAATAGGTAAAAGGACTTATGTATTTCTAATGGAAGATGGATATGTTTACTTCACA[R]TTGTTGATGAAGGTCTTGGTAACTTGRTAGTTCTTCGGTTTTTGGNAACACGTTAGAGATGAATTCAGAAAGGTAGCTAGAAAAGGTTCAAGGGGTTTTT	GCTTTGGAGGCCGCACCTTCTTTTCTACAGGTGGTATTTTGAGACAATAGGTAAAAGGACTTATGTATTTCTAATGGAAGATGGATATGTTTACTTCACAGTTGTTGATGAAGGTCTTGGTAACTTGGTAGTTCTTCGGTTTTTGGTAACACGTTAGAGATGAATTCAGAAAGGTAGCTAGAAAAGGTTCAAGGGGTTTTT	GCTT-GGAGGCCGCACCTTCTTTTC-ACAGGTGGTATTTTGAGACAATAGGTAAAAGGACTTATGTATTTCTAATGGAAGATGGATATGTTTACTTCACAATTGTTGATGAAGGTCTTGGTAACTTGATAGTTCTTCGGTTTTTGG-AACACGTTAGAGATGAATTCAGAAAGGTAGCTAGAAAAGGTTCAAGGGGTTTTT	1	0.42344	Y
1930306664	T:C	T:T	Vf_Mt3g014010_001	GATGTTTCTGGAGAGGGGTTGAGTATGGTGTTCTGCCGCTGGGCTACCAAAAAGACAGC[Y]GGGTCCACAAAAAATGGRCGCGATTCAAAACCTAAGAACCTTGGAGTGAAGAAATACGGTGGAGAG	GATGTTTCTGGAGAGGGGTTGAGTATGGTGTTCTGCCGCTGGGCTACCAAAAAGACAGCCGGGTCCACAAAAAATGGGCGCGATTCAAAACCTAAGAACCTTGGAGTGAAGAAATACGGTGGAGAG	GATGTTTCTGGAGAGGGGTTGAGTATGGTGTTCTGCCGCTGGGCTACCAAAAAGACAGCTGGGTCCACAAAAAATGGACGCGATTCAAAACCTAAGAACCTTGGAGTGAAGAAATACGGTGGAGAG	3	0	N
1671711774	A:A	A:A	Vf_Mt3g014740_001	GGTATACAATTTCTGCTGCACGCGCAAKCTTCAYCGACAATGATCTCGGATCCTTGTCTTTTGGAAAACTGGCAGATTTTGTCATATTATCC[W]CKGATTCATGGAAAGATTTTGCTGAAACAGCATCTGCATCTGTAGAGGCAACATATGTTTCTGGAGTGAGAGCATATCCTTGA	GGTATACAATTTCTGCTGCACGCGCAATCTTCATCGACAATGATCTCGGATCCTTGTCTTTTGGAAAACTGGCAGATTTTGTCATATTATCCTCGGATTCATGGAAAGATTTTGCTGAAACAGCATCTGCATCTGTAGAGGCAACATATGTTTCTGGAGTGAGAGCATATCCTTGA	GGTATACAATTTCTGCTGCACGCGCAAGCTTCATCGACAATGATCTCGGATCCTTGTCTTTTGGAAAACTGGCAGATTTTGTCATATTATCCACTGATTCATGGAAAGATTTTGCTGAAACAGCATCTGCATCTGTAGAGGCAACATATGTTTCTGGAGTGAGAGCATATCCTTGA	1	0.287335	N
1851329380	C:C	T:T	Vf_Mt3g017610_001	CAGTGCACTCGAGTTCCTTTCCACCTGCAAATTAGCAAACTTATC[Y]GTGAAGGCCGAGCTCGGTTGTTGTCTGCTTCATCGAAGCGGAAGGCTGATTATAGACGGATGYTTACTACAATGCGAGTCCAATCCTCTGGATTTTCTCT	CAGTGCACTCGAGTTCCTTTCCACCTGCAAATTAGCAAACTTATCCGTGAAGGCCGAGCTCGGTTGTTGTCTGCTTCATCGAAGCGGAAGGCTGATTATAGACGGATGCTTACTACAATGCGAGTCCAATCCTCTGGATTTTCTCT	CAGTGCACTCGAGTTCCTTTCCACCTGCAAATTAGCAAACTTATCTGTGAAGGCCGAGCTCGGTTGTTGTCTGCTTCATCGAAGCGGAAGGCTGATTATAGACGGATGCTTACTACAATGCGAGTCCAATCCTCTGGATTTTCTCT	2	0.0434568	Y
1366835246	C:C	T:T	Vf_Mt3g019330_001	TAGTRATGACGATGATTGTGTTACGTTAGAGTGTGTCTGGAATTCAGATAAGTATATACTACATGAGAGGAAGCATAAAAGGGAGAATGAAAGTCAA[Y]GTGATGAGGATTCTGGTGGAAATCTTTCTGTTCAAACATCAGGTGTCAACTACAACACTATCGAGTCTATTCTTGGGG	TAGTGATGACGATGATTGTGTTACGTTAGAGTGTGTCTGGAATTCAGATAAGTATATACTACATGAGAGGAAGCATAAAAGGGAGAATGAAAGTCAACGTGATGAGGATTCTGGTGGAAATCTTTCTGTTCAAACATCAGGTGTCAACTACAACACTATCGAGTCTATTCTTGGGG	TAGTAATGACGATGATTGTGTTACGTTAGAGTGTGTCTGGAATTCAGATAAGTATATACTACATGAGAGGAAGCATAAAAGGGAGAATGAAAGTCAATGTGATGAGGATTCTGGTGGAAATCTTTCTGTTCAAACATCAGGTGTCAACTACAACACTATCGAGTCTATTCTTGGGG	1	0.0434568	Y
1614084626	C:C	T:T	Vf_Mt3g020670_001	CATGCATATACAGGTTCCAAGCATGCTGTGTGGGGGATAACAAAGAATGTTGCTGCTGAATTGGGGAACCATGGAATAAGAGTGAACTG[Y]GTRTCGCCTTATGGTGTTGCAACAGGTTTGGCTTTGGCTCATTTGCCCGAGGACGAGAGAACCGAGGATGCGWTGGAAGGCTTTCGTTCTTTCRTTGGGAAAAA	CATGCATATACAGGTTCCAAGCATGCTGTGTGGGGGATAACAAAGAATGTTGCTGCTGAATTGGGGAACCATGGAATAAGAGTGAACTGCGTATCGCCTTATGGTGTTGCAACAGGTTTGGCTTTGGCTCATTTGCCCGAGGACGAGAGAACCGAGGATGCGTTGGAAGGCTTTCGTTCTTTCGTTGGGAAAAA	CATGCATATACAGGTTCCAAGCATGCTGTGTGGGGGATAACAAAGAATGTTGCTGCTGAATTGGGGAACCATGGAATAAGAGTGAACTGTGTGTCGCCTTATGGTGTTGCAACAGGTTTGGCTTTGGCTCATTTGCCCGAGGACGAGAGAACCGAGGATGCGATGGAAGGCTTTCGTTCTTTCATTGGGAAAAA	1	0.444444	Y
1460247207	C:C	T:T	Vf_Mt3g023110_001	ATGATGATATAGAAAATCTGCTGGCAGAAACTTTTGATATTGGCATAGAAGAAGACTTCAATTTTCTAGAGAATGAGTTTGAGAAACTGGTGATGTCCGA[Y]GAAGCTCAAGAGTGTCCGGTTATCGATGAACCTGTTGAGGAAAAGAAGCCTCTTCATGGT	ATGATGATATAGAAAATCTGCTGGCAGAAACTTTTGATATTGGCATAGAAGAAGACTTCAATTTTCTAGAGAATGAGTTTGAGAAACTGGTGATGTCCGACGAAGCTCAAGAGTGTCCGGTTATCGATGAACCTGTTGAGGAAAAGAAGCCTCTTCATGGT	ATGATGATATAGAAAATCTGCTGGCAGAAACTTTTGATATTGGCATAGAAGAAGACTTCAATTTTCTAGAGAATGAGTTTGAGAAACTGGTGATGTCCGATGAAGCTCAAGAGTGTCCGGTTATCGATGAACCTGTTGAGGAAAAGAAGCCTCTTCATGGT	1	0.231111	Y
1279588381	T:C	C:C	Vf_Mt3g026020_001	CCAGGATCTCTCTTCACACTCAGCTTTGTTTTACTTGTTTTGGGACCTTTGTTTGTTTACCTTGTTCCTGAAGATAACTTTGGTGAGATTGGATTACAGGT[Y]GTGGTTGCTTTGATCAGTGTTGTTGGTGGTTCTGCTGGTTTTGCTGCATCAAGTTTTGTGTCTAATTTGCAGAAACTAAAATAAATTT	CCAGGATCTCTCTTCACACTCAGCTTTGTTTTACTTGTTTTGGGACCTTTGTTTGTTTACCTTGTTCCTGAAGATAACTTTGGTGAGATTGGATTACAGGTTGTGGTTGCTTTGATCAGTGTTGTTGGTGGTTCTGCTGGTTTTGCTGCATCAAGTTTTGTGTCTAATTTGCAGAAACTAAAATAAATTT	CCAGGATCTCTCTTCACACTCAGCTTTGTTTTACTTGTTTTGGGACCTTTGTTTGTTTACCTTGTTCCTGAAGATAACTTTGGTGAGATTGGATTACAGGTCGTGGTTGCTTTGATCAGTGTTGTTGGTGGTTCTGCTGGTTTTGCTGCATCAAGTTTTGTGTCTAATTTGCAGAAACTAAAATAAATTT	1	0.391111	Y
1321834791	C:C	C:C	Vf_Mt3g028150_001	GGTACAAATGGAACAGACAGTGAGTTCTATAACCCAAAGAAGAAGACAGAGAAAGAGTATCTAACTTACCT[Y]TCTGGGTTTCGTCAGTTAGCTCCAAAAGACGCTGTTYTGAACAACCTGGCTCTCTCTGATGTGAACTTGCAGGATATAATCAGTACTGCTGATAATGTGAG	GGTACAAATGGAACAGACAGTGAGTTCTATAACCCAAAGAAGAAGACAGAGAAAGAGTATCTAACTTACCTTTCTGGGTTTCGTCAGTTAGCTCCAAAAGACGCTGTTTTGAACAACCTGGCTCTCTCTGATGTGAACTTGCAGGATATAATCAGTACTGCTGATAATGTGAG	GGTACAAATGGAACAGACAGTGAGTTCTATAACCCAAAGAAGAAGACAGAGAAAGAGTATCTAACTTACCTCTCTGGGTTTCGTCAGTTAGCTCCAAAAGACGCTGTTCTGAACAACCTGGCTCTCTCTGATGTGAACTTGCAGGATATAATCAGTACTGCTGATAATGTGAG	1	0.433884	N
1498361382	C:C	C:C	Vf_Mt3g031280_001	ATCCTACCTAAAGCAACTGCCATGCCAAATATTTGATCCAATCCCATTAGGCGAGGGTGCTGGTGTGGGATGGTTAAAAGATGTTGATTC[S]GTGGCAGTTCCTGAAGGTRCAATGCTRTATGAGCTGGTGAAGACTGGCATTGAACAAACACACGCAGCCGTTGGAGTAGTAGTTCGTTTGAGGAAAGAGT	ATCCTACCTAAAGCAACTGCCATGCCAAATATTTGATCCAATCCCATTAGGCGAGGGTGCTGGTGTGGGATGGTTAAAAGATGTTGATTCGGTGGCAGTTCCTGAAGGTACAATGCTGTATGAGCTGGTGAAGACTGGCATTGAACAAACACACGCAGCCGTTGGAGTAGTAGTTCGTTTGAGGAAAGAGT	ATCCTACCTAAAGCAACTGCCATGCCAAATATTTGATCCAATCCCATTAGGCGAGGGTGCTGGTGTGGGATGGTTAAAAGATGTTGATTCCGTGGCAGTTCCTGAAGGTACGATGCTGTATGAGCTGGTGAAGACTGGCATTGAACAAACACACGCAGCCGTTGGAGTAGTAGTTCGTTTGAGGAAAGAGT	1	0.497566	N
1757570916	G:G	A:A	Vf_Mt3g031380_001	TAGCTGTTGCAGGTGCTTTCCATACTAGTTTYATGGAACCTGCTGTTTTAAGATTGGAAGCAGCATTGGCATCAACGGACATTATAACCCCAAGAATACC[R]GTCATTTCCAATGTAAATGCTCAGCCACACGCAGATCCTGACACAATWAAGAAGATATTGGCACGACA	TAGCTGTTGCAGGTGCTTTCCATACTAGTTTTATGGAACCTGCTGTTTTAAGATTGGAAGCAGCATTGGCATCAACGGACATTATAACCCCAAGAATACCGGTCATTTCCAATGTAAATGCTCAGCCACACGCAGATCCTGACACAATTAAGAAGATATTGGCACGACA	TAGCTGTTGCAGGTGCTTTCCATACTAGTTTTATGGAACCTGCTGTTTTAAGATTGGAAGCAGCATTGGCATCAACGGACATTATAACCCCAAGAATACCAGTCATTTCCAATGTAAATGCTCAGCCACACGCAGATCCTGACACAATAAAGAAGATATTGGCACGACA	2	0.44938	Y
1208453008	C:C	T:T	Vf_Mt3g034100_001	CAATTTCAGCAGGAGGTCATGATGCTTGCTACACTGAAGCATCCCAACATTGTTCGCTTCATYGGTGCATGCCGTAAGCCTATGGTGTGGTGCAT[Y]GTTACTGAGTATGCTAAGGGTGGATCGCTTCGACAGTTCTTAACAAAGCGCCAAAACCGATCCGTTCCCCTCAAACTGGCCATCAAACAAGCTTTGGATG	CAATTTCAGCAGGAGGTCATGATGCTTGCTACACTGAAGCATCCCAACATTGTTCGCTTCATCGGTGCATGCCGTAAGCCTATGGTGTGGTGCATCGTTACTGAGTATGCTAAGGGTGGATCGCTTCGACAGTTCTTAACAAAGCGCCAAAACCGATCCGTTCCCCTCAAACTGGCCATCAAACAAGCTTTGGATG	CAATTTCAGCAGGAGGTCATGATGCTTGCTACACTGAAGCATCCCAACATTGTTCGCTTCATCGGTGCATGCCGTAAGCCTATGGTGTGGTGCATTGTTACTGAGTATGCTAAGGGTGGATCGCTTCGACAGTTCTTAACAAAGCGCCAAAACCGATCCGTTCCCCTCAAACTGGCCATCAAACAAGCTTTGGATG	1	0.124444	Y
1146647485	G:G	G:G	Vf_Mt3g049970_001	CTGGCAAGAACATGCGAACCGTTAACAACATCACTGATAAATCAACCACTCCAATTGGTGACGGTTCTCTCACTTTCCGGTTCTTCCACGACGGTTTACC[R]GAWGATGATTCCATCAGAAATAGTCTTAGTGGCTACTCGGAACAGCTTGAACTTGTTGGGAAACAATTCGTTTCTCAAATGATCAAGAA	CTGGCAAGAACATGCGAACCGTTAACAACATCACTGATAAATCAACCACTCCAATTGGTGACGGTTCTCTCACTTTCCGGTTCTTCCACGACGGTTTACCAGAAGATGATTCCATCAGAAATAGTCTTAGTGGCTACTCGGAACAGCTTGAACTTGTTGGGAAACAATTCGTTTCTCAAATGATCAAGAA	CTGGCAAGAACATGCGAACCGTTAACAACATCACTGATAAATCAACCACTCCAATTGGTGACGGTTCTCTCACTTTCCGGTTCTTCCACGACGGTTTACCGGAAGATGATTCCATCAGAAATAGTCTTAGTGGCTACTCGGAACAGCTTGAACTTGTTGGGAAACAATTCGTTTCTCAAATGATCAAGAA	1	0.197531	N
1199574039	C:C	T:T	Vf_Mt3g051280_001	ATTGTGGGCAAGGAAATTCCTGTAGATGGAAATCAAGCACTTAACTCTCCGG[Y]CCAAACTAGCCAGAATTTGTTTTCAAGTAGCATGCAAAGTGAAGGTGTTCCCTCGAATTATCAATCTTCTGATGTGTTGAATAAAA	ATTGTGGGCAAGGAAATTCCTGTAGATGGAAATCAAGCACTTAACTCTCCGGCCCAAACTAGCCAGAATTTGTTTTCAAGTAGCATGCAAAGTGAAGGTGTTCCCTCGAATTATCAATCTTCTGATGTGTTGAATAAAA	ATTGTGGGCAAGGAAATTCCTGTAGATGGAAATCAAGCACTTAACTCTCCGGTCCAAACTAGCCAGAATTTGTTTTCAAGTAGCATGCAAAGTGAAGGTGTTCCCTCGAATTATCAATCTTCTGATGTGTTGAATAAAA	1	0.0434568	Y
1550657397	G:G	A:A	Vf_Mt3g052760_001	CAACTTTACCAAATATGAGCTTCTATGCTCCCACTTCATCTTGCAGAATGAAGAAAACTTCCAATGTCAAATTGACAACATTGTCAAGAAC[R]AGGAATAGAATTTTCTACAACAATGTAAAGGCTATGGCAAGAGGAGATGAAGCAAGCTTGCAGAGGGCTAAGCAGCAGCAATTGACACCAAAGATGAAGG	CAACTTTACCAAATATGAGCTTCTATGCTCCCACTTCATCTTGCAGAATGAAGAAAACTTCCAATGTCAAATTGACAACATTGTCAAGAACGAGGAATAGAATTTTCTACAACAATGTAAAGGCTATGGCAAGAGGAGATGAAGCAAGCTTGCAGAGGGCTAAGCAGCAGCAATTGACACCAAAGATGAAGG	CAACTTTACCAAATATGAGCTTCTATGCTCCCACTTCATCTTGCAGAATGAAGAAAACTTCCAATGTCAAATTGACAACATTGTCAAGAACAAGGAATAGAATTTTCTACAACAATGTAAAGGCTATGGCAAGAGGAGATGAAGCAAGCTTGCAGAGGGCTAAGCAGCAGCAATTGACACCAAAGATGAAGG	1	0.287335	Y
1742981618	T:T	C:C	Vf_Mt3g055690_001	ATGCTAAAAACTTCACCGGAACAGTTTGTTTTCGCCATGCTATTCTCTCACCTTTGGGATACGAGACTGCACTATTTAAAGGGCTAACGGAAGAAGTAAT[Y]TGCGATGGAGCTTCAGCACAAGAATTGCRGCAAAAGCMTGATGACCTAAAAACYGNCACGTCTTTCCGAGTTTGGAGAAATGATAAGAGCMGCATTTGGAC	ATGCTAAAAACTTCACCGGAACAGTTTGTTTTCGCCATGCTATTCTCTCACCTTTGGGATACGAGACTGCACTATTTAAAGGGCTAACGGAAGAAGTAATTTGCGATGGAGCTTCAGCACAAGAATTGCGGCAAAAGCATGATGACCTAAAAACCGCACGTCTTTCCGAGTTTGGAGAAATGATAAGAGCCGCATTTGGAC	ATGCTAAAAACTTCACCGGAACAGTTTGTTTTCGCCATGCTATTCTCTCACCTTTGGGATACGAGACTGCACTATTTAAAGGGCTAACGGAAGAAGTAATCTGCGATGGAGCTTCAGCACAAGAATTGCAGCAAAAGCCTGATGACCTAAAAACCGCACGTCTTTCCGAGTTTGGAGAAATGATAAGAGCAGCATTTGGAC	1	0.165289	Y
1561441863	T:T	C:C	Vf_Mt3g055920_001	AGATAGTAAGTCTTTTGGAATGCACTACATGGTCGGGGGCTGGACCGGGACTAATGGATGCTGTTACTCGAGGTGCTATGCAGGCAGGAAAACCGGT[Y]GGTGGATTCAAGATAGGAAGAGAAGCTGGGGAATGGACAGCATCCAACTTTCATCCATACTTACCACCTGAAAACTACCTTACCTGCAGGT	AGATAGTAAGTCTTTTGGAATGCACTACATGGTCGGGGGCTGGACCGGGACTAATGGATGCTGTTACTCGAGGTGCTATGCAGGCAGGAAAACCGGTTGGTGGATTCAAGATAGGAAGAGAAGCTGGGGAATGGACAGCATCCAACTTTCATCCATACTTACCACCTGAAAACTACCTTACCTGCAGGT	AGATAGTAAGTCTTTTGGAATGCACTACATGGTCGGGGGCTGGACCGGGACTAATGGATGCTGTTACTCGAGGTGCTATGCAGGCAGGAAAACCGGTCGGTGGATTCAAGATAGGAAGAGAAGCTGGGGAATGGACAGCATCCAACTTTCATCCATACTTACCACCTGAAAACTACCTTACCTGCAGGT	1	0.375	Y
1742142305	G:G	A:A	Vf_Mt3g060850_001	AGATGCTTTGGGAGGTGACCTATTTTTGGTTAATAGGAGTTGAGGTCAGATATTTCTCTATATAGTAGTTGGCTTGTACATTTTGTCAACTAAAAGATCT[R]TCAGCTGAAACCAAATTGACCCAAGATTATTGCCNGAGTTGAGGCATCATCTAACATTTTCTTATAGTTCGATGTTTGTTGCCACTTGCCA	AGATGCTTTGGGAGGTGACCTATTTTTGGTTAATAGGAGTTGAGGTCAGATATTTCTCTATATAGTAGTTGGCTTGTACATTTTGTCAACTAAAAGATCTGTCAGCTGAAACCAAATTGACCCAAGATTATTGCC-GAGTTGAGGCATCATCTAACATTTTCTTATAGTTCGATGTTTGTTGCCACTTGCCA	AGATGCTTTGGGAGGTGACCTATTTTTGGTTAATAGGAGTTGAGGTCAGATATTTCTCTATATAGTAGTTGGCTTGTACATTTTGTCAACTAAAAGATCTATCAGCTGAAACCAAATTGACCCAAGATTATTGCCAGAGTTGAGGCATCATCTAACATTTTCTTATAGTTCGATGTTTGTTGCCACTTGCCA	1	0.48675	Y
1437042113	C:C	T:T	Vf_Mt3g061590_001	AAGGTGGCAAGTTTTCCGGGGAAGGCTTTTGTGTTTTGGGGTATCCTCTACAAGTCGATTTTGCTCTTCAAAGAAACAGGCAGAACATAGGTAGAAGGTA[Y]GTTGAAGTTTTCAGAAGTAAGAGACAGGAATACTACAAGGCAATTGCAAACGAGGTTTCAGACGCTCGAGGTGGTTCACCTCGTCGAAGTGCTCCCCG	AAGGTGGCAAGTTTTCCGGGGAAGGCTTTTGTGTTTTGGGGTATCCTCTACAAGTCGATTTTGCTCTTCAAAGAAACAGGCAGAACATAGGTAGAAGGTACGTTGAAGTTTTCAGAAGTAAGAGACAGGAATACTACAAGGCAATTGCAAACGAGGTTTCAGACGCTCGAGGTGGTTCACCTCGTCGAAGTGCTCCCCG	AAGGTGGCAAGTTTTCCGGGGAAGGCTTTTGTGTTTTGGGGTATCCTCTACAAGTCGATTTTGCTCTTCAAAGAAACAGGCAGAACATAGGTAGAAGGTATGTTGAAGTTTTCAGAAGTAAGAGACAGGAATACTACAAGGCAATTGCAAACGAGGTTTCAGACGCTCGAGGTGGTTCACCTCGTCGAAGTGCTCCCCG	1	0.428642	Y
1536109396	T:T	C:C	Vf_Mt3g061640_001	ATGATAAAGGACGGAATAATCGCCGGACGCGCTGTTCTTCTCGCCGGACAACCCGGAACCGGCAAAACCGCCATCGCCATGGGGATGGCGAAGTCTCT[Y]GGCCTCGAAACGCCGTTTGCTATGATCGCCGGAAGCGARCTCTTCTCGCTCGAGATGTCGAAGACTGAAGC	ATGATAAAGGACGGAATAATCGCCGGACGCGCTGTTCTTCTCGCCGGACAACCCGGAACCGGCAAAACCGCCATCGCCATGGGGATGGCGAAGTCTCTTGGCCTCGAAACGCCGTTTGCTATGATCGCCGGAAGCGAGCTCTTCTCGCTCGAGATGTCGAAGACTGAAGC	ATGATAAAGGACGGAATAATCGCCGGACGCGCTGTTCTTCTCGCCGGACAACCCGGAACCGGCAAAACCGCCATCGCCATGGGGATGGCGAAGTCTCTCGGCCTCGAAACGCCGTTTGCTATGATCGCCGGAAGCGAACTCTTCTCGCTCGAGATGTCGAAGACTGAAGC	1	0.453686	Y
1031140295	G:G	A:A	Vf_Mt3g062540_001	TGGTGGACGGAGGAACTAGCTGTTCTCGACATCAAGTTCTTCGGGAGAGCCATCAGTGGTATGAAACAGCGCGGCGCCAAGTCTCCAACCATTGCAAGC[R]CACTGATTACCTACACAGAGCGATCTCTCCAAGAGCTAGTTCGGAATCACTCCGGCAATGGAATCCGATCTTCAGGTTACCACGATTCAGA	TGGTGGACGGAGGAACTAGCTGTTCTCGACATCAAGTTCTTCGGGAGAGCCATCAGTGGTATGAAACAGCGCGGCGCCAAGTCTCCAACCATTGCAAGCGCACTGATTACCTACACAGAGCGATCTCTCCAAGAGCTAGTTCGGAATCACTCCGGCAATGGAATCCGATCTTCAGGTTACCACGATTCAGA	TGGTGGACGGAGGAACTAGCTGTTCTCGACATCAAGTTCTTCGGGAGAGCCATCAGTGGTATGAAACAGCGCGGCGCCAAGTCTCCAACCATTGCAAGCACACTGATTACCTACACAGAGCGATCTCTCCAAGAGCTAGTTCGGAATCACTCCGGCAATGGAATCCGATCTTCAGGTTACCACGATTCAGA	1	0.5	Y
1435022381	T:T	C:C	Vf_Mt3g064740_001	AACTTCGACGARTTCCAAATTTCGGACTTGTTGAGGCGCTTTGGCTGGATTGTTCCGGCATACAGCATGCCTCCAGATGCTCAACA[Y]GTAACTGTTTTACGCGTTGTCATAAGGGAGGATTTCTCGAGAACTCTAGCAGAGCGCCTGGTAGCCGATATCGAGAAAGTGTTGCACGAGCT	AACTTCGACGAATTCCAAATTTCGGACTTGTTGAGGCGCTTTGGCTGGATTGTTCCGGCATACAGCATGCCTCCAGATGCTCAACATGTAACTGTTTTACGCGTTGTCATAAGGGAGGATTTCTCGAGAACTCTAGCAGAGCGCCTGGTAGCCGATATCGAGAAAGTGTTGCACGAGCT	AACTTCGACGAATTCCAAATTTCGGACTTGTTGAGGCGCTTTGGCTGGATTGTTCCGGCATACAGCATGCCTCCAGATGCTCAACACGTAACTGTTTTACGCGTTGTCATAAGGGAGGATTTCTCGAGAACTCTAGCAGAGCGCCTGGTAGCCGATATCGAGAAAGTGTTGCACGAGCT	1	0.48	Y
1906336529	C:C	A:A	Vf_Mt3g065140_001	TTGTGCCTGCTGATAAATTTGAGCTTTTGGGAAATTCTGCTGAGTTTCTTACMACTTATACGTTTGGCACTCATACTGCGAAGCACA[M]GTTTTGCAAAATATGTGGTATAACTTCGTTCTATTATCCACGCTCAAACCCAGATGGGGTTTCTGTTACATTCAGGTGTGTTGACCCCGGAA	TTGTGCCTGCTGATAAATTTGAGCTTTTGGGAAATTCTGCTGAGTTTCTTACAACTTATACGTTTGGCACTCATACTGCGAAGCACACGTTTTGCAAAATATGTGGTATAACTTCGTTCTATTATCCACGCTCAAACCCAGATGGGGTTTCTGTTACATTCAGGTGTGTTGACCCCGGAA	TTGTGCCTGCTGATAAATTTGAGCTTTTGGGAAATTCTGCTGAGTTTCTTACAACTTATACGTTTGGCACTCATACTGCGAAGCACAAGTTTTGCAAAATATGTGGTATAACTTCGTTCTATTATCCACGCTCAAACCCAGATGGGGTTTCTGTTACATTCAGGTGTGTTGACCCCGGAA	4	0.498615	N
1639546187	G:G	A:A	Vf_Mt3g065190_001	CCATTCCTGCTCCAGTGCCACCCCGCCCCTTCGCTAATGGCGTTGCCCCACCTCCTATTCCTGTCATCCACCCCCCACCTCCTCAAGCCGCAGCCTTTCA[R]CCTATGCAGATGCCACCACCTGGACAACAAGTATGGCATCAGCAGCAGCAAGGTCAACCGATGATGCAACATGGAATGCCTCCTCCTCC	CCATTCCTGCTCCAGTGCCACCCCGCCCCTTCGCTAATGGCGTTGCCCCACCTCCTATTCCTGTCATCCACCCCCCACCTCCTCAAGCCGCAGCCTTTCAGCCTATGCAGATGCCACCACCTGGACAACAAGTATGGCATCAGCAGCAGCAAGGTCAACCGATGATGCAACATGGAATGCCTCCTCCTCC	CCATTCCTGCTCCAGTGCCACCCCGCCCCTTCGCTAATGGCGTTGCCCCACCTCCTATTCCTGTCATCCACCCCCCACCTCCTCAAGCCGCAGCCTTTCAACCTATGCAGATGCCACCACCTGGACAACAAGTATGGCATCAGCAGCAGCAAGGTCAACCGATGATGCAACATGGAATGCCTCCTCCTCC	1	0.292346	Y
1741525197	T:T	C:C	Vf_Mt3g069050_001	ACAGGTCAAATGCCAAAGGGACGTGCATCACTTAATTGGAACCATCGTCTK[Y]GCGTTGCTCGCGACACTTCTGAAGGTCTTGCTTACCTTCATTTCATGGCAGTGCCACCTATTTAC	ACAGGTCAAATGCCAAAGGGACGTGCATCACTTAATTGGAACCATCGTCTTTGCGTTGCTCGCGACACTTCTGAAGGTCTTGCTTACCTTCATTTCATGGCAGTGCCACCTATTTAC	ACAGGTCAAATGCCAAAGGGACGTGCATCACTTAATTGGAACCATCGTCTTCGCGTTGCTCGCGACACTTCTGAAGGTCTTGCTTACCTTCATTTCATGGCAGTGCCACCTATTTAC	4	0.411357	N
1036087037	G:G	A:A	Vf_Mt3g070310_001	ATTCCAAACCATCAAGAGATAGTGAGAAGGAGAAKGGATCTTCTCCTAAAATTATTGCAGAAAAGCTGGTAGCGTCTTTAGACTCAACAGTAAAATTATCY[R]GTCTGTCTACCAGGGCTTGCAATGGTCATGTCAATTTTTATGCTTCTAGTAAACAAGTTTCCCAAAATGGAATTGTTCAAAATGCTGCAATTCC	ATTCCAAACCATCAAGAGATAGTGAGAAGGAGAATGGATCTTCTCCTAAAATTATTGCAGAAAAGCTGGTAGCGTCTTTAGACTCAACAGTAAAATTATCTGGTCTGTCTACCAGGGCTTGCAATGGTCATGTCAATTTTTATGCTTCTAGTAAACAAGTTTCCCAAAATGGAATTGTTCAAAATGCTGCAATTCC	ATTCCAAACCATCAAGAGATAGTGAGAAGGAGAATGGATCTTCTCCTAAAATTATTGCAGAAAAGCTGGTAGCGTCTTTAGACTCAACAGTAAAATTATCCAGTCTGTCTACCAGGGCTTGCAATGGTCATGTCAATTTTTATGCTTCTAGTAAACAAGTTTCCCAAAATGGAATTGTTCAAAATGCTGCAATTCC	1	0.4543	Y
1961213883	T:T	T:T	Vf_Mt3g071620_001	CAGGTGGAAAGAACTTGAAATTGGCAAGTTAGCCACGGGACATGGCTTATTGCAACTTCCTTTAGTGCCGGAGGTAAAACGCCACTCACTATCTAC[Y]GAGGGATTTGAACCTGTTAAAGATATCAATTTCGAGGACATTAAGTTCAGG	CAGGTGGAAAGAACTTGAAATTGGCAAGTTAGCCACGGGACATGGCTTATTGCAACTTCCTTTAGTGCCGGAGGTAAAACGCCACTCACTATCTACCGAGGGATTTGAACCTGTTAAAGATATCAATTTCGAGGACATTAAGTTCAGG	CAGGTGGAAAGAACTTGAAATTGGCAAGTTAGCCACGGGACATGGCTTATTGCAACTTCCTTTAGTGCCGGAGGTAAAACGCCACTCACTATCTACTGAGGGATTTGAACCTGTTAAAGATATCAATTTCGAGGACATTAAGTTCAGG	1	0.24013	Y
1122881438	T:T	C:C	Vf_Mt3g072030_001	GTCCACCCTCTCATCAGTTTTTGATGCGCACGCTCACCGGCGATTCCACCGCCGTTGATACCTTCCGGTTCGTTCCCCAGTCACTCGTCTCCTTCGGTCC[Y]ACCGTCATTGTCGAAGGCTGCGATACTTCACGCGCCATCTCCTGGGTTCACGCGCTRACTGTAGCGGATGGGATAATCACCCAGGTTAGGGAGTATTTCA	GTCCACCCTCTCATCAGTTTTTGATGCGCACGCTCACCGGCGATTCCACCGCCGTTGATACCTTCCGGTTCGTTCCCCAGTCACTCGTCTCCTTCGGTCCTACCGTCATTGTCGAAGGCTGCGATACTTCACGCGCCATCTCCTGGGTTCACGCGCTAACTGTAGCGGATGGGATAATCACCCAGGTTAGGGAGTATTTCA	GTCCACCCTCTCATCAGTTTTTGATGCGCACGCTCACCGGCGATTCCACCGCCGTTGATACCTTCCGGTTCGTTCCCCAGTCACTCGTCTCCTTCGGTCCCACCGTCATTGTCGAAGGCTGCGATACTTCACGCGCCATCTCCTGGGTTCACGCGCTGACTGTAGCGGATGGGATAATCACCCAGGTTAGGGAGTATTTCA	1	0.267562	N
1062869857	C:C	T:T	Vf_Mt3g072080_001	AATGGCCGATCAGTTAGCAAGGGCAGAGGATTTCGAGAAGAAAGCTGAGAAGAAGCTCAGCGGTTGGGGCTTATT[Y]GGCTCGAAATTCGAAGATGCCGCCGATCTCTTCGATAAAGCCGCCAATTCGTTCAAACTCGCTAAATCATG	AATGGCCGATCAGTTAGCAAGGGCAGAGGATTTCGAGAAGAAAGCTGAGAAGAAGCTCAGCGGTTGGGGCTTATTCGGCTCGAAATTCGAAGATGCCGCCGATCTCTTCGATAAAGCCGCCAATTCGTTCAAACTCGCTAAATCATG	AATGGCCGATCAGTTAGCAAGGGCAGAGGATTTCGAGAAGAAAGCTGAGAAGAAGCTCAGCGGTTGGGGCTTATTTGGCTCGAAATTCGAAGATGCCGCCGATCTCTTCGATAAAGCCGCCAATTCGTTCAAACTCGCTAAATCATG	1	0.385633	N
1714552905	T:T	T:T	Vf_Mt3g072340_001	TTGAAAGACCAATGGAGGGCCTGCAAGACTGGTTGGAAGCAGTTTATAATGCTCGCATCCCCTGTGCTGTTGTT[Y]CAAGTCTTGATAGAAAAANTGTGGTAGAAGCTTTGGAACGAATGGGGCTCAATAAGTACTTTCAGG	TTGAAAGACCAATGGAGGGCCTGCAAGACTGGTTGGAAGCAGTTTATAATGCTCGCATCCCCTGTGCTGTTGTTTCAAGTCTTGATAGAAAAA-TGTGGTAGAAGCTTTGGAACGAATGGGGCTCAATAAGTACTTTCAGG	TTGAAAGACCAATGGAGGGCCTGCAAGACTGGTTGGAAGCAGTTTATAATGCTCGCATCCCCTGTGCTGTTGTTCCAAGTCTTGATAGAAAAAATGTGGTAGAAGCTTTGGAACGAATGGGGCTCAATAAGTACTTTCAGG	4	0	N
1804449966	A:A	A:A	Vf_Mt3g072360_001	GTGAAACATCAGTTGCTGTTCCTTTCACTTGGGAAGCTCAACCTGGAACACCTAAACATCCTTTGTCAGAA[R]CTTCTCTACCTCCTCTCACACATCCACCTTCTTATTCTACTACTAATAAGTCCAACGCTAAGAGAACAAACTCTAAACTCAACA	GTGAAACATCAGTTGCTGTTCCTTTCACTTGGGAAGCTCAACCTGGAACACCTAAACATCCTTTGTCAGAAGCTTCTCTACCTCCTCTCACACATCCACCTTCTTATTCTACTACTAATAAGTCCAACGCTAAGAGAACAAACTCTAAACTCAACA	GTGAAACATCAGTTGCTGTTCCTTTCACTTGGGAAGCTCAACCTGGAACACCTAAACATCCTTTGTCAGAAACTTCTCTACCTCCTCTCACACATCCACCTTCTTATTCTACTACTAATAAGTCCAACGCTAAGAGAACAAACTCTAAACTCAACA	1	0.127066	N
1927313672	C:C	C:C	Vf_Mt3g072390_001	AGGTGGAAGTGGAAGCACTTGTAATTCAAGGACCAAAACTTGACACGGTGATGAGCCAGGT[Y]AAGAAATTGGAGGTCTCTATCCTGGTACTAGGCCAAAAGAAGCCACCTTC	AGGTGGAAGTGGAAGCACTTGTAATTCAAGGACCAAAACTTGACACGGTGATGAGCCAGGTTAAGAAATTGGAGGTCTCTATCCTGGTACTAGGCCAAAAGAAGCCACCTTC	AGGTGGAAGTGGAAGCACTTGTAATTCAAGGACCAAAACTTGACACGGTGATGAGCCAGGTCAAGAAATTGGAGGTCTCTATCCTGGTACTAGGCCAAAAGAAGCCACCTTC	1	0.16874	Y
1601826262	C:C	C:C	Vf_Mt3g072590_001	AGGAAACTTTACCGCGTTTGTCTCCTCGTTTAGGCGTGGAGCTCCTTCAGAAGAAGATAGCTGCTGCCCTGGGAGAACAATAAAGGCTTTTCAG[Y]TTAGGACTCCTGAGGCATAAGAAATGTTTGTTCTATACCTTTATCATTTAACACCATATTTTAGTTATATTTAATTAAAGGATTAGTTCCTTTATACTAA	AGGAAACTTTACCGCGTTTGTCTCCTCGTTTAGGCGTGGAGCTCCTTCAGAAGAAGATAGCTGCTGCCCTGGGAGAACAATAAAGGCTTTTCAGTTTAGGACTCCTGAGGCATAAGAAATGTTTGTTCTATACCTTTATCATTTAACACCATATTTTAGTTATATTTAATTAAAGGATTAGTTCCTTTATACTAA	AGGAAACTTTACCGCGTTTGTCTCCTCGTTTAGGCGTGGAGCTCCTTCAGAAGAAGATAGCTGCTGCCCTGGGAGAACAATAAAGGCTTTTCAGCTTAGGACTCCTGAGGCATAAGAAATGTTTGTTCTATACCTTTATCATTTAACACCATATTTTAGTTATATTTAATTAAAGGATTAGTTCCTTTATACTAA	2	0.04543	N
1990709799	A:A	G:G	Vf_Mt3g076590_001	ACAGATACAAATGTGTTAAGGTCATTCTTGCTGGGCATGATCATAAAGGTGGGTACTCCATTGATTCTCACGGGGTACACCATAGAGTTTTTGAAGCTGC[R]CTTGAATGTCCTCCTGGCTCAGATGCATTTGGAAGYGTTTATGTCTATGATGACAGGATATCACTTGTAGGAACTGACAGAATGGCAAGTACAGACATGC	ACAGATACAAATGTGTTAAGGTCATTCTTGCTGGGCATGATCATAAAGGTGGGTACTCCATTGATTCTCACGGGGTACACCATAGAGTTTTTGAAGCTGCACTTGAATGTCCTCCTGGCTCAGATGCATTTGGAAGCGTTTATGTCTATGATGACAGGATATCACTTGTAGGAACTGACAGAATGGCAAGTACAGACATGC	ACAGATACAAATGTGTTAAGGTCATTCTTGCTGGGCATGATCATAAAGGTGGGTACTCCATTGATTCTCACGGGGTACACCATAGAGTTTTTGAAGCTGCGCTTGAATGTCCTCCTGGCTCAGATGCATTTGGAAGTGTTTATGTCTATGATGACAGGATATCACTTGTAGGAACTGACAGAATGGCAAGTACAGACATGC	1	0.487901	Y
1155323863	G:G	G:G	Vf_Mt3g076630_001	CATTACACATCCGGAGGCCAGTTTAAAATCCCAGTTGTCATTCGTGGGCCCGGYGGAGTYGGACGACAACTTGGAGCAGAACACTCGCA[R]CGTCTGGAGTCATACTTTCAATCAATCCCTGGTATTCAGATGGTGGCTTGCTCAACACCTTACAAYGCKAAGGGCTTGATGAAAGCCGCAATTCG	CATTACACATCCGGAGGCCAGTTTAAAATCCCAGTTGTCATTCGTGGGCCCGGCGGAGTTGGACGACAACTTGGAGCAGAACACTCGCAACGTCTGGAGTCATACTTTCAATCAATCCCTGGTATTCAGATGGTGGCTTGCTCAACACCTTACAACGCGAAGGGCTTGATGAAAGCCGCAATTCG	CATTACACATCCGGAGGCCAGTTTAAAATCCCAGTTGTCATTCGTGGGCCCGGCGGAGTTGGACGACAACTTGGAGCAGAACACTCGCAGCGTCTGGAGTCATACTTTCAATCAATCCCTGGTATTCAGATGGTGGCTTGCTCAACACCTTACAATGCTAAGGGCTTGATGAAAGCCGCAATTCG	2	0.121928	Y
1885571089	T:T	C:C	Vf_Mt3g076650_001	ATGACAATTGACTCAGAAATTCGATACCACATCCCTAGCTGGAATCCTAGTGAAACTCCCGACAATAGTTCTTACCATGATTCAGGCCATACCCCTGAAA[Y]TATGCCCGAGGCTTCTCCCATAACAAATGACTCTCCTGGCAGCCTTGCTTTGGAAATATTACCTTCAGGTCGTAAGTACTGGTCAGACTCACCTAAGG	ATGACAATTGACTCAGAAATTCGATACCACATCCCTAGCTGGAATCCTAGTGAAACTCCCGACAATAGTTCTTACCATGATTCAGGCCATACCCCTGAAATTATGCCCGAGGCTTCTCCCATAACAAATGACTCTCCTGGCAGCCTTGCTTTGGAAATATTACCTTCAGGTCGTAAGTACTGGTCAGACTCACCTAAGG	ATGACAATTGACTCAGAAATTCGATACCACATCCCTAGCTGGAATCCTAGTGAAACTCCCGACAATAGTTCTTACCATGATTCAGGCCATACCCCTGAAACTATGCCCGAGGCTTCTCCCATAACAAATGACTCTCCTGGCAGCCTTGCTTTGGAAATATTACCTTCAGGTCGTAAGTACTGGTCAGACTCACCTAAGG	2	0.483892	Y
1433777435	T:T	C:C	Vf_Mt3g076660_001	TGGCCCTCGCTTCCCTCGGTAACAGCGCCCCTAAAAAGTACGACGAAATCGACGCTGCTCCCGAAGAGCGCGCTCGTGGAATTACAATTAACACTGCTAC[Y]GTTGAGTACGAGACTGAAACTCGTCACTACGCTCATGTTGATTGTCCAGGTCACGCTGATTACGTTAAGAATATGATTACCGGAGCYGCGCAAATGGACG	TGGCCCTCGCTTCCCTCGGTAACAGCGCCCCTAAAAAGTACGACGAAATCGACGCTGCTCCCGAAGAGCGCGCTCGTGGAATTACAATTAACACTGCTACTGTTGAGTACGAGACTGAAACTCGTCACTACGCTCATGTTGATTGTCCAGGTCACGCTGATTACGTTAAGAATATGATTACCGGAGCTGCGCAAATGGACG	TGGCCCTCGCTTCCCTCGGTAACAGCGCCCCTAAAAAGTACGACGAAATCGACGCTGCTCCCGAAGAGCGCGCTCGTGGAATTACAATTAACACTGCTACCGTTGAGTACGAGACTGAAACTCGTCACTACGCTCATGTTGATTGTCCAGGTCACGCTGATTACGTTAAGAATATGATTACCGGAGCTGCGCAAATGGACG	1	0.498866	Y
1453348414	A:A	A:A	Vf_Mt3g077490_001	AGGGCTAGTTGGTTGAAGGCACCTAAGACCTCTGTTGGACTAGAGGAGAGTGGGGAAACTCACAATGTGCC[W]TTCTCTTATGCATCTGAAGCAAGTGATAGCCTTGCAGCGTCATCTGCTTTTCATGGACTCTTCAATAAATGGTTGAAAATGTTGCGCACCCAATCATCA	AGGGCTAGTTGGTTGAAGGCACCTAAGACCTCTGTTGGACTAGAGGAGAGTGGGGAAACTCACAATGTGCCTTTCTCTTATGCATCTGAAGCAAGTGATAGCCTTGCAGCGTCATCTGCTTTTCATGGACTCTTCAATAAATGGTTGAAAATGTTGCGCACCCAATCATCA	AGGGCTAGTTGGTTGAAGGCACCTAAGACCTCTGTTGGACTAGAGGAGAGTGGGGAAACTCACAATGTGCCATTCTCTTATGCATCTGAAGCAAGTGATAGCCTTGCAGCGTCATCTGCTTTTCATGGACTCTTCAATAAATGGTTGAAAATGTTGCGCACCCAATCATCA	1	0.262716	Y
1624688904	C:C	T:T	Vf_Mt3g077670_001	AGGTTGGCTACGAGGACTTATAGCTGATTACGGAGTCCCCTTAATGATTCTCGTATGGACTGCTGTATCTTACATACCTGT[Y]AACAAAGTCCCAAGGGGAATYCCGAGGCGGCTTTTCAGTCCAAATCCATGGTCTCCTGGTGCATACTCAAATTGGACTGTTGTAAAGG	AGGTTGGCTACGAGGACTTATAGCTGATTACGGAGTCCCCTTAATGATTCTCGTATGGACTGCTGTATCTTACATACCTGTCAACAAAGTCCCAAGGGGAATTCCGAGGCGGCTTTTCAGTCCAAATCCATGGTCTCCTGGTGCATACTCAAATTGGACTGTTGTAAAGG	AGGTTGGCTACGAGGACTTATAGCTGATTACGGAGTCCCCTTAATGATTCTCGTATGGACTGCTGTATCTTACATACCTGTTAACAAAGTCCCAAGGGGAATTCCGAGGCGGCTTTTCAGTCCAAATCCATGGTCTCCTGGTGCATACTCAAATTGGACTGTTGTAAAGG	1	0.5	Y
1465511448	C:C	A:A	Vf_Mt3g077990_001	AAGATTTGATGCTGTAAAGGACAATTAGCTCTAAACATATAATCAATCTGAT[M]CTGCGATTGCATCCGGAATTAAATAATACTTTCAATGGATCTTGACTTGGGTGGTAGTAACTCCTGTCCGCCTCGACACAAATGGAGAAAAGTTGCATA	AAGATTTGATGCTGTAAAGGACAATTAGCTCTAAACATATAATCAATCTGATCCTGCGATTGCATCCGGAATTAAATAATACTTTCAATGGATCTTGACTTGGGTGGTAGTAACTCCTGTCCGCCTCGACACAAATGGAGAAAAGTTGCATA	AAGATTTGATGCTGTAAAGGACAATTAGCTCTAAACATATAATCAATCTGATACTGCGATTGCATCCGGAATTAAATAATACTTTCAATGGATCTTGACTTGGGTGGTAGTAACTCCTGTCCGCCTCGACACAAATGGAGAAAAGTTGCATA	1	0.4543	Y
1990629239	C:C	T:T	Vf_Mt3g078630_002	AAGTCGCAATTAAGTTGCTTTGGATTAATAACAGTGGTTGAATTCTTATGTGACATATGTTGTGTCAAAAACTCGGTATTATTGTCATGCATTTAGAAAA[Y]ATARTTGTGTTTGATCTCTCTGCCTGAACAGCATGTATGCTGTGGTTGAGAATAAGAWTACCCTGTTTGTTGTGTTAATTGTTGCTGAAGTTTTAT	AAGTCGCAATTAAGTTGCTTTGGATTAATAACAGTGGTTGAATTCTTATGTGACATATGTTGTGTCAAAAACTCGGTATTATTGTCATGCATTTAGAAAACATAATTGTGTTTGATCTCTCTGCCTGAACAGCATGTATGCTGTGGTTGAGAATAAGAATACCCTGTTTGTTGTGTTAATTGTTGCTGAAGTTTTAT	AAGTCGCAATTAAGTTGCTTTGGATTAATAACAGTGGTTGAATTCTTATGTGACATATGTTGTGTCAAAAACTCGGTATTATTGTCATGCATTTAGAAAATATAATTGTGTTTGATCTCTCTGCCTGAACAGCATGTATGCTGTGGTTGAGAATAAGATTACCCTGTTTGTTGTGTTAATTGTTGCTGAAGTTTTAT	1	0.0425331	Y
1551530724	T:T	A:A	Vf_Mt3g079200_001	ATGGAGAAATTGAGTCTGTCAAAATGGTTCTTCAACGGGCTTGTGCCTTTGTAACCTATACAACAAGAGAAGGCGCAGAAAAGGCAGCAGAAGAACTCTC[W]AACAAATTGGTTATCAAGGGCCTTAGGCTAAAACTGATGTGGGGCAGGCCTCAGACAGCAAAACTTGAATCTGATGGTTCTGATCAAGCAAGGCAG	ATGGAGAAATTGAGTCTGTCAAAATGGTTCTTCAACGGGCTTGTGCCTTTGTAACCTATACAACAAGAGAAGGCGCAGAAAAGGCAGCAGAAGAACTCTCTAACAAATTGGTTATCAAGGGCCTTAGGCTAAAACTGATGTGGGGCAGGCCTCAGACAGCAAAACTTGAATCTGATGGTTCTGATCAAGCAAGGCAG	ATGGAGAAATTGAGTCTGTCAAAATGGTTCTTCAACGGGCTTGTGCCTTTGTAACCTATACAACAAGAGAAGGCGCAGAAAAGGCAGCAGAAGAACTCTCAAACAAATTGGTTATCAAGGGCCTTAGGCTAAAACTGATGTGGGGCAGGCCTCAGACAGCAAAACTTGAATCTGATGGTTCTGATCAAGCAAGGCAG	1	0.345679	Y
1242012828	C:C	T:T	Vf_Mt3g079210_001	GGATGCTTGAATGCTCTAACAAATATGTCGGATTGCTTAACATTCGTGGAAGATGGGAGTAAATTGAGAAAGCCGGA[Y]AAAGGTTGTTGTCCTGAGTTAGCAGGGTTGGTTGATAGTAACCCTATTTGTTTGTGTCAGCTTTTAGG	GGATGCTTGAATGCTCTAACAAATATGTCGGATTGCTTAACATTCGTGGAAGATGGGAGTAAATTGAGAAAGCCGGACAAAGGTTGTTGTCCTGAGTTAGCAGGGTTGGTTGATAGTAACCCTATTTGTTTGTGTCAGCTTTTAGG	GGATGCTTGAATGCTCTAACAAATATGTCGGATTGCTTAACATTCGTGGAAGATGGGAGTAAATTGAGAAAGCCGGATAAAGGTTGTTGTCCTGAGTTAGCAGGGTTGGTTGATAGTAACCCTATTTGTTTGTGTCAGCTTTTAGG	1	0.345679	Y
1703232339	T:T	C:C	Vf_Mt3g079330_001	GTTGGAAGTATACACTCGATGCTATAGTGACCAACCCCTGGTTATTCAAGGTGCTGGAGCTGGAAATGACACAACTGCAGCTGGTGTCCTTGCTGATAT[Y]GTGGATATTCAGGATTTATTTCCTTGAGGGAAAAGTTTTTGTTATGTGAATTTAAAGMAAATAAAAG	GTTGGAAGTATACACTCGATGCTATAGTGACCAACCCCTGGTTATTCAAGGTGCTGGAGCTGGAAATGACACAACTGCAGCTGGTGTCCTTGCTGATATTGTGGATATTCAGGATTTATTTCCTTGAGGGAAAAGTTTTTGTTATGTGAATTTAAAGCAAATAAAAG	GTTGGAAGTATACACTCGATGCTATAGTGACCAACCCCTGGTTATTCAAGGTGCTGGAGCTGGAAATGACACAACTGCAGCTGGTGTCCTTGCTGATATCGTGGATATTCAGGATTTATTTCCTTGAGGGAAAAGTTTTTGTTATGTGAATTTAAAGAAAATAAAAG	1	0.483471	Y
1279204728	C:C	T:T	Vf_Mt3g082630_001	AGTTATACTGTCCTGCTACAAAATGCCCTGAAATTAGTGAAGATGATGATGATTTGTATGG[Y]GATTTCGATATGGATGAAATGGATATAAATATGGAAAACTATGATGAACTTTTCGGTATGGCCCTCACYCATTCTGAAGAGCTTTTTGAAAA	AGTTATACTGTCCTGCTACAAAATGCCCTGAAATTAGTGAAGATGATGATGATTTGTATGGCGATTTCGATATGGATGAAATGGATATAAATATGGAAAACTATGATGAACTTTTCGGTATGGCCCTCACTCATTCTGAAGAGCTTTTTGAAAA	AGTTATACTGTCCTGCTACAAAATGCCCTGAAATTAGTGAAGATGATGATGATTTGTATGGTGATTTCGATATGGATGAAATGGATATAAATATGGAAAACTATGATGAACTTTTCGGTATGGCCCTCACCCATTCTGAAGAGCTTTTTGAAAA	1	0.0425331	N
1968386137	G:G	A:A	Vf_Mt3g083180_001	CTATTGTGAGACACATAATTGAAGATTTTTGGAAAAAAGTTCACATAGAACGTGGTTATGATCTATTATATACACCACATGTGGCCAAAGCTGATCTTTGGA[R]GATCAGCGGTCATTTGGACTTCTACAAGGAAAATATGTATGATCAAATGAGCATTGAAGATGAGCTTTATCAGCTTCGACCAATGAATTGTCCTTATC	CTATTGTGAGACACATAATTGAAGATTTTTGGAAAAAAGTTCACATAGAACGTGGTTATGATCTATTATATACACCACATGTGGCCAAAGCTGATCTTTGGAGGATCAGCGGTCATTTGGACTTCTACAAGGAAAATATGTATGATCAAATGAGCATTGAAGATGAGCTTTATCAGCTTCGACCAATGAATTGTCCTTATC	CTATTGTGAGACACATAATTGAAGATTTTTGGAAAAAAGTTCACATAGAACGTGGTTATGATCTATTATATACACCACATGTGGCCAAAGCTGATCTTTGGAAGATCAGCGGTCATTTGGACTTCTACAAGGAAAATATGTATGATCAAATGAGCATTGAAGATGAGCTTTATCAGCTTCGACCAATGAATTGTCCTTATC	1	0.42185	Y
1632005128	A:A	C:C	Vf_Mt3g083770_001	ACCAAGAAATCCTTCTGTAATACCTGCACAGAATTTGTCAGCAGCAACAAGTGCTTCACTTTCTTTTCCAGTTTCCTTAAGGCAACCAACATCAACAGGAC[M]CCTCCAGACATCAGTGTCTTCAATGCCTCAACCYATGTCTGGTATATCACCGTCACCAATAGCTAACCAGCCATCAACCTCTCAAGGTGTATCTTCTGGA	ACCAAGAAATCCTTCTGTAATACCTGCACAGAATTTGTCAGCAGCAACAAGTGCTTCACTTTCTTTTCCAGTTTCCTTAAGGCAACCAACATCAACAGGACACCTCCAGACATCAGTGTCTTCAATGCCTCAACCTATGTCTGGTATATCACCGTCACCAATAGCTAACCAGCCATCAACCTCTCAAGGTGTATCTTCTGGA	ACCAAGAAATCCTTCTGTAATACCTGCACAGAATTTGTCAGCAGCAACAAGTGCTTCACTTTCTTTTCCAGTTTCCTTAAGGCAACCAACATCAACAGGACCCCTCCAGACATCAGTGTCTTCAATGCCTCAACCTATGTCTGGTATATCACCGTCACCAATAGCTAACCAGCCATCAACCTCTCAAGGTGTATCTTCTGGA	1	0.201446	Y
1564732983	C:C	C:C	Vf_Mt3g083900_001	GGTTTAATGCTCTAGAGCAGGTTGACGATGCATTGGCTGGTCTAAAAGTGATTGCATTTGA[Y]GTGAATTACATTAGGCTGTCTTTACAGACTTWTGTCCCAACGGTAGAGAGCATTTCATGCCTACAGAGAGTTGAAGATACCATTGATGCATCTGTGCTGA	GGTTTAATGCTCTAGAGCAGGTTGACGATGCATTGGCTGGTCTAAAAGTGATTGCATTTGATGTGAATTACATTAGGCTGTCTTTACAGACTTATGTCCCAACGGTAGAGAGCATTTCATGCCTACAGAGAGTTGAAGATACCATTGATGCATCTGTGCTGA	GGTTTAATGCTCTAGAGCAGGTTGACGATGCATTGGCTGGTCTAAAAGTGATTGCATTTGACGTGAATTACATTAGGCTGTCTTTACAGACTTATGTCCCAACGGTAGAGAGCATTTCATGCCTACAGAGAGTTGAAGATACCATTGATGCATCTGTGCTGA	1	0.340265	N
1128260313	C:C	G:G	Vf_Mt3g084040_001	GAAGGCTTAGCTCAGTGTTCAATCAAAATGGCTTTCTGCAACAAGCTTGGAAACCTCTTGAGGCAGGGTGCTACTCAGAGTA[S]CCATGCTCCTGTTTCATCCATGCTTAACTATCTTCGCCACATGTCTTCAAGCAAGCTTTTCATTGGAGG	GAAGGCTTAGCTCAGTGTTCAATCAAAATGGCTTTCTGCAACAAGCTTGGAAACCTCTTGAGGCAGGGTGCTACTCAGAGTACCCATGCTCCTGTTTCATCCATGCTTAACTATCTTCGCCACATGTCTTCAAGCAAGCTTTTCATTGGAGG	GAAGGCTTAGCTCAGTGTTCAATCAAAATGGCTTTCTGCAACAAGCTTGGAAACCTCTTGAGGCAGGGTGCTACTCAGAGTAGCCATGCTCCTGTTTCATCCATGCTTAACTATCTTCGCCACATGTCTTCAAGCAAGCTTTTCATTGGAGG	1	0.498866	Y
1700494419	C:C	T:T	Vf_Mt3g084090_001	AACGTTACAATAGCTACCTCAGAAAAGTTAACAGCACAAAACTCCTTAACGCATCGTCCAAACTTCTCTTCCGAGCCACACTTTTAATAGCACTCGTCCT[Y]GTGTTCTTCTTCACTTTCAATTACCCTCCACTCTCCGACTCCACCAACCACCACTTCCACACCCATTCCCACTTCCTCGCCTCCGCATTCGGCGG	AACGTTACAATAGCTACCTCAGAAAAGTTAACAGCACAAAACTCCTTAACGCATCGTCCAAACTTCTCTTCCGAGCCACACTTTTAATAGCACTCGTCCTCGTGTTCTTCTTCACTTTCAATTACCCTCCACTCTCCGACTCCACCAACCACCACTTCCACACCCATTCCCACTTCCTCGCCTCCGCATTCGGCGG	AACGTTACAATAGCTACCTCAGAAAAGTTAACAGCACAAAACTCCTTAACGCATCGTCCAAACTTCTCTTCCGAGCCACACTTTTAATAGCACTCGTCCTTGTGTTCTTCTTCACTTTCAATTACCCTCCACTCTCCGACTCCACCAACCACCACTTCCACACCCATTCCCACTTCCTCGCCTCCGCATTCGGCGG	1	0.345679	Y
1215872866	T:T	T:T	Vf_Mt3g085270_001	CTACGTGGCAACAAAGCTTGTAAGCTCGCGCTTGAGAATCTACCAGATGAAGTTTACGATACGGAGTGGGACCTTATTATGCTCGACGCGCCTAAAGG[K]TACTACGCGGAGGCTCCGGGACGYATGGCCGCCGTGTTCTCCGCTGCTGTTATGGCGAGGAACAGAAAGGGATCTGGTGTGACGCATGTTTTTCTGCATG	CTACGTGGCAACAAAGCTTGTAAGCTCGCGCTTGAGAATCTACCAGATGAAGTTTACGATACGGAGTGGGACCTTATTATGCTCGACGCGCCTAAAGGGTACTACGCGGAGGCTCCGGGACGTATGGCCGCCGTGTTCTCCGCTGCTGTTATGGCGAGGAACAGAAAGGGATCTGGTGTGACGCATGTTTTTCTGCATG	CTACGTGGCAACAAAGCTTGTAAGCTCGCGCTTGAGAATCTACCAGATGAAGTTTACGATACGGAGTGGGACCTTATTATGCTCGACGCGCCTAAAGGTTACTACGCGGAGGCTCCGGGACGTATGGCCGCCGTGTTCTCCGCTGCTGTTATGGCGAGGAACAGAAAGGGATCTGGTGTGACGCATGTTTTTCTGCATG	1	0.176086	Y
1329469544	T:T	T:T	Vf_Mt3g085280_001	ATTTGAATCCGAATAAGCGAGGAGGATTTCGTTGCAGAACCATTAAGGCTCGTCCGTTTCACGGTGGCGGTGGAGGAGTTATCCGCTGCTCTCATAA[Y]GATAAGCCGTCTTTTCACGACGATCAAGGTCCTCCTCAAGAAGCTGTGTTGAAGGCCATTTCAG	ATTTGAATCCGAATAAGCGAGGAGGATTTCGTTGCAGAACCATTAAGGCTCGTCCGTTTCACGGTGGCGGTGGAGGAGTTATCCGCTGCTCTCATAACGATAAGCCGTCTTTTCACGACGATCAAGGTCCTCCTCAAGAAGCTGTGTTGAAGGCCATTTCAG	ATTTGAATCCGAATAAGCGAGGAGGATTTCGTTGCAGAACCATTAAGGCTCGTCCGTTTCACGGTGGCGGTGGAGGAGTTATCCGCTGCTCTCATAATGATAAGCCGTCTTTTCACGACGATCAAGGTCCTCCTCAAGAAGCTGTGTTGAAGGCCATTTCAG	1	0.497566	Y
1998158399	A:A	G:G	Vf_Mt3g085570_001	AAGAATCACTGTGAGAGAAAAACTACTGTTATGGAATTTGAATCAGACTGGATACAGTATAGAAAATCATCTGCTTATACTGCTCA[R]GTTATTCGTTCTGCAACATCTTTTATGCCTTGGTCTTGTAGAATCCCAATCGGTGAAGGATTTTATGAATTTCTTTAG	AAGAATCACTGTGAGAGAAAAACTACTGTTATGGAATTTGAATCAGACTGGATACAGTATAGAAAATCATCTGCTTATACTGCTCAAGTTATTCGTTCTGCAACATCTTTTATGCCTTGGTCTTGTAGAATCCCAATCGGTGAAGGATTTTATGAATTTCTTTAG	AAGAATCACTGTGAGAGAAAAACTACTGTTATGGAATTTGAATCAGACTGGATACAGTATAGAAAATCATCTGCTTATACTGCTCAGGTTATTCGTTCTGCAACATCTTTTATGCCTTGGTCTTGTAGAATCCCAATCGGTGAAGGATTTTATGAATTTCTTTAG	1	0.416322	Y
1953767441	G:G	G:G	Vf_Mt3g086040_001	GTGGTTGAAGCAAAGGGTAAAAAAGGAATGATGTATCGCCAATACCAGCGCCGT[R]CTCCTGCTCCTTTACCCAAAGTCGAAGACGACGGTAACCCTAAGTTCGTCGTCTTCATTCGCTCGGCTGATGTTTACCTTTGGTATCCTCTTAGTATTG	GTGGTTGAAGCAAAGGGTAAAAAAGGAATGATGTATCGCCAATACCAGCGCCGTACTCCTGCTCCTTTACCCAAAGTCGAAGACGACGGTAACCCTAAGTTCGTCGTCTTCATTCGCTCGGCTGATGTTTACCTTTGGTATCCTCTTAGTATTG	GTGGTTGAAGCAAAGGGTAAAAAAGGAATGATGTATCGCCAATACCAGCGCCGTGCTCCTGCTCCTTTACCCAAAGTCGAAGACGACGGTAACCCTAAGTTCGTCGTCTTCATTCGCTCGGCTGATGTTTACCTTTGGTATCCTCTTAGTATTG	4	0.49973	N
1797245382	C:C	C:C	Vf_Mt3g086210_001	TCAACATGGTTTGCTGCATAATCAGTAAACTCAAATCCGAACCTCTCTGGTTCCTCCTTCTCTTCTCACTCGGTCTCTTTAC[M]ATTCTCAGATTCACTCTAACATTCCTCAACTGGGTCTATGTCAATTTTCTCAGACAACCCAAAAACCTCAAAAAGTACGGATCTTGGGCCCTYGT	TCAACATGGTTTGCTGCATAATCAGTAAACTCAAATCCGAACCTCTCTGGTTCCTCCTTCTCTTCTCACTCGGTCTCTTTACAATTCTCAGATTCACTCTAACATTCCTCAACTGGGTCTATGTCAATTTTCTCAGACAACCCAAAAACCTCAAAAAGTACGGATCTTGGGCCCTTGT	TCAACATGGTTTGCTGCATAATCAGTAAACTCAAATCCGAACCTCTCTGGTTCCTCCTTCTCTTCTCACTCGGTCTCTTTACCATTCTCAGATTCACTCTAACATTCCTCAACTGGGTCTATGTCAATTTTCTCAGACAACCCAAAAACCTCAAAAAGTACGGATCTTGGGCCCTCGT	1	0.367309	N
1066774494	G:G	A:A	Vf_Mt3g086230_001	TATTCATCTATGGCAGCAACAATGGCAATGATGATCAACTCCAAGTGTCTAAACAC[R]GCCATACCAAAGTTGCAAAACCCAGCAACTAGCACTACTAGAGTAACAACATGCAAAACCACCACCGTTCAGAACCTACCAAAGGCTCT	TATTCATCTATGGCAGCAACAATGGCAATGATGATCAACTCCAAGTGTCTAAACACGGCCATACCAAAGTTGCAAAACCCAGCAACTAGCACTACTAGAGTAACAACATGCAAAACCACCACCGTTCAGAACCTACCAAAGGCTCT	TATTCATCTATGGCAGCAACAATGGCAATGATGATCAACTCCAAGTGTCTAAACACAGCCATACCAAAGTTGCAAAACCCAGCAACTAGCACTACTAGAGTAACAACATGCAAAACCACCACCGTTCAGAACCTACCAAAGGCTCT	2	0.0849383	Y
1523220683	T:T	G:G	Vf_Mt3g086600_001	AGGTAGCCATTGAARAATACTTCRAGCCTCTTGACAASGAGGCTGAGTTTTTAATGAAAATGCAACTARAAGGGGAAGAGAAAACTTCGGAGATGATGAT[K]AAAGCACTACAGGAACAAGCTATGCGGCGACAAGCTGAAGCAGAAAAANGTACAAGTGTTCATCAAACAGAAAGTGTTGAAACCAACCAGAAGGAA	AGGTAGCCATTGAAAAATACTTCGACCCTCTTGACAAGGAGGCTGAGTTTTTAATGAAAATGCAACTAGAAGGGGAAGAGAAAACTTCGGAGATGATGATTAAAGCACTACAGGAACAAGCTATGCGGCGACAAGCTGAAGCAGAAAAAAGTACAAGTGTTCATCAAACAGAAAGTGTTGAAACCAACCAGAAGGAA	AGGTAGCCATTGAAGAATACTTCAAGCCTCTTGACAACGAGGCTGAGTTTTTAATGAAAATGCAACTAGAAGGGGAAGAGAAAACTTCGGAGATGATGATGAAAGCACTACAGGAACAAGCTATGCGGCGACAAGCTGAAGCAGAAAAA-GTACAAGTGTTCATCAAACAGAAAGTGTTGAAACCAACCAGAAGGAA	1	0.489796	Y
1813869441	T:T	C:C	Vf_Mt3g086910_001	AGGTGGCAAAAGAAAGGGCTCTGCCTATTGGACCAGAGGAAGGTGGATTTGGAATGTCATATGATCTTCTATA[Y]GGACGAGCTGGATTCTTATGGGCCGCATTATTCCTAAACAAACACCTAGGAGAAGACGTAGTGCCCAAGGACATTCTAACGTCTATTATTGATGCAGTA	AGGTGGCAAAAGAAAGGGCTCTGCCTATTGGACCAGAGGAAGGTGGATTTGGAATGTCATATGATCTTCTATATGGACGAGCTGGATTCTTATGGGCCGCATTATTCCTAAACAAACACCTAGGAGAAGACGTAGTGCCCAAGGACATTCTAACGTCTATTATTGATGCAGTA	AGGTGGCAAAAGAAAGGGCTCTGCCTATTGGACCAGAGGAAGGTGGATTTGGAATGTCATATGATCTTCTATACGGACGAGCTGGATTCTTATGGGCCGCATTATTCCTAAACAAACACCTAGGAGAAGACGTAGTGCCCAAGGACATTCTAACGTCTATTATTGATGCAGTA	1	0.161975	Y
1355576622	T:T	G:G	Vf_Mt3g086980_001	AAGAATATAGTCATCATTCTTATAGGAAACAAAAGTGATCTTGAGGACCAGCGGGCAGTACCGACAGAGGATGCAAAAGAGTTTGCTGAGAAAGAAGG[K]TTATTTTTCTTAGAGACCTCTGCACTGGAAGCAATTAACGTTGAGACATCCTTTATGACTGTTTTGACAGAAATATTTAACATTATGAATAAGAAGAACC	AAGAATATAGTCATCATTCTTATAGGAAACAAAAGTGATCTTGAGGACCAGCGGGCAGTACCGACAGAGGATGCAAAAGAGTTTGCTGAGAAAGAAGGTTTATTTTTCTTAGAGACCTCTGCACTGGAAGCAATTAACGTTGAGACATCCTTTATGACTGTTTTGACAGAAATATTTAACATTATGAATAAGAAGAACC	AAGAATATAGTCATCATTCTTATAGGAAACAAAAGTGATCTTGAGGACCAGCGGGCAGTACCGACAGAGGATGCAAAAGAGTTTGCTGAGAAAGAAGGGTTATTTTTCTTAGAGACCTCTGCACTGGAAGCAATTAACGTTGAGACATCCTTTATGACTGTTTTGACAGAAATATTTAACATTATGAATAAGAAGAACC	1	0.498967	Y
1646314581	C:C	T:T	Vf_Mt3g087030_001	ATTTCAGCAATCCTTTTGATCTGTTTGAGACGCTATTTGAGGGCATGGGTAGTGGCAGCAGCAGAGGTTCTTGGAATGGAGCAGTGGATGG[Y]GAAGATGAGTATTACAGTCTTATTTTGAATTTTAAAGAAGCTATTTTCGGAGTGGAAAAGGAGATAGAGATAAGGCGACTTGAGAATTGTGGAACTTGC	ATTTCAGCAATCCTTTTGATCTGTTTGAGACGCTATTTGAGGGCATGGGTAGTGGCAGCAGCAGAGGTTCTTGGAATGGAGCAGTGGATGGCGAAGATGAGTATTACAGTCTTATTTTGAATTTTAAAGAAGCTATTTTCGGAGTGGAAAAGGAGATAGAGATAAGGCGACTTGAGAATTGTGGAACTTGC	ATTTCAGCAATCCTTTTGATCTGTTTGAGACGCTATTTGAGGGCATGGGTAGTGGCAGCAGCAGAGGTTCTTGGAATGGAGCAGTGGATGGTGAAGATGAGTATTACAGTCTTATTTTGAATTTTAAAGAAGCTATTTTCGGAGTGGAAAAGGAGATAGAGATAAGGCGACTTGAGAATTGTGGAACTTGC	1	0.427438	Y
1499930808	T:T	A:A	Vf_Mt3g087150_001	AGGAAGCTGAAAAGGCAAACAGTGTTTCACCACTTGCCTTCTTAAGCGTTGTAGAGGTTCCTAGTCAGGCTAAAAGCGGAA[W]GTGTTTAGACACTCATATTAATTGTCAAAACAACATTGATTTTCAAATGAAGRGCAAAGATATTTATACCCAGTGCATAATTGATATACCTACTGTGAATG	AGGAAGCTGAAAAGGCAAACAGTGTTTCACCACTTGCCTTCTTAAGCGTTGTAGAGGTTCCTAGTCAGGCTAAAAGCGGAATGTGTTTAGACACTCATATTAATTGTCAAAACAACATTGATTTTCAAATGAAGGGCAAAGATATTTATACCCAGTGCATAATTGATATACCTACTGTGAATG	AGGAAGCTGAAAAGGCAAACAGTGTTTCACCACTTGCCTTCTTAAGCGTTGTAGAGGTTCCTAGTCAGGCTAAAAGCGGAAAGTGTTTAGACACTCATATTAATTGTCAAAACAACATTGATTTTCAAATGAAGAGCAAAGATATTTATACCCAGTGCATAATTGATATACCTACTGTGAATG	1	0.459184	N
1334710648	A:A	A:A	Vf_Mt3g087150_002	TAAGCGTTGTAGAGGTTCCTAGTCAGGCTAAAAGCGGAAWGTGTTTAGACACTCATATTAATTGTCAAAACAACATTGATTTTCAAATGAAG[R]GCAAAGATATTTATACCCAGTGCATAATTGATATACCTACTGTGAATGGAAACTCAATTTCCCCTGAATCCTATGAAGAGGGTGTTGAAAGTTTTAAAACT	TAAGCGTTGTAGAGGTTCCTAGTCAGGCTAAAAGCGGAATGTGTTTAGACACTCATATTAATTGTCAAAACAACATTGATTTTCAAATGAAGGGCAAAGATATTTATACCCAGTGCATAATTGATATACCTACTGTGAATGGAAACTCAATTTCCCCTGAATCCTATGAAGAGGGTGTTGAAAGTTTTAAAACT	TAAGCGTTGTAGAGGTTCCTAGTCAGGCTAAAAGCGGAAAGTGTTTAGACACTCATATTAATTGTCAAAACAACATTGATTTTCAAATGAAGAGCAAAGATATTTATACCCAGTGCATAATTGATATACCTACTGTGAATGGAAACTCAATTTCCCCTGAATCCTATGAAGAGGGTGTTGAAAGTTTTAAAACT	1	0.0849383	N
1110941407	G:G	T:G	Vf_Mt3g087250_001	GCCAAAACCAAGGAGCTCACTGGGAACGATATATTTGGCCCTCCTCCTGAAATTGTGCCACGTTCCATTTCAGCTGCACGAACTTCGGAATCAAAGGATA[K]TAAGGATATGGGAGAACCTCTTCCTAGAAATCTGCGAACATCAGTGAAAGTTTCTAAT	GCCAAAACCAAGGAGCTCACTGGGAACGATATATTTGGCCCTCCTCCTGAAATTGTGCCACGTTCCATTTCAGCTGCACGAACTTCGGAATCAAAGGATAGTAAGGATATGGGAGAACCTCTTCCTAGAAATCTGCGAACATCAGTGAAAGTTTCTAAT	GCCAAAACCAAGGAGCTCACTGGGAACGATATATTTGGCCCTCCTCCTGAAATTGTGCCACGTTCCATTTCAGCTGCACGAACTTCGGAATCAAAGGATATTAAGGATATGGGAGAACCTCTTCCTAGAAATCTGCGAACATCAGTGAAAGTTTCTAAT	4	0.361496	N
1464559498	T:T	T:T	Vf_Mt3g087760_001	AGAGAGGTTTTTGTTGTGAATTGTATAATTGGTCACCATTTGAGTCACAAGGAATTTGGTGTTTGTTTAAGCTTGATGAAAAGCTTACTCTCTCGCGATTCTAC[Y]GATCCTTATTTGATTTCGCAACTTGGGTATATTCAATTACAAACCGGTGACTTGGAAGGTGCGAAAGCTTCGTTTTTGAAAGCCGAAGTTGATGGGAAGA	AGAGAGGTTTTTGTTGTGAATTGTATAATTGGTCACCATTTGAGTCACAAGGAATTTGGTGTTTGTTTAAGCTTGATGAAAAGCTTACTCTCTCGCGATTCTACCGATCCTTATTTGATTTCGCAACTTGGGTATATTCAATTACAAACCGGTGACTTGGAAGGTGCGAAAGCTTCGTTTTTGAAAGCCGAAGTTGATGGGAAGA	AGAGAGGTTTTTGTTGTGAATTGTATAATTGGTCACCATTTGAGTCACAAGGAATTTGGTGTTTGTTTAAGCTTGATGAAAAGCTTACTCTCTCGCGATTCTACTGATCCTTATTTGATTTCGCAACTTGGGTATATTCAATTACAAACCGGTGACTTGGAAGGTGCGAAAGCTTCGTTTTTGAAAGCCGAAGTTGATGGGAAGA	1	0.32	Y
1947395738	T:T	T:T	Vf_Mt3g088110_001	TGCATCKCGCGGTAGCACGAGACGAATGTCCATGAGTGTGCCTGTGCGAGCATGTAGAGTATAATTATAGATTAAAATTTCC[Y]AAGGCTAAGAAAAAGAGAAATATSGTAAAGGGAAATTTAAGACAAAATGAAGGTGCAAATGCATGTGATGGGGC	TGCATCGCGCGGTAGCACGAGACGAATGTCCATGAGTGTGCCTGTGCGAGCATGTAGAGTATAATTATAGATTAAAATTTCCCAAGGCTAAGAAAAAGAGAAATATCGTAAAGGGAAATTTAAGACAAAATGAAGGTGCAAATGCATGTGATGGGGC	TGCATCTCGCGGTAGCACGAGACGAATGTCCATGAGTGTGCCTGTGCGAGCATGTAGAGTATAATTATAGATTAAAATTTCCTAAGGCTAAGAAAAAGAGAAATATGGTAAAGGGAAATTTAAGACAAAATGAAGGTGCAAATGCATGTGATGGGGC	1	0.439156	N
1397002075	A:A	A:A	Vf_Mt3g088610_001	CTTCTTCAACCATTCCAAACACACCYTTAACCTTGAGTTCCCACATCTACGTAGATCTCAAATCACCACTGACATTATCCAACTATCTCAGCTTCTCTTC[R]TCAAAGCGCCGACAACCTCCAAGTCTTTTCACGGTCAGAGCTAGTGACTCAGATTTCGAAGCCGCGGTTGTTGCCGGTAA	CTTCTTCAACCATTCCAAACACACCCTTAACCTTGAGTTCCCACATCTACGTAGATCTCAAATCACCACTGACATTATCCAACTATCTCAGCTTCTCTTCGTCAAAGCGCCGACAACCTCCAAGTCTTTTCACGGTCAGAGCTAGTGACTCAGATTTCGAAGCCGCGGTTGTTGCCGGTAA	CTTCTTCAACCATTCCAAACACACCTTTAACCTTGAGTTCCCACATCTACGTAGATCTCAAATCACCACTGACATTATCCAACTATCTCAGCTTCTCTTCATCAAAGCGCCGACAACCTCCAAGTCTTTTCACGGTCAGAGCTAGTGACTCAGATTTCGAAGCCGCGGTTGTTGCCGGTAA	1	0.325413	N
1289330438	C:C	C:A	Vf_Mt3g089040_001	CACTACCATTACAACCCGGTTACCCNTAGCACCGTGGAGCAAGAAATGGTTGAGGCAGCTGGACCTTGATGTAGTAACTCATGGATATCTTTTGAGTTWC[M]TATACTTGTCTGCTTAGTTTGAATCAATTGTGCGGACCTGATTTATATTCAAAACTGTCRCCAGTTTTATGTATACACAAGTGCTGCT	CACTACCATTACAACCCGGTTACCCCTAGCACCGTGGAGCAAGAAATGGTTGAGGCAGCTGGACCTTGATGTAGTAACTCATGGATATCTTTTGAGTTTCCTATACTTGTCTGCTTAGTTTGAATCAATTGTGCGGACCTGATTTATATTCAAAACTGTCGCCAGTTTTATGTATACACAAGTGCTGCT	CACTACCATTACAACCCGGTTACCCCTAGCACCGTGGAGCAAGAAATGGTTGAGGCAGCTGGACCTTGATGTAGTAACTCATGGATATCTTTTGAGTTTCATATACTTGTCTGCTTAGTTTGAATCAATTGTGCGGACCTGATTTATATTCAAAACTGTCACCAGTTTTATGTATACACAAGTGCTGCT	3	0	N
1199410003	A:A	G:G	Vf_Mt3g090490_001	TCTCACTCTCTCAATCATGCTCTATTTCCAAACATCCTCTGCGCTTCAAACTCAATACTAGAAGAAAACACTCACACCCATCAAGCTTCGTC[R]TTAGAGCTGCCAGAACTGAGTCTAAAGGTGTCACCTTGGGTTTCAGAGCCCCTCAATTTCAG	TCTCACTCTCTCAATCATGCTCTATTTCCAAACATCCTCTGCGCTTCAAACTCAATACTAGAAGAAAACACTCACACCCATCAAGCTTCGTCATTAGAGCTGCCAGAACTGAGTCTAAAGGTGTCACCTTGGGTTTCAGAGCCCCTCAATTTCAG	TCTCACTCTCTCAATCATGCTCTATTTCCAAACATCCTCTGCGCTTCAAACTCAATACTAGAAGAAAACACTCACACCCATCAAGCTTCGTCGTTAGAGCTGCCAGAACTGAGTCTAAAGGTGTCACCTTGGGTTTCAGAGCCCCTCAATTTCAG	1	0.121928	Y
1909665243	G:G	G:G	Vf_Mt3g090670_001	AGGGGGTGTCAAAACAAGAATTTTGAGGAAGTGAATTTCATTTTGCATTTTCCCGATGATATCTGTAAACTTGGTAGGACATACGTACATG[R]CATGATTTTNNATTGATCGTGTGGGAAAGGTTCTTCCAGGCATAGCTTCCCCTTTCCCAAGGTTAATAGTATCAGAAATTTCAAAAGAAANGAAATGTA	AGGGGGTGTCAAAACAAGAATTTTGAGGAAGTGAATTTCATTTTGCATTTTCCCGATGATATCTGTAAACTTGGTAGGACATACGTACATGACATGATTTT--ATTGATCGTGTGGGAAAGGTTCTTCCAGGCATAGCTTCCCCTTTCCCAAGGTTAATAGTATCAGAAATTTCAAAAGAAA-GAAATGTA	AGGGGGTGTCAAAACAAGAATTTTGAGGAAGTGAATTTCATTTTGCATTTTCCCGATGATATCTGTAAACTTGGTAGGACATACGTACATGGCATGATTTTTTATTGATCGTGTGGGAAAGGTTCTTCCAGGCATAGCTTCCCCTTTCCCAAGGTTAATAGTATCAGAAATTTCAAAAGAAAAGAAATGTA	1	0.375	N
1505536707	G:G	G:A	Vf_Mt3g091060_001	GATGCTGTTTCTATTGCACGGGCAGAAGAGGCAGCCGAGGCAGCTGCTCGGAA[R]TTAACAGAAGCCGCATTTAATCGCGGTAGTGCAGATAACATTACTTGCATTGTGGTACGATTCAATCATGAAAAAATACACCCAGCTAATCCTGATAAAG	GATGCTGTTTCTATTGCACGGGCAGAAGAGGCAGCCGAGGCAGCTGCTCGGAAGTTAACAGAAGCCGCATTTAATCGCGGTAGTGCAGATAACATTACTTGCATTGTGGTACGATTCAATCATGAAAAAATACACCCAGCTAATCCTGATAAAG	GATGCTGTTTCTATTGCACGGGCAGAAGAGGCAGCCGAGGCAGCTGCTCGGAAATTAACAGAAGCCGCATTTAATCGCGGTAGTGCAGATAACATTACTTGCATTGTGGTACGATTCAATCATGAAAAAATACACCCAGCTAATCCTGATAAAG	3	0	N
1324040588	A:A	A:A	Vf_Mt3g091190_001	AATGAAGGAAATTGTAAGCCTGAAGTTGCTAAAACCGGGCTGGGCTCATCTGCAGCCATGACAACAGCTGTAGTTGCTTCTTTACTTCATTACCTTG[R]CGTCGTAAAGATTTCCTCTTCAAAAGATCATCAGGACAGGAAGGATATTGCAGAYCTTGATATGGTTCATAAAATTGCTCAAACAGCACACTGTATTGCA	AATGAAGGAAATTGTAAGCCTGAAGTTGCTAAAACCGGGCTGGGCTCATCTGCAGCCATGACAACAGCTGTAGTTGCTTCTTTACTTCATTACCTTGGCGTCGTAAAGATTTCCTCTTCAAAAGATCATCAGGACAGGAAGGATATTGCAGATCTTGATATGGTTCATAAAATTGCTCAAACAGCACACTGTATTGCA	AATGAAGGAAATTGTAAGCCTGAAGTTGCTAAAACCGGGCTGGGCTCATCTGCAGCCATGACAACAGCTGTAGTTGCTTCTTTACTTCATTACCTTGACGTCGTAAAGATTTCCTCTTCAAAAGATCATCAGGACAGGAAGGATATTGCAGACCTTGATATGGTTCATAAAATTGCTCAAACAGCACACTGTATTGCA	1	0.40238	N
1204061824	T:T	T:T	Vf_Mt3g091380_001	ACCAAGACACGTGTGCTGAGGGTTTTACCGACACTTCCGGTGCAGTGAAAGATCAGATGGCGAATAACATAAAGGACTTGTCGGAGCTAGTGAGTAATTG[Y]TTAGCTATTTTCTCTAACTCCGGCGCCGGAGATGATTTCTCCGGTGTTCCTATACACAATAAGAGACGGTTAATGACAATGCC	ACCAAGACACGTGTGCTGAGGGTTTTACCGACACTTCCGGTGCAGTGAAAGATCAGATGGCGAATAACATAAAGGACTTGTCGGAGCTAGTGAGTAATTGCTTAGCTATTTTCTCTAACTCCGGCGCCGGAGATGATTTCTCCGGTGTTCCTATACACAATAAGAGACGGTTAATGACAATGCC	ACCAAGACACGTGTGCTGAGGGTTTTACCGACACTTCCGGTGCAGTGAAAGATCAGATGGCGAATAACATAAAGGACTTGTCGGAGCTAGTGAGTAATTGTTTAGCTATTTTCTCTAACTCCGGCGCCGGAGATGATTTCTCCGGTGTTCCTATACACAATAAGAGACGGTTAATGACAATGCC	1	0.416322	N
1952231569	T:T	T:T	Vf_Mt3g091460_001	GGTGGGGTTGTGGAAGATGGGGTTGTTTTGGGGTGTTTGATGAAGGGTTATTTTCTCAAGGGGATGGAGAAGGAGGCTTTAGAGTGTTA[Y]CAAGAGGTGTTTGCTGAGGGGAAGAGGATGAGTGACATTGCTTATAACTCAGTGCTTGATGCTCTTACAAAGAACGGAAAGTTTGATGA	GGTGGGGTTGTGGAAGATGGGGTTGTTTTGGGGTGTTTGATGAAGGGTTATTTTCTCAAGGGGATGGAGAAGGAGGCTTTAGAGTGTTACCAAGAGGTGTTTGCTGAGGGGAAGAGGATGAGTGACATTGCTTATAACTCAGTGCTTGATGCTCTTACAAAGAACGGAAAGTTTGATGA	GGTGGGGTTGTGGAAGATGGGGTTGTTTTGGGGTGTTTGATGAAGGGTTATTTTCTCAAGGGGATGGAGAAGGAGGCTTTAGAGTGTTATCAAGAGGTGTTTGCTGAGGGGAAGAGGATGAGTGACATTGCTTATAACTCAGTGCTTGATGCTCTTACAAAGAACGGAAAGTTTGATGA	1	0.46281	Y
1685167778	T:T	A:A	Vf_Mt3g091770_001	TTCAGTTCTGGCCAGAGCAAAKATTCTGGTTCAAGCAACAAAGATTGTCAAA[W]AAATTCTGAGAACAGCAGCATTACCGAGCTGTTAGAAGCATTGTGTCATTCTCAAACAAGAGCAAGAGAGGCTGAGAAAGCAGCGCAACAAGCGTACAA	TTCAGTTCTGGCCAGAGCAAAGATTCTGGTTCAAGCAACAAAGATTGTCAAATAAATTCTGAGAACAGCAGCATTACCGAGCTGTTAGAAGCATTGTGTCATTCTCAAACAAGAGCAAGAGAGGCTGAGAAAGCAGCGCAACAAGCGTACAA	TTCAGTTCTGGCCAGAGCAAATATTCTGGTTCAAGCAACAAAGATTGTCAAAAAAATTCTGAGAACAGCAGCATTACCGAGCTGTTAGAAGCATTGTGTCATTCTCAAACAAGAGCAAGAGAGGCTGAGAAAGCAGCGCAACAAGCGTACAA	1	0.490702	Y
1869785197	G:G	C:C	Vf_Mt3g091780_001	GTTGAAAGATGTTGTTGATACCTTAAAGGATGATGCACCAYATCTAAATTCAATACTTATGCATATGGGAAGTATGTATGCGACATTGAACAAGTTT[S]AAGAGTCACTAGACAYGTATCARAGGGCTGTCTACATTGTGGAAAGGATTTA	GTTGAAAGATGTTGTTGATACCTTAAAGGATGATGCACCACATCTAAATTCAATACTTATGCATATGGGAAGTATGTATGCGACATTGAACAAGTTTGAAGAGTCACTAGACACGTATCAGAGGGCTGTCTACATTGTGGAAAGGATTTA	GTTGAAAGATGTTGTTGATACCTTAAAGGATGATGCACCATATCTAAATTCAATACTTATGCATATGGGAAGTATGTATGCGACATTGAACAAGTTTCAAGAGTCACTAGACATGTATCAAAGGGCTGTCTACATTGTGGAAAGGATTTA	1	0.24013	Y
1331946554	A:A	G:G	Vf_Mt3g091840_001	CTGGGTTGGAAATACGAAAGAGCTTATGATGCCTCCCAAAAGTACAAAGAAGGAAAATTCATTCTTGAAAAGTCAAAAATTGTTAAGGAGAACTGGTAGC[R]TTTTCCCYTTTGCCCTCAATCCATTCATTCCATTTGTGTTATAGATTTACTCATGCTTTGAGATGTTCACCATGTACAGGAAGTACTCCTCTTTATCTAT	CTGGGTTGGAAATACGAAAGAGCTTATGATGCCTCCCAAAAGTACAAAGAAGGAAAATTCATTCTTGAAAAGTCAAAAATTGTTAAGGAGAACTGGTAGCATTTTCCCCTTTGCCCTCAATCCATTCATTCCATTTGTGTTATAGATTTACTCATGCTTTGAGATGTTCACCATGTACAGGAAGTACTCCTCTTTATCTAT	CTGGGTTGGAAATACGAAAGAGCTTATGATGCCTCCCAAAAGTACAAAGAAGGAAAATTCATTCTTGAAAAGTCAAAAATTGTTAAGGAGAACTGGTAGCGTTTTCCCTTTTGCCCTCAATCCATTCATTCCATTTGTGTTATAGATTTACTCATGCTTTGAGATGTTCACCATGTACAGGAAGTACTCCTCTTTATCTAT	1	0.0425331	Y
1118195708	C:C	G:G	Vf_Mt3g092090_001	CAAGACTTCGGAATTYGTGATCAAGATTTTGCAGTTCCTGGTGCCTCTCCTGATTTTGGGCTTAGCCTTTGTTGTCAGAAACTACACCAAAGAGTAGTTC[S]TTCTWTATCATGTTGCACCCTTGTGAGGGGGGTCTGTTAGCTATTTATAGTGGGTCATTTAAAGGACAGTGTTTAGTTTCTTCTTGGTGTCTTGAGCA	CAAGACTTCGGAATTCGTGATCAAGATTTTGCAGTTCCTGGTGCCTCTCCTGATTTTGGGCTTAGCCTTTGTTGTCAGAAACTACACCAAAGAGTAGTTCCTTCTATATCATGTTGCACCCTTGTGAGGGGGGTCTGTTAGCTATTTATAGTGGGTCATTTAAAGGACAGTGTTTAGTTTCTTCTTGGTGTCTTGAGCA	CAAGACTTCGGAATTCGTGATCAAGATTTTGCAGTTCCTGGTGCCTCTCCTGATTTTGGGCTTAGCCTTTGTTGTCAGAAACTACACCAAAGAGTAGTTCGTTCTATATCATGTTGCACCCTTGTGAGGGGGGTCTGTTAGCTATTTATAGTGGGTCATTTAAAGGACAGTGTTTAGTTTCTTCTTGGTGTCTTGAGCA	1	0.15879	Y
1751125901	C:C	T:T	Vf_Mt3g092110_001	ACCCCTCAGATTCAAAGGACTCAGCATCAAATCCAACAAGAGATTCATTTGCGAGGCTGTGAAAT[Y]TTCAATGGCGGTTGAAGTTGAGGTATTCGAGAAAGAGACACTAGCTGTTTCTCTGGCTAAATACGTCGCTGATSTATCCRATAAGTTTACTC	ACCCCTCAGATTCAAAGGACTCAGCATCAAATCCAACAAGAGATTCATTTGCGAGGCTGTGAAATCTTCAATGGCGGTTGAAGTTGAGGTATTCGAGAAAGAGACACTAGCTGTTTCTCTGGCTAAATACGTCGCTGATCTATCCGATAAGTTTACTC	ACCCCTCAGATTCAAAGGACTCAGCATCAAATCCAACAAGAGATTCATTTGCGAGGCTGTGAAATTTTCAATGGCGGTTGAAGTTGAGGTATTCGAGAAAGAGACACTAGCTGTTTCTCTGGCTAAATACGTCGCTGATCTATCCAATAAGTTTACTC	1	0.0425331	N
1286088032	T:T	C:C	Vf_Mt3g092310_001	ATGTACCTCGCCGATCTGGTTCCAGCGACCGCTCAAAGAATAATTTACTTCGATTCTGACCTAATTGTTGTTGATGACGTGGCGAAACTGTGGAATAT[Y]GATTTAGGAGATCACGTTCTTGGTGCGCCGGAGTATTGTCACGCTAATTTCACTAACTACTTCACGCATCGGTTCTGGTCGAATCCG	ATGTACCTCGCCGATCTGGTTCCAGCGACCGCTCAAAGAATAATTTACTTCGATTCTGACCTAATTGTTGTTGATGACGTGGCGAAACTGTGGAATATTGATTTAGGAGATCACGTTCTTGGTGCGCCGGAGTATTGTCACGCTAATTTCACTAACTACTTCACGCATCGGTTCTGGTCGAATCCG	ATGTACCTCGCCGATCTGGTTCCAGCGACCGCTCAAAGAATAATTTACTTCGATTCTGACCTAATTGTTGTTGATGACGTGGCGAAACTGTGGAATATCGATTTAGGAGATCACGTTCTTGGTGCGCCGGAGTATTGTCACGCTAATTTCACTAACTACTTCACGCATCGGTTCTGGTCGAATCCG	1	0.495868	Y
1701633635	T:T	C:C	Vf_Mt3g092460_001	ATGAAGAACATGAAATCAGAATGCGTTTTGATATGCCTGGTATTTCTAAGGAAGATGTTAAGGTATCAGTGGAAGATGATGTTCTTGTGATAAAAAGTGA[Y]CACAAAGAGGAAAGTGGTGGAGAAGATTCTTGGTCAAGAAAGAGTTATAGTTCTTATAATACTCGTCTCAAGCTTCCTGATAACTGTGAGAAAGATAAGG	ATGAAGAACATGAAATCAGAATGCGTTTTGATATGCCTGGTATTTCTAAGGAAGATGTTAAGGTATCAGTGGAAGATGATGTTCTTGTGATAAAAAGTGATCACAAAGAGGAAAGTGGTGGAGAAGATTCTTGGTCAAGAAAGAGTTATAGTTCTTATAATACTCGTCTCAAGCTTCCTGATAACTGTGAGAAAGATAAGG	ATGAAGAACATGAAATCAGAATGCGTTTTGATATGCCTGGTATTTCTAAGGAAGATGTTAAGGTATCAGTGGAAGATGATGTTCTTGTGATAAAAAGTGACCACAAAGAGGAAAGTGGTGGAGAAGATTCTTGGTCAAGAAAGAGTTATAGTTCTTATAATACTCGTCTCAAGCTTCCTGATAACTGTGAGAAAGATAAGG	1	0.0434568	Y
1994334164	A:A	G:G	Vf_Mt3g092810_001	GTTCAGGTGGTTACGNTTAGGGTTATTGGAAAAGACGGAAAAGTCCTGGTTGAATCGCATCAGGAATTGTCGGATGGTAGAGTCAGGGAGCGGGGTAGACC[R]TTGTCGGAGAAAATGAAGCCCAACGAGGAACCGGAATCGGCTGCTGTTAGAGGGATTAAGGAAGAGCTTGGTTCTGT	GTTCAGGTGGTTACG-TTAGGGTTATTGGAAAAGACGGAAAAGTCCTGGTTGAATCGCATCAGGAATTGTCGGATGGTAGAGTCAGGGAGCGGGGTAGACCATTGTCGGAGAAAATGAAGCCCAACGAGGAACCGGAATCGGCTGCTGTTAGAGGGATTAAGGAAGAGCTTGGTTCTGT	GTTCAGGTGGTTACGGTTAGGGTTATTGGAAAAGACGGAAAAGTCCTGGTTGAATCGCATCAGGAATTGTCGGATGGTAGAGTCAGGGAGCGGGGTAGACCGTTGTCGGAGAAAATGAAGCCCAACGAGGAACCGGAATCGGCTGCTGTTAGAGGGATTAAGGAAGAGCTTGGTTCTGT	1	0.5	Y
1992529901	G:G	A:A	Vf_Mt3g092990_001	GCACACACCATTGGACGCGCTCATTGCTCTGCTTTCAGCAACAGATTATACAACTTCAGCAGCACTTCAAG[R]CAGGATCCAAGTTTACATCCCTCATATGTTGCRCTGTTGAAAAGGCAATGTCCACAAGGAAGCACAAMCCAAAACTTGGTGGTACCAATGGACCCTTCTA	GCACACACCATTGGACGCGCTCATTGCTCTGCTTTCAGCAACAGATTATACAACTTCAGCAGCACTTCAAGGCAGGATCCAAGTTTACATCCCTCATATGTTGCACTGTTGAAAAGGCAATGTCCACAAGGAAGCACAACCCAAAACTTGGTGGTACCAATGGACCCTTCTA	GCACACACCATTGGACGCGCTCATTGCTCTGCTTTCAGCAACAGATTATACAACTTCAGCAGCACTTCAAGACAGGATCCAAGTTTACATCCCTCATATGTTGCACTGTTGAAAAGGCAATGTCCACAAGGAAGCACAAACCAAAACTTGGTGGTACCAATGGACCCTTCTA	2	0.380746	Y
1655507413	T:C	T:T	Vf_Mt3g093530_001	ATAGAGTCGGCACAGCCATTACTTCTAAAATGGGAACAATTTKTTGAGGAGCAAGGCGGTGCCACTGCTGAAGTTAAAGTTGATGCTGATTTGAGAAGCTT[Y]TCAGCTGATGTTATTTCAAGAGTTTGTTTTGGACATTCTTATTCTAAGGGAAARGAAGTTTTCTTAAAGCTTAGAAGCATCCAAAAGATCATGTC	ATAGAGTCGGCACAGCCATTACTTCTAAAATGGGAACAATTTGTTGAGGAGCAAGGCGGTGCCACTGCTGAAGTTAAAGTTGATGCTGATTTGAGAAGCTTCTCAGCTGATGTTATTTCAAGAGTTTGTTTTGGACATTCTTATTCTAAGGGAAAGGAAGTTTTCTTAAAGCTTAGAAGCATCCAAAAGATCATGTC	ATAGAGTCGGCACAGCCATTACTTCTAAAATGGGAACAATTTGTTGAGGAGCAAGGCGGTGCCACTGCTGAAGTTAAAGTTGATGCTGATTTGAGAAGCTTTTCAGCTGATGTTATTTCAAGAGTTTGTTTTGGACATTCTTATTCTAAGGGAAAAGAAGTTTTCTTAAAGCTTAGAAGCATCCAAAAGATCATGTC	3	0	N
1041071327	T:T	A:A	Vf_Mt3g094760_001	TTTGCTCTTCCAGCGGGCATCAACATTGTCATCACAAACTATGCCAGTTACTTTCATCCTTTTGATGCTATGTATTGGCTGCGGTTACTGTGGAAAACTG[W]GTATAGACACATTGGGAGGGAGTGGTAATGTTTGGCTCTTATATTGGGAGATTCTTTGTTTGCTGCATTTCGTATCTATATGCTGGACATCTGCTTTGTA	TTTGCTCTTCCAGCGGGCATCAACATTGTCATCACAAACTATGCCAGTTACTTTCATCCTTTTGATGCTATGTATTGGCTGCGGTTACTGTGGAAAACTGTGTATAGACACATTGGGAGGGAGTGGTAATGTTTGGCTCTTATATTGGGAGATTCTTTGTTTGCTGCATTTCGTATCTATATGCTGGACATCTGCTTTGTA	TTTGCTCTTCCAGCGGGCATCAACATTGTCATCACAAACTATGCCAGTTACTTTCATCCTTTTGATGCTATGTATTGGCTGCGGTTACTGTGGAAAACTGAGTATAGACACATTGGGAGGGAGTGGTAATGTTTGGCTCTTATATTGGGAGATTCTTTGTTTGCTGCATTTCGTATCTATATGCTGGACATCTGCTTTGTA	1	0.0425331	Y
1246291146	G:G	G:G	Vf_Mt3g095070_001	TGGAGAAGGATCCGAGAGATGTTGAGGCTCTAAAGGTGACTGTGTATGGGAAAATCAGGAGAGGGAAGTGTAAGGAAGCTGAGAAGTTTGTGAAGAGGTT[K]ATTGATAAGGAACCGAATGAAGTTGAGTGGAGGCTTTTGCTTGCAYTGTGTTATGAGACAATGGGGTACTTGAGTAAGGCTAAGGGATTGTATTTGGAAA	TGGAGAAGGATCCGAGAGATGTTGAGGCTCTAAAGGTGACTGTGTATGGGAAAATCAGGAGAGGGAAGTGTAAGGAAGCTGAGAAGTTTGTGAAGAGGTTGATTGATAAGGAACCGAATGAAGTTGAGTGGAGGCTTTTGCTTGCACTGTGTTATGAGACAATGGGGTACTTGAGTAAGGCTAAGGGATTGTATTTGGAAA	TGGAGAAGGATCCGAGAGATGTTGAGGCTCTAAAGGTGACTGTGTATGGGAAAATCAGGAGAGGGAAGTGTAAGGAAGCTGAGAAGTTTGTGAAGAGGTTTATTGATAAGGAACCGAATGAAGTTGAGTGGAGGCTTTTGCTTGCATTGTGTTATGAGACAATGGGGTACTTGAGTAAGGCTAAGGGATTGTATTTGGAAA	4	0	N
1777884970	T:T	A:A	Vf_Mt3g095660_001	TTGCTAATTTTGGTTGCTGCAAGTTCGGGAAATGATCATGAGGGAAATTCTGCAATCAGGAAATTTGTTATAGGTGCCCAAAC[W]AATGAAGGTCTTGAAAATAAAGATGTCTTCTATGGAACYGCTGGTTGTTTATATTCTATAAACCCACTGTTTCATGTATTTCCACCTAC	TTGCTAATTTTGGTTGCTGCAAGTTCGGGAAATGATCATGAGGGAAATTCTGCAATCAGGAAATTTGTTATAGGTGCCCAAACTAATGAAGGTCTTGAAAATAAAGATGTCTTCTATGGAACCGCTGGTTGTTTATATTCTATAAACCCACTGTTTCATGTATTTCCACCTAC	TTGCTAATTTTGGTTGCTGCAAGTTCGGGAAATGATCATGAGGGAAATTCTGCAATCAGGAAATTTGTTATAGGTGCCCAAACAAATGAAGGTCTTGAAAATAAAGATGTCTTCTATGGAACCGCTGGTTGTTTATATTCTATAAACCCACTGTTTCATGTATTTCCACCTAC	1	0.483471	Y
1178788550	T:C	C:C	Vf_Mt3g096560_001	AGGTATTGAAACTGTCCGAAGAGACAATTGCTTGTTGGTCAAAAACTTGGTAACCGATTGCCTTCACAAAATACTGATTGATAGGGA[Y]GTTCCTGGGGCAGTCCAGTATGTCAAGAATGCAATTTCAGATCTTCTCATGAACCGTATGGATTTATCACTTCTGGTTATTACGAAGG	AGGTATTGAAACTGTCCGAAGAGACAATTGCTTGTTGGTCAAAAACTTGGTAACCGATTGCCTTCACAAAATACTGATTGATAGGGATGTTCCTGGGGCAGTCCAGTATGTCAAGAATGCAATTTCAGATCTTCTCATGAACCGTATGGATTTATCACTTCTGGTTATTACGAAGG	AGGTATTGAAACTGTCCGAAGAGACAATTGCTTGTTGGTCAAAAACTTGGTAACCGATTGCCTTCACAAAATACTGATTGATAGGGACGTTCCTGGGGCAGTCCAGTATGTCAAGAATGCAATTTCAGATCTTCTCATGAACCGTATGGATTTATCACTTCTGGTTATTACGAAGG	1	0.297521	Y
1011613711	G:G	A:A	Vf_Mt3g098530_001	AGATGTAGAGAAATCTTCAGCTATGTTCCTGAAGTACTTGAAATGGAAGCATTCATTTGTTCCAAATGGGTCTGTTTCGCCTTCGGAGATTCGTG[R]TGATCTTGCACAGGAGAAGATGTATGTTCAAGGAGTGGATAAAAAGGGTCGACCTATAACTGTTGCATTTGCTGCTAAACATTTTCAAAACAAAAATGGTT	AGATGTAGAGAAATCTTCAGCTATGTTCCTGAAGTACTTGAAATGGAAGCATTCATTTGTTCCAAATGGGTCTGTTTCGCCTTCGGAGATTCGTGGTGATCTTGCACAGGAGAAGATGTATGTTCAAGGAGTGGATAAAAAGGGTCGACCTATAACTGTTGCATTTGCTGCTAAACATTTTCAAAACAAAAATGGTT	AGATGTAGAGAAATCTTCAGCTATGTTCCTGAAGTACTTGAAATGGAAGCATTCATTTGTTCCAAATGGGTCTGTTTCGCCTTCGGAGATTCGTGATGATCTTGCACAGGAGAAGATGTATGTTCAAGGAGTGGATAAAAAGGGTCGACCTATAACTGTTGCATTTGCTGCTAAACATTTTCAAAACAAAAATGGTT	1	0.396694	Y
1339856352	C:C	T:T	Vf_Mt3g098730_001	GCTGCTATTTCTAGAGTCTCTACTGTGGACAGTGGGAAGAATAACCTACT[Y]GCGGAGGGGTTGTTGCTGTTGAATCATTTGCTTAGGGTTTTGGATTCTGGAAGTGGTTTAGCTATAGAGAAAGCTTGTATTGCGCTTCAGGCGTTGAGT	GCTGCTATTTCTAGAGTCTCTACTGTGGACAGTGGGAAGAATAACCTACTCGCGGAGGGGTTGTTGCTGTTGAATCATTTGCTTAGGGTTTTGGATTCTGGAAGTGGTTTAGCTATAGAGAAAGCTTGTATTGCGCTTCAGGCGTTGAGT	GCTGCTATTTCTAGAGTCTCTACTGTGGACAGTGGGAAGAATAACCTACTTGCGGAGGGGTTGTTGCTGTTGAATCATTTGCTTAGGGTTTTGGATTCTGGAAGTGGTTTAGCTATAGAGAAAGCTTGTATTGCGCTTCAGGCGTTGAGT	1	0.0434568	Y
1488599943	G:G	C:C	Vf_Mt3g099130_001	CTCTCCCAATGCTCCTTCCTCAAAYGGTGATGCAACTTCTGATAACTCCGGCCAACACGG[S]GATGGAGGCGCTTCCGGTGGTGGTACTGGTGGTGCTCTTGATGAAGCTCGATTTCGGTATAAGAAGGCTGTTGCTGGTTTACGTAGTGTGCTTGTTGCTAT	CTCTCCCAATGCTCCTTCCTCAAACGGTGATGCAACTTCTGATAACTCCGGCCAACACGGGGATGGAGGCGCTTCCGGTGGTGGTACTGGTGGTGCTCTTGATGAAGCTCGATTTCGGTATAAGAAGGCTGTTGCTGGTTTACGTAGTGTGCTTGTTGCTAT	CTCTCCCAATGCTCCTTCCTCAAATGGTGATGCAACTTCTGATAACTCCGGCCAACACGGCGATGGAGGCGCTTCCGGTGGTGGTACTGGTGGTGCTCTTGATGAAGCTCGATTTCGGTATAAGAAGGCTGTTGCTGGTTTACGTAGTGTGCTTGTTGCTAT	1	0.396694	Y
1793605402	A:A	T:T	Vf_Mt3g099460_001	GAAGTGAAAGAAGGAGATTTAGTNGTGCCAGTGTTTCAACCAAACTGTGGAGAATGCATAGATTGTGAGAGTCCAAAAAGCAACATTTGCAGCA[W]GTTTGGAAACGGAAGAATCGTTAACATGCCAAGAGATGGAACAAGTAGGTTTAGGGACATGAATGGAGAAGTGGTGCATAATTTATT	GAAGTGAAAGAAGGAGATTTAGTTGTGCCAGTGTTTCAACCAAACTGTGGAGAATGCATAGATTGTGAGAGTCCAAAAAGCAACATTTGCAGCAAGTTTGGAAACGGAAGAATCGTTAACATGCCAAGAGATGGAACAAGTAGGTTTAGGGACATGAATGGAGAAGTGGTGCATAATTTATT	GAAGTGAAAGAAGGAGATTTAGTTGTGCCAGTGTTTCAACCAAACTGTGGAGAATGCATAGATTGTGAGAGTCCAAAAAGCAACATTTGCAGCATGTTTGGAAACGGAAGAATCGTTAACATGCCAAGAGATGGAACAAGTAGGTTTAGGGACATGAATGGAGAAGTGGTGCATAATTTATT	1	0.0434568	Y
1512372857	A:A	A:A	Vf_Mt3g099850_001	TTCTACGGCAGATGGATTCAGTTATCTCGAAGCTAAAAATTTGCTGCTTTTGAATTATTGTCAATCCCTTGTTTATTATCTATTGCGAAAGGCTA[R]GGGATATTCTATWGAAGARCATCCYGTTGTTCGAAGTATAGTTGAGATAAGATTATTTTTAGAAAAG	TTCTACGGCAGATGGATTCAGTTATCTCGAAGCTAAAAATTTGCTGCTTTTGAATTATTGTCAATCCCTTGTTTATTATCTATTGCGAAAGGCTAGGGGATATTCTATAGAAGAACATCCTGTTGTTCGAAGTATAGTTGAGATAAGATTATTTTTAGAAAAG	TTCTACGGCAGATGGATTCAGTTATCTCGAAGCTAAAAATTTGCTGCTTTTGAATTATTGTCAATCCCTTGTTTATTATCTATTGCGAAAGGCTAAGGGATATTCTATTGAAGAACATCCTGTTGTTCGAAGTATAGTTGAGATAAGATTATTTTTAGAAAAG	4	0	N
1455182074	C:C	T:T	Vf_Mt3g100050_001	ATGTCCGACCAGATCAAGAACAACGAAGACGCTGAAAATCACATCCATTACGATTCACACACCCTCGAAGACGG[Y]TCCGGCGAYGGRGAAGGAGCAATCCAAGATGTTTCCATCGATGACGTTTATGTYTCCGGTGACGGAAACCACGCTGACATGTCAATTCAACGATTCGA	ATGTCCGACCAGATCAAGAACAACGAAGACGCTGAAAATCACATCCATTACGATTCACACACCCTCGAAGACGGCTCCGGCGATGGAGAAGGAGCAATCCAAGATGTTTCCATCGATGACGTTTATGTTTCCGGTGACGGAAACCACGCTGACATGTCAATTCAACGATTCGA	ATGTCCGACCAGATCAAGAACAACGAAGACGCTGAAAATCACATCCATTACGATTCACACACCCTCGAAGACGGTTCCGGCGACGGAGAAGGAGCAATCCAAGATGTTTCCATCGATGACGTTTATGTTTCCGGTGACGGAAACCACGCTGACATGTCAATTCAACGATTCGA	1	0.48675	Y
1092718799	T:T	C:C	Vf_Mt3g100100_001	CCGCGACATCGGCTTACAAATCGTTATGATCCTCGCAATGATCTTAATCTTCCTCAGCATGCACGGTATTCCCCAGAAATTTCTCGCCAAACT[Y]CGAATCCGCAACCGCACCGGCATCAAAGCCAAGCGTCACTTCGTAAGAGGYGCTCAGCTTCTCACACAAGCTAGATCTTCCAAAAACAAATCCAGATCCG	CCGCGACATCGGCTTACAAATCGTTATGATCCTCGCAATGATCTTAATCTTCCTCAGCATGCACGGTATTCCCCAGAAATTTCTCGCCAAACTTCGAATCCGCAACCGCACCGGCATCAAAGCCAAGCGTCACTTCGTAAGAGGCGCTCAGCTTCTCACACAAGCTAGATCTTCCAAAAACAAATCCAGATCCG	CCGCGACATCGGCTTACAAATCGTTATGATCCTCGCAATGATCTTAATCTTCCTCAGCATGCACGGTATTCCCCAGAAATTTCTCGCCAAACTCCGAATCCGCAACCGCACCGGCATCAAAGCCAAGCGTCACTTCGTAAGAGGCGCTCAGCTTCTCACACAAGCTAGATCTTCCAAAAACAAATCCAGATCCG	4	0.132653	N
1892792260	A:A	T:T	Vf_Mt3g100220_001	TCGAAGAATTGCCAACTGCTGGACTTGAGCCTTGATGAACTGAGAAGTATAARTCCTGTCTTTGACAATGATGTTTATGAATTTCTTGGGGTAGAAAAC[W]CGATCAAGAAATTTGTTTCATATGGTTCCACCGGGTCTGCTTGTGTTGCCGAGCAACTTGATTATTGGATTAAAAAGCTTGAAATTAAGTGAAGA	TCGAAGAATTGCCAACTGCTGGACTTGAGCCTTGATGAACTGAGAAGTATAAATCCTGTCTTTGACAATGATGTTTATGAATTTCTTGGGGTAGAAAACACGATCAAGAAATTTGTTTCATATGGTTCCACCGGGTCTGCTTGTGTTGCCGAGCAACTTGATTATTGGATTAAAAAGCTTGAAATTAAGTGAAGA	TCGAAGAATTGCCAACTGCTGGACTTGAGCCTTGATGAACTGAGAAGTATAAATCCTGTCTTTGACAATGATGTTTATGAATTTCTTGGGGTAGAAAACTCGATCAAGAAATTTGTTTCATATGGTTCCACCGGGTCTGCTTGTGTTGCCGAGCAACTTGATTATTGGATTAAAAAGCTTGAAATTAAGTGAAGA	1	0.46728	Y
1302591462	C:C	T:T	Vf_Mt3g100500_001	GCTTCGGGCCAGGCTTTTAACATCGGCAACTACGTTGTCCGTGTCAAAATCGGAACACCAGGTCAACTTCTGTTCATGGT[Y]CTTGACACAAGTACCGATGAGGCTTTTGTCCCTTCCTCCGGCTGCACCGGTTGTTCCGC	GCTTCGGGCCAGGCTTTTAACATCGGCAACTACGTTGTCCGTGTCAAAATCGGAACACCAGGTCAACTTCTGTTCATGGTCCTTGACACAAGTACCGATGAGGCTTTTGTCCCTTCCTCCGGCTGCACCGGTTGTTCCGC	GCTTCGGGCCAGGCTTTTAACATCGGCAACTACGTTGTCCGTGTCAAAATCGGAACACCAGGTCAACTTCTGTTCATGGTTCTTGACACAAGTACCGATGAGGCTTTTGTCCCTTCCTCCGGCTGCACCGGTTGTTCCGC	1	0.498866	Y
1285854268	T:T	T:T	Vf_Mt3g100890_001	GAGTATAGTCGTGTTCTTATTGTATGTGGTCCTGGTAACAATGGTGGTGATGGTCTTGTGGCTGCCCGTCACCTGCATCACTTTGGCTATAAGT[Y]ATTGRTCTGCTACCCGAAGCGTACTCCCAAGCCTCTTTACGCYGGGTTAGTTACTCAG	GAGTATAGTCGTGTTCTTATTGTATGTGGTCCTGGTAACAATGGTGGTGATGGTCTTGTGGCTGCCCGTCACCTGCATCACTTTGGCTATAAGTCATTGGTCTGCTACCCGAAGCGTACTCCCAAGCCTCTTTACGCTGGGTTAGTTACTCAG	GAGTATAGTCGTGTTCTTATTGTATGTGGTCCTGGTAACAATGGTGGTGATGGTCTTGTGGCTGCCCGTCACCTGCATCACTTTGGCTATAAGTTATTGATCTGCTACCCGAAGCGTACTCCCAAGCCTCTTTACGCTGGGTTAGTTACTCAG	3	0	N
1733060360	A:A	A:A	Vf_Mt3g100890_002	GAGTATAGTCGTGTTCTTATTGTATGTGGTCCTGGTAACAATGGTGGTGATGGTCTTGTGGCTGCCCGTCACCTGCATCACTTTGGCTATAAGTYATTG[R]TCTGCTACCCGAAGCGTACTCCCAAGCCTCTTTACGCYGGGTTAGTTACTCAG	GAGTATAGTCGTGTTCTTATTGTATGTGGTCCTGGTAACAATGGTGGTGATGGTCTTGTGGCTGCCCGTCACCTGCATCACTTTGGCTATAAGTCATTGGTCTGCTACCCGAAGCGTACTCCCAAGCCTCTTTACGCTGGGTTAGTTACTCAG	GAGTATAGTCGTGTTCTTATTGTATGTGGTCCTGGTAACAATGGTGGTGATGGTCTTGTGGCTGCCCGTCACCTGCATCACTTTGGCTATAAGTTATTGATCTGCTACCCGAAGCGTACTCCCAAGCCTCTTTACGCTGGGTTAGTTACTCAG	4	0	N
1765755079	T:T	C:C	Vf_Mt3g101420_001	CAGGTGACAGTGCTGGTGCAAACATAGGACACTACATGTGTTTAAAGGATCATAATTTCATAAATTTCAAGATTTTGGGTCTTATTATGGTGAATCCTTA[Y]TTCTGGGGGAAGGAACCGATTGGTATAGAGATAAGTGATTATGAAAGGAAGAAAATGGTTGATAAATGGTGGGAATTCGTTTGTCCTTCTGATAAAGGAA	CAGGTGACAGTGCTGGTGCAAACATAGGACACTACATGTGTTTAAAGGATCATAATTTCATAAATTTCAAGATTTTGGGTCTTATTATGGTGAATCCTTATTTCTGGGGGAAGGAACCGATTGGTATAGAGATAAGTGATTATGAAAGGAAGAAAATGGTTGATAAATGGTGGGAATTCGTTTGTCCTTCTGATAAAGGAA	CAGGTGACAGTGCTGGTGCAAACATAGGACACTACATGTGTTTAAAGGATCATAATTTCATAAATTTCAAGATTTTGGGTCTTATTATGGTGAATCCTTACTTCTGGGGGAAGGAACCGATTGGTATAGAGATAAGTGATTATGAAAGGAAGAAAATGGTTGATAAATGGTGGGAATTCGTTTGTCCTTCTGATAAAGGAA	1	0.340265	Y
1085361656	C:C	T:T	Vf_Mt3g101630_001	TCGCCGGAACCCTAATTCAGTCTCATACCCGCACCAAACCCGCATTCGCCGCTACTTTAACTTCCAACCACGTCGCCAAATCCCTCG[Y]CGGCACTTCCGTTTACACCGTCAGTAATTCCGACAATGAGTTCGTTCTTATGTCTGACGCCGAAGGTGCTAAGTCCATTGGATTGCTCTGCTTTCGCCAA	TCGCCGGAACCCTAATTCAGTCTCATACCCGCACCAAACCCGCATTCGCCGCTACTTTAACTTCCAACCACGTCGCCAAATCCCTCGCCGGCACTTCCGTTTACACCGTCAGTAATTCCGACAATGAGTTCGTTCTTATGTCTGACGCCGAAGGTGCTAAGTCCATTGGATTGCTCTGCTTTCGCCAA	TCGCCGGAACCCTAATTCAGTCTCATACCCGCACCAAACCCGCATTCGCCGCTACTTTAACTTCCAACCACGTCGCCAAATCCCTCGTCGGCACTTCCGTTTACACCGTCAGTAATTCCGACAATGAGTTCGTTCTTATGTCTGACGCCGAAGGTGCTAAGTCCATTGGATTGCTCTGCTTTCGCCAA	1	0.15879	Y
1346988106	G:G	A:A	Vf_Mt3g101740_001	TGTCATTCACCCGCAGAATATTCTGCATACCAAGTCATTTCTCRGTGTGAGATTAGATCTGTACTTACACAAACC[R]CTTCTGTCTGGAATTTCTCATTTAGTTTTCGGCYCAGTTCCTAACCACCACAGTCATGAAAAACTATGTCTTGGTGGGA	TGTCATTCACCCGCAGAATATTCTGCATACCAAGTCATTTCTCGGTGTGAGATTAGATCTGTACTTACACAAACCGCTTCTGTCTGGAATTTCTCATTTAGTTTTCGGCTCAGTTCCTAACCACCACAGTCATGAAAAACTATGTCTTGGTGGGA	TGTCATTCACCCGCAGAATATTCTGCATACCAAGTCATTTCTCGGTGTGAGATTAGATCTGTACTTACACAAACCACTTCTGTCTGGAATTTCTCATTTAGTTTTCGGCTCAGTTCCTAACCACCACAGTCATGAAAAACTATGTCTTGGTGGGA	1	0.363894	Y
1939937736	A:A	A:A	Vf_Mt3g102180_001	ATCGGAAAGCGGTGATTATCGGATTCTCCACCGGAATCATTTTTCTAATACTTTCCTTGACATGTTTCGCGGTGGTGGTTAAGAAACAA[M]GAANGAAAAATGGTAAAGGCTCTTCCGGTTCGAGCGTGATGGCTTCGGATGCAGCGGCAACGGCGGAAGCTGCGGTTGTGATGCAAATGGAGCAAGAGAG	ATCGGAAAGCGGTGATTATCGGATTCTCCACCGGAATCATTTTTCTAATACTTTCCTTGACATGTTTCGCGGTGGTGGTTAAGAAACAACGAAAGAAAAATGGTAAAGGCTCTTCCGGTTCGAGCGTGATGGCTTCGGATGCAGCGGCAACGGCGGAAGCTGCGGTTGTGATGCAAATGGAGCAAGAGAG	ATCGGAAAGCGGTGATTATCGGATTCTCCACCGGAATCATTTTTCTAATACTTTCCTTGACATGTTTCGCGGTGGTGGTTAAGAAACAAAGAA-GAAAAATGGTAAAGGCTCTTCCGGTTCGAGCGTGATGGCTTCGGATGCAGCGGCAACGGCGGAAGCTGCGGTTGTGATGCAAATGGAGCAAGAGAG	1	0.391111	N
1349771927	G:G	C:C	Vf_Mt3g104310_001	TCTCTCCACACAACCCTACCTTCTCTATCCACAACCTCACCTACACCATATGCACCACCGCCTCCCCCATCGGCTTCCTCCCCCGCCGGCCTTTCAAAGAC[S]GGCGAGTACGTGATCTCAAAGGTTGATGATCTCTTGAATTGGGCTCGTCGCGGTTCCCTCTGGCCAATGACCTTTGGGCYCGCTTGTTGCGCTGTTGAAA	TCTCTCCACACAACCCTACCTTCTCTATCCACAACCTCACCTACACCATATGCACCACCGCCTCCCCCATCGGCTTCCTCCCCCGCCGGCCTTTCAAAGACGGGCGAGTACGTGATCTCAAAGGTTGATGATCTCTTGAATTGGGCTCGTCGCGGTTCCCTCTGGCCAATGACCTTTGGGCTCGCTTGTTGCGCTGTTGAAA	TCTCTCCACACAACCCTACCTTCTCTATCCACAACCTCACCTACACCATATGCACCACCGCCTCCCCCATCGGCTTCCTCCCCCGCCGGCCTTTCAAAGACCGGCGAGTACGTGATCTCAAAGGTTGATGATCTCTTGAATTGGGCTCGTCGCGGTTCCCTCTGGCCAATGACCTTTGGGCTCGCTTGTTGCGCTGTTGAAA	1	0.465974	Y
1198436942	G:G	T:T	Vf_Mt3g104700_001	TCGTCTGGAGACCCCATGTTACCATAACATAAAGTTCGTGCAAACTGAAACCCGCCCGCCGTGTAGAGTTTGAATGCTAGTTTTGGCTTTATATATTT[K]GCCGAAAACATCTGTTAGAGTACTTCAATTCCCATGCATTTGCAAGAACAATGTGTACAGCAAGTAGTTGAACAGT	TCGTCTGGAGACCCCATGTTACCATAACATAAAGTTCGTGCAAACTGAAACCCGCCCGCCGTGTAGAGTTTGAATGCTAGTTTTGGCTTTATATATTTGGCCGAAAACATCTGTTAGAGTACTTCAATTCCCATGCATTTGCAAGAACAATGTGTACAGCAAGTAGTTGAACAGT	TCGTCTGGAGACCCCATGTTACCATAACATAAAGTTCGTGCAAACTGAAACCCGCCCGCCGTGTAGAGTTTGAATGCTAGTTTTGGCTTTATATATTTTGCCGAAAACATCTGTTAGAGTACTTCAATTCCCATGCATTTGCAAGAACAATGTGTACAGCAAGTAGTTGAACAGT	1	0.121928	Y
1289940817	G:G	C:C	Vf_Mt3g104850_001	AATGACAGTTTTCCTGTTTATGCTGAGGATATTGATGCCGGTGGTCATGCTTCTCCTTCTACTGCTATGTTGTCTGAACTCGCCAGGTTGTT[S]AAGATTACTATTGTTGGTGGSTCTATTCCTGAACGTTCCGGAGATCGCGTGTATAATACTTGCTGTGTTTTTGGTACTGATGGAAAACTC	AATGACAGTTTTCCTGTTTATGCTGAGGATATTGATGCCGGTGGTCATGCTTCTCCTTCTACTGCTATGTTGTCTGAACTCGCCAGGTTGTTGAAGATTACTATTGTTGGTGGCTCTATTCCTGAACGTTCCGGAGATCGCGTGTATAATACTTGCTGTGTTTTTGGTACTGATGGAAAACTC	AATGACAGTTTTCCTGTTTATGCTGAGGATATTGATGCCGGTGGTCATGCTTCTCCTTCTACTGCTATGTTGTCTGAACTCGCCAGGTTGTTCAAGATTACTATTGTTGGTGGGTCTATTCCTGAACGTTCCGGAGATCGCGTGTATAATACTTGCTGTGTTTTTGGTACTGATGGAAAACTC	1	0.235537	Y
1694925058	C:C	C:C	Vf_Mt3g105550_001	ATCAAGGAAAAGAAAGATCTATGCTTATTCCTAATTGTTTCTTTCGTATGGGTTGTTCCGCTGTTTTGCTCTCTAATCGTCGTCGTGATTATAGCCGCGC[S]AARTATCGTCTTGAACACATTGTTCGTACTCATAAAGGCGCTGATGACCGCAGTTTCAGGT	ATCAAGGAAAAGAAAGATCTATGCTTATTCCTAATTGTTTCTTTCGTATGGGTTGTTCCGCTGTTTTGCTCTCTAATCGTCGTCGCGATTATAGCCGCGCGAAATATCGTCTTGAACACATTGTTCGTACTCATAAAGGCGCTGATGACCGCAGTTTCAGGT	ATCAAGGAAAAGAAAGATCTATGCTTATTCCTAATTGTTTCTTTCGTATGGGTTGTTCCGCTGTTTTGCTCTCTAATCGTCGTCGCGATTATAGCCGCGCCAAGTATCGTCTTGAACACATTGTTCGTACTCATAAAGGCGCTGATGACCGCAGTTTCAGGT	4	0.43875	N
1371662881	G:G	A:A	Vf_Mt3g106240_001	AACTGTCCTGGTTTCACTTTCAGAAAATCTATTTTCATTGGAACAACGGATCTGGGGAGTAAAGATGTTGGTGTTTTCATGGAGAAACTAGCGAGAGA[R]TATTCTGGAAATTCTTAYCATCTTATTTCTAAGAATTGTAACCATTTTTGTGAGGATGTTTGTTA	AACTGTCCTGGTTTCACTTTCAGAAAATCTATTTTCATTGGAACAACGGATCTGGGGAGTAAAGATGTTGGTGTTTTCATGGAGAAACTAGCGAGAGAGTATTCTGGAAATTCTTATCATCTTATTTCTAAGAATTGTAACCATTTTTGTGAGGATGTTTGTTA	AACTGTCCTGGTTTCACTTTCAGAAAATCTATTTTCATTGGAACAACGGATCTGGGGAGTAAAGATGTTGGTGTTTTCATGGAGAAACTAGCGAGAGAATATTCTGGAAATTCTTACCATCTTATTTCTAAGAATTGTAACCATTTTTGTGAGGATGTTTGTTA	1	0.267562	Y
1870295766	T:T	C:C	Vf_Mt3g106510_001	ACAGGTATATGGAACTTCTGTGTGCCAGGTTTCACCGTCTGAGATATGCATGACTCAAGGGCGTTTAACCCCGACGTTCTATAACCAAATATC[Y]GCCGGAATAAACGTTGGTAACGCATTATATACGTATGCACCTTCCCTTGTGGAGCTACAGGACTGCACATTCGTTCGAGAAACATTCACTGATATATACA	ACAGGTATATGGAACTTCTGTGTGCCAGGTTTCACCGTCTGAGATATGCATGACTCAAGGGCGTTTAACCCCGACGTTCTATAACCAAATATCTGCCGGAATAAACGTTGGTAACGCATTATATACGTATGCACCTTCCCTTGTGGAGCTACAGGACTGCACATTCGTTCGAGAAACATTCACTGATATATACA	ACAGGTATATGGAACTTCTGTGTGCCAGGTTTCACCGTCTGAGATATGCATGACTCAAGGGCGTTTAACCCCGACGTTCTATAACCAAATATCCGCCGGAATAAACGTTGGTAACGCATTATATACGTATGCACCTTCCCTTGTGGAGCTACAGGACTGCACATTCGTTCGAGAAACATTCACTGATATATACA	1	0.396694	Y
1948210168	C:C	G:G	Vf_Mt3g106820_001	TCGCCCTCGACAAACTCTACTTCACACCTCTCGGAAACTTCATGGACGAACGTGACGCCTCCATCCGAGGCAAACTGAACAGCGTGAAGGACACTTC[S]GAGGAAGTGAAGCAGCTGGAAGATCAGGCCAATGCTGTTTTGAGAGCRGCACGTGCTGAGATCGCAGTGGCGCTGAATCAGATGAAGAAAGAGAC	TCGCCCTCGACAAACTCTACTTCACACCTCTCGGAAACTTCATGGACGAACGTGACGCCTCCATCCGAGGCAAACTGAACAGCGTGAAGGACACTTCCGAGGAAGTGAAGCAGCTGGAAGATCAGGCCAATGCTGTTTTGAGAGCGGCACGTGCTGAGATCGCAGTGGCGCTGAATCAGATGAAGAAAGAGAC	TCGCCCTCGACAAACTCTACTTCACACCTCTCGGAAACTTCATGGACGAACGTGACGCCTCCATCCGAGGCAAACTGAACAGCGTGAAGGACACTTCGGAGGAAGTGAAGCAGCTGGAAGATCAGGCCAATGCTGTTTTGAGAGCAGCACGTGCTGAGATCGCAGTGGCGCTGAATCAGATGAAGAAAGAGAC	1	0.231111	Y
1622360099	G:G	C:C	Vf_Mt3g107970_001	ATGGTGGAGTCAAATGACACTATTGCTGCAGTAACTTTGAGTGAAGAGCCAACTGGA[S]ATTGTATGTCCAACAACATTCGAGAACATGTTATGACCGACACTGCACTCTCGATGCAAGAATCTGTGAACTCTGGCGAACT	ATGGTGGAGTCAAATGACACTATTGCTGCAGTAACTTTGAGTGAAGAGCCAACTGGAGATTGTATGTCCAACAACATTCGAGAACATGTTATGACCGACACTGCACTCTCGATGCAAGAATCTGTGAACTCTGGCGAACT	ATGGTGGAGTCAAATGACACTATTGCTGCAGTAACTTTGAGTGAAGAGCCAACTGGACATTGTATGTCCAACAACATTCGAGAACATGTTATGACCGACACTGCACTCTCGATGCAAGAATCTGTGAACTCTGGCGAACT	1	0.0831758	Y
1026081844	T:T	G:G	Vf_Mt3g108160_001	ATATTACCGCGCTTAATTCCGCGGTTGTGGATCTTCAATTGATCAGTAACTCTAGAAATGAGAGTGGAAATGTTTCTACTGATACAACTAGTCATTCCAC[K]ACGGTTGTGGATGATTTAAAGACGCGATTGATGAGCACCACGAAAGAGTTTAAAGATGTTCTCACCATGAGAACTGAG	ATATTACCGCGCTTAATTCCGCGGTTGTGGATCTTCAATTGATCAGTAACTCTAGAAATGAGAGTGGAAATGTTTCTACTGATACAACTAGTCATTCCACTACGGTTGTGGATGATTTAAAGACGCGATTGATGAGCACCACGAAAGAGTTTAAAGATGTTCTCACCATGAGAACTGAG	ATATTACCGCGCTTAATTCCGCGGTTGTGGATCTTCAATTGATCAGTAACTCTAGAAATGAGAGTGGAAATGTTTCTACTGATACAACTAGTCATTCCACGACGGTTGTGGATGATTTAAAGACGCGATTGATGAGCACCACGAAAGAGTTTAAAGATGTTCTCACCATGAGAACTGAG	1	0.121928	Y
1506683624	G:G	A:A	Vf_Mt3g108190_001	CCTTTAAGTGTTGTTAGAGGAATTCAGCTTGCACAGGGTTTGTCTTTTGCTTTAACTGCTGTTAAATATGTCAAAAAAGTTCAGGATTTACCC[R]AGTCTAARTCTTTGAATAACCGGGACTGGTTCGGGTTTGATGGGWTGATTTTAGCTA	CCTTTAAGTGTTGTTAGAGGAATTCAGCTTGCACAGGGTTTGTCTTTTGCTTTAACTGCTGTTAAATATGTCAAAAAAGTTCAGGATTTACCCGAGTCTAAATCTTTGAATAACCGGGACTGGTTCGGGTTTGATGGGTTGATTTTAGCTA	CCTTTAAGTGTTGTTAGAGGAATTCAGCTTGCACAGGGTTTGTCTTTTGCTTTAACTGCTGTTAAATATGTCAAAAAAGTTCAGGATTTACCCAAGTCTAAGTCTTTGAATAACCGGGACTGGTTCGGGTTTGATGGGATGATTTTAGCTA	1	0.48875	Y
1479655213	T:T	C:C	Vf_Mt3g108320_001	GAGGGAGCAAAATTCTTATGACCGATGGCTCAGAAGTAGAAGATCTAAGCGCCTTAAGAGAGAATGA[Y]GAGTTATACATCCTCTAATCATAGCATCAAATAGCGTCAATGATAATCATCTTATCTAAACAGATAAGATTGCAATGTA	GAGGGAGCAAAATTCTTATGACCGATGGCTCAGAAGTAGAAGATCTAAGCGCCTTAAGAGAGAATGATGAGTTATACATCCTCTAATCATAGCATCAAATAGCGTCAATGATAATCATCTTATCTAAACAGATAAGATTGCAATGTA	GAGGGAGCAAAATTCTTATGACCGATGGCTCAGAAGTAGAAGATCTAAGCGCCTTAAGAGAGAATGACGAGTTATACATCCTCTAATCATAGCATCAAATAGCGTCAATGATAATCATCTTATCTAAACAGATAAGATTGCAATGTA	1	0.4543	Y
1506486134	T:T	T:T	Vf_Mt3g108460_001	ATCAACAAAGCCGGCGCAACCGCTGTAGGTCTCTCCGGTATGGACGGCCGCCTCCTCACTGCACGTCCGAGTCCYAAATCCTCGG[W]TCTAGGATTCGTCGGMGATGTGGCGAGAGTAGATCCAACTGTGATCCGATCTATAGTAGACAGCGGTCAGATCCCGGTAATCACATCCGTTGCGGCTGATG	ATCAACAAAGCCGGCGCAACCGCTGTAGGTCTCTCCGGTATGGACGGCCGCCTCCTCACTGCACGTCCGAGTCCCAAATCCTCGGATCTAGGATTCGTCGGAGATGTGGCGAGAGTAGATCCAACTGTGATCCGATCTATAGTAGACAGCGGTCAGATCCCGGTAATCACATCCGTTGCGGCTGATG	ATCAACAAAGCCGGCGCAACCGCTGTAGGTCTCTCCGGTATGGACGGCCGCCTCCTCACTGCACGTCCGAGTCCTAAATCCTCGGTTCTAGGATTCGTCGGCGATGTGGCGAGAGTAGATCCAACTGTGATCCGATCTATAGTAGACAGCGGTCAGATCCCGGTAATCACATCCGTTGCGGCTGATG	1	0.459184	Y
1776669911	C:C	T:T	Vf_Mt3g108630_001	GCCTGCTTCTGGTACRCCGGTAGCTGTGAAGGATGGTGTGAGTTGCAAGTTTCCGTCTGATCCGACCATTGCGTTGGGTTATCTTTCTAT[Y]GTGTTTCTSRTTGCGTCAACMGTGGTTGGATATCTYTCTCTGTTTTACCCTTACAAAGGAAAATCTGTTCCACAAGGGGTTCTCTTTAAACACACTACTTTC	GCCTGCTTCTGGTACACCGGTAGCTGTGAAGGATGGTGTGAGTTGCAAGTTTCCGTCTGATCCGACCATTGCGTTGGGTTATCTTTCTATCGTGTTTCTGATTGCGTCAACAGTGGTTGGATATCTCTCTCTGTTTTACCCTTACAAAGGAAAATCTGTTCCACAAGGGGTTCTCTTTAAACACACTACTTTC	GCCTGCTTCTGGTACACCGGTAGCTGTGAAGGATGGTGTGAGTTGCAAGTTTCCGTCTGATCCGACCATTGCGTTGGGTTATCTTTCTATTGTGTTTCTCGTTGCGTCAACCGTGGTTGGATATCTTTCTCTGTTTTACCCTTACAAAGGAAAATCTGTTCCACAAGGGGTTCTCTTTAAACACACTACTTTC	1	0.428642	Y
1937906791	A:A	A:A	Vf_Mt3g108690_001	ATGTTGAACTTGTGCAGTCCTCTGGACTTCGAAATCGGAAACAAGCTCAAACTAGATCCACTGGTACAGGGACAACCTCACCAAATTTTGCTGATCAACA[W]TTAGTAGGTTCAGGTGGATTCGRTCAAACCCAGGGGTCTGAGAATAATCAACTTGTTGTTGTTGAACATCAACCTCAAAGTTCAAACCCACAAGATG	ATGTTGAACTTGTGCAGTCCTCTGGACTTCGAAATCGGAAACAAGCTCAAACTAGATCCACTGGTACAGGGACAACCTCACCAAATTTTGCTGATCAACATTTAGTAGGTTCAGGTGGATTCGATCAAACCCAGGGGTCTGAGAATAATCAACTTGTTGTTGTTGAACATCAACCTCAAAGTTCAAACCCACAAGATG	ATGTTGAACTTGTGCAGTCCTCTGGACTTCGAAATCGGAAACAAGCTCAAACTAGATCCACTGGTACAGGGACAACCTCACCAAATTTTGCTGATCAACAATTAGTAGGTTCAGGTGGATTCGATCAAACCCAGGGGTCTGAGAATAATCAACTTGTTGTTGTTGAACATCAACCTCAAAGTTCAAACCCACAAGATG	1	0.1298	N
1710297008	C:C	A:A	Vf_Mt3g108790_001	TTAGAAAACAACATAATCCCCATGGAAACTCCCGCTGCCGACGATTCGATTTTCCACTACGACGAAGCGGGACAGAGCGAGTTTCAGCGTGATAAACC[M]TGGGCAAACGACCCTCACTACTTCAAGCGCGTCAAGATCTCTGCACTCGCGCTACTCAAGATGGTTGTTCACGCGCGCTCCGGTGGTACCATCGAGGTTA	TTAGAAAACAACATAATCCCCATGGAAACTCCCGCTGCCGACGATTCGATTTTCCACTACGACGAAGCGGGACAGAGCGAGTTTCAGCGTGATAAACCCTGGGCAAACGACCCTCACTACTTCAAGCGCGTCAAGATCTCTGCACTCGCGCTACTCAAGATGGTTGTTCACGCGCGCTCCGGTGGTACCATCGAGGTTA	TTAGAAAACAACATAATCCCCATGGAAACTCCCGCTGCCGACGATTCGATTTTCCACTACGACGAAGCGGGACAGAGCGAGTTTCAGCGTGATAAACCATGGGCAAACGACCCTCACTACTTCAAGCGCGTCAAGATCTCTGCACTCGCGCTACTCAAGATGGTTGTTCACGCGCGCTCCGGTGGTACCATCGAGGTTA	1	0.0425331	Y
1277049897	C:C	T:C	Vf_Mt3g109020_001	GAAATGGGATAAGGGATGCACCTCGAAGCAGAAGTTGATTTTTTAAAAGTCRGTAATTGCAACTGTTCCGAAGATAA[Y]GAGATATTGTTAATCTAGTGTTTTCAACTGCAGTACACATCTGTTTGTTGGGCAGTGCCCCGAGCTTCTACCCT	GAAATGGGATAAGGGATGCACCTCGAAGCAGAAGTTGATTTTTTAAAAGTCAGTAATTGCAACTGTTCCGAAGATAACGAGATATTGTTAATCTAGTGTTTTCAACTGCAGTACACATCTGTTTGTTGGGCAGTGCCCCGAGCTTCTACCCT	GAAATGGGATAAGGGATGCACCTCGAAGCAGAAGTTGATTTTTTAAAAGTCGGTAATTGCAACTGTTCCGAAGATAATGAGATATTGTTAATCTAGTGTTTTCAACTGCAGTACACATCTGTTTGTTGGGCAGTGCCCCGAGCTTCTACCCT	3	0	N
1470738789	T:T	T:T	Vf_Mt3g109090_001	ACAGCTTCAAATCCATTACCTCCTCCTGCTGCACARCCATATCAAATACTTCCTACTGCAGGGATGAACCAAGGCTACTCTCCCGC[Y]GAGTTGTTGGCTTATCAGCGCCAGCTGGCCTTGAGTCAGGCCGCCGTATCTGGCCTTTCTGGACAAGCTCTTCTTCAAATGTCTGGACAGCATGGCCTAG	ACAGCTTCAAATCCATTACCTCCTCCTGCTGCACAGCCATATCAAATACTTCCTACTGCAGGGATGAACCAAGGCTACTCTCCCGCCGAGTTGTTGGCTTATCAGCGCCAGCTGGCCTTGAGTCAGGCCGCCGTATCTGGCCTTTCTGGACAAGCTCTTCTTCAAATGTCTGGACAGCATGGCCTAG	ACAGCTTCAAATCCATTACCTCCTCCTGCTGCACAACCATATCAAATACTTCCTACTGCAGGGATGAACCAAGGCTACTCTCCCGCTGAGTTGTTGGCTTATCAGCGCCAGCTGGCCTTGAGTCAGGCCGCCGTATCTGGCCTTTCTGGACAAGCTCTTCTTCAAATGTCTGGACAGCATGGCCTAG	1	0.0434568	N
1076887548	A:A	A:A	Vf_Mt3g109200_001	TGAATGATTTCGTCAAGATGACAGATGAATTCATACAACAGTTGGAATTGCCAGAAACAAAGCCAAGGGTTCAGACTTATGAAACCTTCTATAAGCAAGA[M]AACGATAAGCCACTTCACCCTTGATGCTTTCAGCTTGTYAAAATTCTGCATTATATTCACTTTGCAGTATTGTATGAT	TGAATGATTTCGTCAAGATGACAGATGAATTCATACAACAGTTGGAATTGCCAGAAACAAAGCCAAGGGTTCAGACTTATGAAACCTTCTATAAGCAAGACAACGATAAGCCACTTCACCCTTGATGCTTTCAGCTTGTCAAAATTCTGCATTATATTCACTTTGCAGTATTGTATGAT	TGAATGATTTCGTCAAGATGACAGATGAATTCATACAACAGTTGGAATTGCCAGAAACAAAGCCAAGGGTTCAGACTTATGAAACCTTCTATAAGCAAGAAAACGATAAGCCACTTCACCCTTGATGCTTTCAGCTTGTTAAAATTCTGCATTATATTCACTTTGCAGTATTGTATGAT	1	0.46728	Y
1527050489	T:T	C:C	Vf_Mt3g109330_001	CGAAGCTTTGTTGGCGGTTGATTCTCATGGCGCCTTCGAAGCTCTTCGTCTTCGCTCTTTCCGTTGCCCTAATTTTCGTCTTCGGTACTTCCGAAG[Y]CGACGTTTCCATCGATGATTCCGATTCATCTTCTCTCAAGATCCAATTAGATCAACTCAATACCAAGATCCAATTTCTCG	CGAAGCTTTGTTGGCGGTTGATTCTCATGGCGCCTTCGAAGCTCTTCGTCTTCGCTCTTTCCGTTGCCCTAATTTTCGTCTTCGGTACTTCCGAAGTCGACGTTTCCATCGATGATTCCGATTCATCTTCTCTCAAGATCCAATTAGATCAACTCAATACCAAGATCCAATTTCTCG	CGAAGCTTTGTTGGCGGTTGATTCTCATGGCGCCTTCGAAGCTCTTCGTCTTCGCTCTTTCCGTTGCCCTAATTTTCGTCTTCGGTACTTCCGAAGCCGACGTTTCCATCGATGATTCCGATTCATCTTCTCTCAAGATCCAATTAGATCAACTCAATACCAAGATCCAATTTCTCG	1	0.369383	Y
1215621756	G:G	T:T	Vf_Mt3g109360_001	GAGTATGTTAAGGAGCGGATTTTATCTTTAAGGGTAGCGAATCCGGGGCAATACCAAAATATTTCTGTGGT[K]CGAACTAACTCCATGAAGTACATTCCGAATCACTTTGAGAAAGCACAACTCTCRAAGATGTTTTTCCTGTTTCCTGATCCTCATTTTAAAGAGAAG	GAGTATGTTAAGGAGCGGATTTTATCTTTAAGGGTAGCGAATCCGGGGCAATACCAAAATATTTCTGTGGTGCGAACTAACTCCATGAAGTACATTCCGAATCACTTTGAGAAAGCACAACTCTCGAAGATGTTTTTCCTGTTTCCTGATCCTCATTTTAAAGAGAAG	GAGTATGTTAAGGAGCGGATTTTATCTTTAAGGGTAGCGAATCCGGGGCAATACCAAAATATTTCTGTGGTTCGAACTAACTCCATGAAGTACATTCCGAATCACTTTGAGAAAGCACAACTCTCAAAGATGTTTTTCCTGTTTCCTGATCCTCATTTTAAAGAGAAG	4	0.499635	N
1507724675	G:G	T:T	Vf_Mt3g110600_001	CAGGAACATCAATAGTATGGATGCTATTGCAATGGAATGCACACCTGAAAGTTCGCTC[K]AAGCCTTCTAATAGAAAGCATTAGCAAGCAWAATGTCATGGGATGAAAGTGCAATGTGA	CAGGAACATCAATAGTATGGATGCTATTGCAATGGAATGCACACCTGAAAGTTCGCTCGAAGCCTTCTAATAGAAAGCATTAGCAAGCAAAATGTCATGGGATGAAAGTGCAATGTGA	CAGGAACATCAATAGTATGGATGCTATTGCAATGGAATGCACACCTGAAAGTTCGCTCTAAGCCTTCTAATAGAAAGCATTAGCAAGCAAAATGTCATGGGATGAAAGTGCAATGTGA	1	0.0425331	Y
1816870307	G:G	A:A	Vf_Mt3g110630_001	GGTGGTTCTGATGGACTTGGTTACCGGTTTGAGCTTATGCCGGAGACAAACGGTGGAATGAGTGCCGGCGGGATAGTCATTGCGGAGTCAAC[R]TTGAGTTTGACTAAAGGAGGAAAGTTTGTACTCGATTTGAGTAGYCGTTGYGGTGGGGGAGGAGGTGGTGGTTCGAACGGTCGTGCTACGCC	GGTGGTTCTGATGGACTTGGTTACCGGTTTGAGCTTATGCCGGAGACAAACGGTGGAATGAGTGCCGGCGGGATAGTCATTGCGGAGTCAACGTTGAGTTTGACTAAAGGAGGAAAGTTTGTACTCGATTTGAGTAGCCGTTGCGGTGGGGGAGGAGGTGGTGGTTCGAACGGTCGTGCTACGCC	GGTGGTTCTGATGGACTTGGTTACCGGTTTGAGCTTATGCCGGAGACAAACGGTGGAATGAGTGCCGGCGGGATAGTCATTGCGGAGTCAACATTGAGTTTGACTAAAGGAGGAAAGTTTGTACTCGATTTGAGTAGCCGTTGTGGTGGGGGAGGAGGTGGTGGTTCGAACGGTCGTGCTACGCC	1	0.0425331	Y
1455925137	G:G	C:C	Vf_Mt3g111210_001	TAGCGTCATGCTTTTATCCGACGGTCAAGATGAAAAGGTTCATAACTCTRGTAACAAACAAAATCAACGCAAGACATTTAGCCATGCATCCTC[S]ACCCGGTTTGCTCACATTGAAATCCCGGTTCACGCGTTTGGGTTCGGTAGTAAAACCGGTTACAGTCACGAACCGGGAGAAGATGCATTTGCTAAATGTG	TAGCGTCATGCTTTTATCCGACGGTCAAGATGAAAAGGTTCATAACTCTAGTAACAAACAAAATCAACGCAAGACATTTAGCCATGCATCCTCGACCCGGTTTGCTCACATTGAAATCCCGGTTCACGCGTTTGGGTTCGGTAGTAAAACCGGTTACAGTCACGAACCGGGAGAAGATGCATTTGCTAAATGTG	TAGCGTCATGCTTTTATCCGACGGTCAAGATGAAAAGGTTCATAACTCTAGTAACAAACAAAATCAACGCAAGACATTTAGCCATGCATCCTCCACCCGGTTTGCTCACATTGAAATCCCGGTTCACGCGTTTGGGTTCGGTAGTAAAACCGGTTACAGTCACGAACCGGGAGAAGATGCATTTGCTAAATGTG	1	0.345679	Y
1220763894	T:T	G:G	Vf_Mt3g114780_001	ACGTGCCACGCGCCGAAGCTTAACGAAGTTTACGCTGAAATTTTTAGGGTTTTGAAACCGGGTGCTCTTTACGTTTCATATGAATGGGTCACAACGGA[K]AAATTTGTGTCAGAAAATTCCGAACATGTTGAGATTATTCAAGGGATTGAAAGAGGTGATGCTTTGCCTGGGCTTAGAAGCTACGCTGATATAGCTGAA	ACGTGCCACGCGCCGAAGCTTAACGAAGTTTACGCTGAAATTTTTAGGGTTTTGAAACCGGGTGCTCTTTACGTTTCATATGAATGGGTCACAACGGATAAATTTGTGTCAGAAAATTCCGAACATGTTGAGATTATTCAAGGGATTGAAAGAGGTGATGCTTTGCCTGGGCTTAGAAGCTACGCTGATATAGCTGAA	ACGTGCCACGCGCCGAAGCTTAACGAAGTTTACGCTGAAATTTTTAGGGTTTTGAAACCGGGTGCTCTTTACGTTTCATATGAATGGGTCACAACGGAGAAATTTGTGTCAGAAAATTCCGAACATGTTGAGATTATTCAAGGGATTGAAAGAGGTGATGCTTTGCCTGGGCTTAGAAGCTACGCTGATATAGCTGAA	1	0.478096	Y
1034468646	A:A	A:A	Vf_Mt3g114850_001	ATCTTCTCAACGCTCCTGGTGAGACTTACAGCGTTAAGTTGGATGCTAAGGGTACCTACAAATTCTACTGCTCACCTCACCAAGGAGCTGGTATGGTTGG[R]CAAGTCACTGTTAATTAAATTAAAATGCTTTGTATCATCTTTATAATATGGTTTGTTCATGTTAATTTTGTTCTTGTAATAGAGCTTAATTAATCGTTGT	ATCTTCTCAACGCTCCTGGTGAGACTTACAGCGTTAAGTTGGATGCTAAGGGTACCTACAAATTCTACTGCTCACCTCACCAAGGAGCTGGTATGGTTGGGCAAGTCACTGTTAATTAAATTAAAATGCTTTGTATCATCTTTATAATATGGTTTGTTCATGTTAATTTTGTTCTTGTAATAGAGCTTAATTAATCGTTGT	ATCTTCTCAACGCTCCTGGTGAGACTTACAGCGTTAAGTTGGATGCTAAGGGTACCTACAAATTCTACTGCTCACCTCACCAAGGAGCTGGTATGGTTGGACAAGTCACTGTTAATTAAATTAAAATGCTTTGTATCATCTTTATAATATGGTTTGTTCATGTTAATTTTGTTCTTGTAATAGAGCTTAATTAATCGTTGT	1	0.197531	Y
1517502761	A:A	C:C	Vf_Mt3g115870_001	CAAGATCAAGGATTGGTGGGGTTTCAGACGTCTATGAGGAYCCTCATAAGCTTTCAATGAGACGTCATTGCAGATCTACCTTTAACGAGACCGAAGCTTC[M]TCTTTGCATGGTAGAAAGGCACACAAGTRCCTGAGACAAATAAGTGATCTTTCAAGCTCAAAGAGTAGTAGAAGATTTTTGGTCATATCTGTAGGGGGTC	CAAGATCAAGGATTGGTGGGGTTTCAGACGTCTATGAGGATCCTCATAAGCTTTCAATGAGACGTCATTGCAGATCTACCTTTAACGAGACCGAAGCTTCATCTTTGCATGGTAGAAAGGCACACAAGTTCCTGAGACAAATAAGTGATCTTTCAAGCTCAAAGAGTAGTAGAAGATTTTTGGTCATATCTGTAGGGGGTC	CAAGATCAAGGATTGGTGGGGTTTCAGACGTCTATGAGGATCCTCATAAGCTTTCAATGAGACGTCATTGCAGATCTACCTTTAACGAGACCGAAGCTTCCTCTTTGCATGGTAGAAAGGCACACAAGTTCCTGAGACAAATAAGTGATCTTTCAAGCTCAAAGAGTAGTAGAAGATTTTTGGTCATATCTGTAGGGGGTC	1	0.487901	Y
1124251109	G:G	C:C	Vf_Mt3g115990_001	TATGCTAAGAATGAMAAGTTGCGATATACTGTTCTTGCCAAGAAGATGTTTCTGGTGACGAATGATGG[S]CTTGTTAACTTCAAGATTAAGGGAGGATGTGACGTTGACCAAGATTTTAA	TATGCTAAGAATGAAAAGTTGCGATATACTGTTCTTGCCAAGAAGATGTTTCTGGTGACGAATGATGGGCTTGTTAACTTCAAGATTAAGGGAGGATGTGACGTTGACCAAGATTTTAA	TATGCTAAGAATGACAAGTTGCGATATACTGTTCTTGCCAAGAAGATGTTTCTGGTGACGAATGATGGCCTTGTTAACTTCAAGATTAAGGGAGGATGTGACGTTGACCAAGATTTTAA	1	0.46728	Y
1972999179	G:G	A:A	Vf_Mt3g116050_001	GTCAAAGTTAGCAAAAACAAGTCAAGTGTAGAGATGTGTGGAAAGGTTTACCGCTTAGCCCCCGTCACACTTACTCAAGAGGAACAGACAGTTCACCAGA[R]AAGGAGATCRCGTGCGTATCAATGGAAGCGTCCCACAGTTTTCCTTAAGGAAGGAGACTCGGTTCCTCCGGATGTTGATCCCGATACAATCAGGTGGATT	GTCAAAGTTAGCAAAAACAAGTCAAGTGTAGAGATGTGTGGAAAGGTTTACCGCTTAGCCCCCGTCACACTTACTCAAGAGGAACAGACAGTTCACCAGAGAAGGAGATCGCGTGCGTATCAATGGAAGCGTCCCACAGTTTTCCTTAAGGAAGGAGACTCGGTTCCTCCGGATGTTGATCCCGATACAATCAGGTGGATT	GTCAAAGTTAGCAAAAACAAGTCAAGTGTAGAGATGTGTGGAAAGGTTTACCGCTTAGCCCCCGTCACACTTACTCAAGAGGAACAGACAGTTCACCAGAAAAGGAGATCGCGTGCGTATCAATGGAAGCGTCCCACAGTTTTCCTTAAGGAAGGAGACTCGGTTCCTCCGGATGTTGATCCCGATACAATCAGGTGGATT	1	0.0425331	Y
1383060710	T:T	C:C	Vf_Mt3g116080_001	ATAAACTCATTGAACTCTTCGAGTCATGGATGTCGAGACACRGTAAGATTTACGAKAGCATCGAGGAAAAACTACTCCGGTTCGAAGTGTTTAAGGATAA[Y]CTAAAGCACATTGATGATAGAAACAAGGCTGTTAGCAACTATTGGCTTGGTTTGAATGAGTTTGCTGATTTGAGTCACCAAGAATTCAAG	ATAAACTCATTGAACTCTTCGAGTCATGGATGTCGAGACACGGTAAGATTTACGAGAGCATCGAGGAAAAACTACTCCGGTTCGAAGTGTTTAAGGATAATCTAAAGCACATTGATGATAGAAACAAGGCTGTTAGCAACTATTGGCTTGGTTTGAATGAGTTTGCTGATTTGAGTCACCAAGAATTCAAG	ATAAACTCATTGAACTCTTCGAGTCATGGATGTCGAGACACGGTAAGATTTACGAGAGCATCGAGGAAAAACTACTCCGGTTCGAAGTGTTTAAGGATAACCTAAAGCACATTGATGATAGAAACAAGGCTGTTAGCAACTATTGGCTTGGTTTGAATGAGTTTGCTGATTTGAGTCACCAAGAATTCAAG	1	0.297521	Y
1101039359	T:T	C:C	Vf_Mt3g116500_001	GAAATAGATTTGGAACTGGCTCGGAGGATGGAACTTGCAGATTGTTTGATATTAGGACTGGACACCAACTTCAAGTATATAATCAGCAACACCATGACAA[Y]GAAATGGCACATGTGACGTCCATTGCATTTTCCATATCCGGAAGACTTCTTATTGCTGGCTATACAAATGGCGATTGCTATGTTTGGGATACTTTATTGG	GAAATAGATTTGGAACTGGCTCGGAGGATGGAACTTGCAGATTGTTTGATATTAGGACTGGACACCAACTTCAAGTATATAATCAGCAACACCATGACAATGAAATGGCACATGTGACGTCCATTGCATTTTCCATATCCGGAAGACTTCTTATTGCTGGCTATACAAATGGCGATTGCTATGTTTGGGATACTTTATTGG	GAAATAGATTTGGAACTGGCTCGGAGGATGGAACTTGCAGATTGTTTGATATTAGGACTGGACACCAACTTCAAGTATATAATCAGCAACACCATGACAACGAAATGGCACATGTGACGTCCATTGCATTTTCCATATCCGGAAGACTTCTTATTGCTGGCTATACAAATGGCGATTGCTATGTTTGGGATACTTTATTGG	1	0.231111	N
1913251554	T:T	C:C	Vf_Mt3g117120_001	ATCAACAGATTCTAACATCTGTGAATCTCACAACTCAACGTTTCTTGGCTGTTGAATCTGAGAATTCAGTTCTAAGAGCTCAATTGAATGAACTCAACAA[Y]AGGTTTGAGTCTTTGAATGAGATCATCAACTTCATGAATGTTACAAATGGTGTTTTTGAACCTCTTGATAATAGTAATAATAACAACTACTTCAACAACC	ATCAACAGATTCTAACATCTGTGAATCTCACAACTCAACGTTTCTTGGCTGTTGAATCTGAGAATTCAGTTCTAAGAGCTCAATTGAATGAACTCAACAATAGGTTTGAGTCTTTGAATGAGATCATCAACTTCATGAATGTTACAAATGGTGTTTTTGAACCTCTTGATAATAGTAACAATAACAACTACTTCAACAACC	ATCAACAGATTCTAACATCTGTGAATCTCACAACTCAACGTTTCTTGGCTGTTGAATCTGAGAATTCAGTTCTAAGAGCTCAATTGAATGAACTCAACAACAGGTTTGAGTCTTTGAATGAGATCATCAACTTCATGAATGTTACAAATGGTGTTTTTGAACCTCTTGATAATAGTAATAATAACAACTACTTCAACAACC	1	0.396694	Y
1942811656	C:C	C:C	Vf_Mt3g117600_001	TATGTATCGGTTTTTGGAGATGAAAGAGGGAAGCAAGTAGCCATGGCTGGGTTGAAATCAAAAGCTAAATATGTT[M]GAAGTGAGTTGGGAAAGCGTATGRGGTTGCGATTAACTCCTGAGATTCGCTTTCTCGAGGATGAATCTATTGAGAGAGGAAGCAGGGT	TATGTATCGGTTTTTGGAGATGAAAGAGGGAAGCAAGTAGCCATGGCTGGGTTGAAATCAAAAGCTAAATATGTTAGAAGTGAGTTGGGAAAGCGTATGAGGTTGCGATTAACTCCTGAGATTCGCTTTCTCGAGGATGAATCTATTGAGAGAGGAAGCAGGGT	TATGTATCGGTTTTTGGAGATGAAAGAGGGAAGCAAGTAGCCATGGCTGGGTTGAAATCAAAAGCTAAATATGTTCGAAGTGAGTTGGGAAAGCGTATGCGGTTGCGATTAACTCCTGAGATTCGCTTTCTCGAGGATGAATCTATTGAGAGAGGAAGCAGGGT	1	0.0434568	N
1248599919	G:G	C:C	Vf_Mt3g117700_001	TGCAATATTTGTGAAAGCAGTGACTGATATCATTGACGGTGACAAACCAACTGCTGAAGAATTCCTGCAGAATTTAGCATCTGTAACTACCGCACTTGAT[S]TCGCTGTCGAACAGGTCATACATTTTATTAATGGGAAGTCTGTATCTCAGCTTTGACAACCTAGTTTCATCTTTCCAAGTTTTGTTATATGCAATGCTCT	TGCAATATTTGTGAAAGCAGTGACTGATATCATTGACGGTGACAAACCAACTGCTGAAGAATTCCTGCAGAATTTAGCATCTGTAACTACCGCACTTGATGTCGCTGTCGAACAGGTCATACATTTTATTAATGGGAAGTCTGTATCTCAGCTTTGACAACCTAGTTTCATCTTTCCAAGTTTTGTTATATGCAATGCTCT	TGCAATATTTGTGAAAGCAGTGACTGATATCATTGACGGTGACAAACCAACTGCTGAAGAATTCCTGCAGAATTTAGCATCTGTAACTACCGCACTTGATCTCGCTGTCGAACAGGTCATACATTTTATTAATGGGAAGTCTGTATCTCAGCTTTGACAACCTAGTTTCATCTTTCCAAGTTTTGTTATATGCAATGCTCT	1	0.345679	N
1510222612	A:A	T:T	Vf_Mt3g117800_001	ATAAGAGAACTTAGACAACATGGTGTGTTTATGGATGGTATTGGATTGGAGGGTCATTTCACGATACCGAATCC[W]CCGCTTATCAGAGCTATCTTAGACAAATTTGCAACACTGGATCTTCCCATTTGGCTTACTGAGATTGATATAAGCAAGACAGTTGATCAAGAAACTCAGG	ATAAGAGAACTTAGACAACATGGTGTGTTTATGGATGGTATTGGATTGGAGGGTCATTTCACGATACCGAATCCACCGCTTATCAGAGCTATCTTAGACAAATTTGCAACACTGGATCTTCCCATTTGGCTTACTGAGATTGATATAAGCAAGACAGTTGATCAAGAAACTCAGG	ATAAGAGAACTTAGACAACATGGTGTGTTTATGGATGGTATTGGATTGGAGGGTCATTTCACGATACCGAATCCTCCGCTTATCAGAGCTATCTTAGACAAATTTGCAACACTGGATCTTCCCATTTGGCTTACTGAGATTGATATAAGCAAGACAGTTGATCAAGAAACTCAGG	1	0.493827	Y
1650583013	T:T	T:T	Vf_Mt3g118150_001	GTGCTTTTACTGACTTGCTCTTATTTGGGTCAAGAGTTTATTCGGGTTGGTTATTATGTCAACAATGACTATGATGATGAGCAGCTGAGGGAGGAACCTCC[K]ACCAAGGTTTTGACTGATAGGGTTCAAAGGAACATTTTATCTGATAAACCTAGGGTTACCAAGTTTCCCATCAATTTCCACCCCGAGAACACTGAAATTG	GTGCTTTTACTGACTTGCTCTTATTTGGGTCAAGAGTTTATTCGGGTTGGTTATTATGTCAACAATGACTATGATGATGAGCAGCTGAGGGAGGAACCTCCGACCAAGGTTTTGACTGATAGGGTTCAAAGGAACATTTTATCTGATAAACCTAGGGTTACCAAGTTTCCCATCAATTTCCACCCCGAGAACACTGAAATTG	GTGCTTTTACTGACTTGCTCTTATTTGGGTCAAGAGTTTATTCGGGTTGGTTATTATGTCAACAATGACTATGATGATGAGCAGCTGAGGGAGGAACCTCCTACCAAGGTTTTGACTGATAGGGTTCAAAGGAACATTTTATCTGATAAACCTAGGGTTACCAAGTTTCCCATCAATTTCCACCCCGAGAACACTGAAATTG	1	0.231111	N
1787699891	C:C	T:T	Vf_Mt3g118200_001	GATACTGAGAGTAAATCTTCTGTTATCGACGAGGCTTATAAACTTCAGATTCCCATTGTGGCTCTCGTCGATTCTGCTATGCCTCTTCATACTTT[Y]AGCCGCATTGCTTATCCTATTCCTGTTAATCCCTCTGTTCAGTTTGTCTATCTGTTTTGTAATTTAATTACCAAAACATTGCTTCTCGAGAAGAACAAC	GATACTGAGAGTAAATCTTCTGTTATCGACGAGGCTTATAAACTTCAGATTCCCATTGTGGCTCTCGTCGATTCTGCTATGCCTCTTCATACTTTCAGCCGCATTGCTTATCCTATTCCTGTTAATCCCTCTGTTCAGTTTGTCTATCTGTTTTGTAATTTAATTACCAAAACATTGCTTCTCGAGAAGAACAAC	GATACTGAGAGTAAATCTTCTGTTATCGACGAGGCTTATAAACTTCAGATTCCCATTGTGGCTCTCGTCGATTCTGCTATGCCTCTTCATACTTTTAGCCGCATTGCTTATCCTATTCCTGTTAATCCCTCTGTTCAGTTTGTCTATCTGTTTTGTAATTTAATTACCAAAACATTGCTTCTCGAGAAGAACAAC	1	0.35695	Y
1454487833	T:T	C:C	Vf_Mt3g118210_001	GGATGGGTGGATCCAAGACCAAGATCAGAAAGCTTAAGATTGTTAAAATTGATAAAGAGCTTAATGTTATCATGATCAAAGGTGCTCTGCCTGGTAAGCC[Y]GGGAATCTAATTCGGATAGCTCCGGCTAAGATTGTTGGCAAGAACATTCCCAAGAATTA	GGATGGGTGGATCCAAGACCAAGATCAGAAAGCTTAAGATTGTTAAAATTGATAAAGAGCTTAATGTTATCATGATCAAAGGTGCTCTGCCTGGTAAGCCTGGGAATCTAATTCGGATAGCTCCGGCTAAGATTGTTGGCAAGAACATTCCCAAGAATTA	GGATGGGTGGATCCAAGACCAAGATCAGAAAGCTTAAGATTGTTAAAATTGATAAAGAGCTTAATGTTATCATGATCAAAGGTGCTCTGCCTGGTAAGCCCGGGAATCTAATTCGGATAGCTCCGGCTAAGATTGTTGGCAAGAACATTCCCAAGAATTA	4	0.161975	N
1439534033	A:A	A:A	Vf_Mt3g118320_001	TGATTGATCCCAACTACTGGCGTGGCACTCTTCAACCAAGCCCTGTCCTCGATTGGTATTTGAAAAGAGTTCATGATGCCGTTCAAGAGGCC[R]TTGATTTAGCACCACCAGCTTCCACTTTATCTTTGATTGGCCACTCAGCAGGAGGATGGCTCGCACGCCTCTATATGGAACAATTTGGASTCTCCAATAT	TGATTGATCCCAACTACTGGCGTGGCACTCTTCAACCAAGCCCTGTCCTCGATTGGTATTTGAAAAGAGTTCATGATGCCGTTCAAGAGGCCGTTGATTTAGCACCACCAGCTTCCACTTTATCTTTGATTGGCCACTCAGCAGGAGGATGGCTCGCACGCCTCTATATGGAACAATTTGGAGTCTCCAATAT	TGATTGATCCCAACTACTGGCGTGGCACTCTTCAACCAAGCCCTGTCCTCGATTGGTATTTGAAAAGAGTTCATGATGCCGTTCAAGAGGCCATTGATTTAGCACCACCAGCTTCCACTTTATCTTTGATTGGCCACTCAGCAGGAGGATGGCTCGCACGCCTCTATATGGAACAATTTGGACTCTCCAATAT	1	0.15879	Y
1414795250	C:C	C:C	Vf_Mt3g118350_001	CTCGAGAGAAGGAGGAGCAATACTGGCGAGAGGCTGAGAGTTCAAAG[Y]CACGCGCCGCCAAGAAGAGAGAAGAAGAGGCTGATAAGAAGGCCGAGGCGGCGGCCAAGCGAGCGGAGGTGCGTCGATTGGCGGAACTGGAGGAGAAAG	CTCGAGAGAAGGAGGAGCAATACTGGCGAGAGGCTGAGAGTTCAAAGTCACGCGCCGCCAAGAAGAGAGAAGAAGAGGCTGATAAGAAGGCCGAGGCGGCGGCCAAGCGAGCGGAGGTGCGTCGATTGGCGGAACTGGAGGAGAAAG	CTCGAGAGAAGGAGGAGCAATACTGGCGAGAGGCTGAGAGTTCAAAGCCACGCGCCGCCAAGAAGAGAGAAGAAGAGGCTGATAAGAAGGCCGAGGCGGCGGCCAAGCGAGCGGAGGTGCGTCGATTGGCGGAACTGGAGGAGAAAG	3	0	N
1992769769	T:T	T:T	Vf_Mt3g118430_001	ACGTCAGGTGCCTTGTAAGGCCCAGACCCGCTCCTGCTGATTTCCTTCGTGATTGGGGAGCAACTGTTGTCAACGGCGACCTTAGTAAACCAGACACTAT[Y]CCCGCTACTTTGGTTGGTGTTCACACTATTATTGATTGCGCTACTGGTCGTCCWGAAGAGCCCATCAAAACTGTTGATTGGGAAGGTAAAGTTGCTCTC	ACGTCAGGTGCCTTGTAAGGCCCAGACCCGCTCCTGCTGATTTCCTTCGTGATTGGGGAGCAACTGTTGTCAACGGCGACCTTAGTAAACCAGACACTATCCCCGCTACTTTGGTTGGTGTTCACACTATTATTGATTGCGCTACTGGTCGTCCTGAAGAGCCCATCAAAACTGTTGATTGGGAAGGTAAAGTTGCTCTC	ACGTCAGGTGCCTTGTAAGGCCCAGACCCGCTCCTGCTGATTTCCTTCGTGATTGGGGAGCAACTGTTGTCAACGGCGACCTTAGTAAACCAGACACTATTCCCGCTACTTTGGTTGGTGTTCACACTATTATTGATTGCGCTACTGGTCGTCCAGAAGAGCCCATCAAAACTGTTGATTGGGAAGGTAAAGTTGCTCTC	1	0.470123	Y
1006071169	G:G	G:G	Vf_Mt4g005110_001	GGATTGAAATGTTGACCATTTTCAAAAACCATGAAACTGATACATCCATCCTTGATGATTTTAATTTCTATGAAGAACGGCAGAAGGCAATGCAAGAACG[R]AAGGCAAGGCAGCAAAGCAGYGTGATGAGTACTGGATTAGTTGGGGGGAGTGAGCATAGGAGTTCTTCGGACAGTACTGGTGATTTCATCAAGCAGGTGT	GGATTGAAATGTTGACCATTTTCAAAAACCATGAAACTGATACATCCATCCTTGATGATTTTAATTTCTATGAAGAACGGCAGAAGGCAATGCAAGAACGAAAGGCAAGGCAGCAAAGCAGTGTGATGAGTACTGGATTAGTTGGGGGGAGTGAGCATAGGAGTTCTTCGGACAGTACTGGTGATTTCATCAAGCAGGTGT	GGATTGAAATGTTGACCATTTTCAAAAACCATGAAACTGATACATCCATCCTTGATGATTTTAATTTCTATGAAGAACGGCAGAAGGCAATGCAAGAACGGAAGGCAAGGCAGCAAAGCAGCGTGATGAGTACTGGATTAGTTGGGGGGAGTGAGCATAGGAGTTCTTCGGACAGTACTGGTGATTTCATCAAGCAGGTGT	1	0.262716	N
1955163677	G:G	G:G	Vf_Mt4g005830_001	ATCAAACCGTCGAATCTGTTGATCAATTCGCGGAAACAGGTGAAGATCGCTGACTTCGGTGTTGGCAGGATTCTGAATCAAACGATGGATCC[R]TGTAATTCATCGGTAGGAACGATTGCTTACATGTCGCCGGAGAGGATAAACACTGATATCAACGACGGACAATACGATGCTTACGCCGGCGATATATGGA	ATCAAACCGTCGAATCTGTTGATCAATTCGCGGAAACAGGTGAAGATCGCTGACTTCGGTGTTGGCAGGATTCTGAATCAAACGATGGATCCATGTAATTCATCGGTAGGAACGATTGCTTACATGTCGCCGGAGAGGATAAACACTGATATCAACGACGGACAATACGATGCTTACGCCGGCGATATATGGA	ATCAAACCGTCGAATCTGTTGATCAATTCGCGGAAACAGGTGAAGATCGCTGACTTCGGTGTTGGCAGGATTCTGAATCAAACGATGGATCCGTGTAATTCATCGGTAGGAACGATTGCTTACATGTCGCCGGAGAGGATAAACACTGATATCAACGACGGACAATACGATGCTTACGCCGGCGATATATGGA	1	0.258034	Y
1346905246	G:G	T:T	Vf_Mt4g006200_001	AAAACCGATARCAAGATCACCAAACCATTTCCCGCTGAAGTATCCAGAACCATTATGGATTTAGCTACG[K]CTGGCACTTTTTCTACTTTGACTCAACAGGGTTGCCCAATTGGTATTGGGGTTCGATTYGCCGTTGATTC	AAAACCGATAACAAGATCACCAAACCATTTCCCGCTGAAGTATCCAGAACCATTATGGATTTAGCTACGGCTGGCACTTTTTCTACTTTGACTCAACAGGGTTGCCCAATTGGTATTGGGGTTCGATTCGCCGTTGATTC	AAAACCGATAGCAAGATCACCAAACCATTTCCCGCTGAAGTATCCAGAACCATTATGGATTTAGCTACGTCTGGCACTTTTTCTACTTTGACTCAACAGGGTTGCCCAATTGGTATTGGGGTTCGATTTGCCGTTGATTC	1	0.121928	Y
1184434320	A:A	A:A	Vf_Mt4g007030_001	AGGATTTCTTTAGGTTGAAGAAGATTCAGGGTTATAAGAGGAGGGAAATTGAAAGGAAGATGGTGCTTGCTAGGGAGCAACAAGCTGTTGAGAAGTTGCA[M]TTGCAGAAAGGAGCGACTTGGATTTCTTATGATTCCTCTCAGAACTTGTTGTCTGGTACAGCTGATAAAGACGAGGATATCATTTTCTAAATATAAATAT	AGGATTTCTTTAGGTTGAAGAAGATTCAGGGTTATAAGAGGAGGGAAATTGAAAGGAAGATGGTGCTTGCTAGGGAGCAACAAGCTGTTGAGAAGTTGCACTTGCAGAAAGGAGCGACTTGGATTTCTTATGATTCCTCTCAGAACTTGTTGTCTGGTACAGCTGATAAAGACGAGGATATCATTTTCTAAATATAAATAT	AGGATTTCTTTAGGTTGAAGAAGATTCAGGGTTATAAGAGGAGGGAAATTGAAAGGAAGATGGTGCTTGCTAGGGAGCAACAAGCTGTTGAGAAGTTGCAATTGCAGAAAGGAGCGACTTGGATTTCTTATGATTCCTCTCAGAACTTGTTGTCTGGTACAGCTGATAAAGACGAGGATATCATTTTCTAAATATAAATAT	1	0.127066	Y
1990542845	A:A	A:A	Vf_Mt4g009920_001	GGTGGTGTTTACTTTGTTCCTGCTTTCAATGGATTGTTTGCTCCGTGGTGGCGTGATGATGCTCGTGGGGTTTTAATTGGAATTACGAGGTATACAA[R]TAAGGGTCACATTGCTCGAGCCGTGCTGGAGAGCATATGTTTTCAAGTGAAAGATGTCATTGATTCAATGTGCAAAGATTCTGGA	GGTGGTGTTTACTTTGTTCCTGCTTTCAATGGATTGTTTGCTCCGTGGTGGCGTGATGATGCTCGTGGGGTTTTAATTGGAATTACGAGGTATACAAGTAAGGGTCACATTGCTCGAGCCGTGCTGGAGAGCATATGTTTTCAAGTGAAAGATGTCATTGATTCAATGTGCAAAGATTCTGGA	GGTGGTGTTTACTTTGTTCCTGCTTTCAATGGATTGTTTGCTCCGTGGTGGCGTGATGATGCTCGTGGGGTTTTAATTGGAATTACGAGGTATACAAATAAGGGTCACATTGCTCGAGCCGTGCTGGAGAGCATATGTTTTCAAGTGAAAGATGTCATTGATTCAATGTGCAAAGATTCTGGA	1	0.382041	Y
1870410422	A:A	A:A	Vf_Mt4g010330_001	CAGGATGGCCTGTATGACTGAGCCGATGAAGGTTGAGGAAGTGCATTTTCATTTGTTAGATCCTTGAAATAATTTTAGATCTTGCTTCTTTAGAAACAGG[R]GGAGRAAGGGGAATGAATGAATATGTTGCTCAGTTTGTATATCAATGGTTATATTATGCCAAAGAGTGTAATTTCTCTCAGCAGGC	CAGGATGGCCTGTATGACTGAGCCGATGAAGGTTGAGGAAGTGCATTTTCATTTGTTAGATCCTTGAAATAATTTTAGATCTTGCTTCTTTAGAAACAGGGGGAGGAAGGGGAATGAATGAATATGTTGCTCAGTTTGTATATCAATGGTTATATTATGCCAAAGAGTGTAATTTCTCTCAGCAGGC	CAGGATGGCCTGTATGACTGAGCCGATGAAGGTTGAGGAAGTGCATTTTCATTTGTTAGATCCTTGAAATAATTTTAGATCTTGCTTCTTTAGAAACAGGAGGAGGAAGGGGAATGAATGAATATGTTGCTCAGTTTGTATATCAATGGTTATATTATGCCAAAGAGTGTAATTTCTCTCAGCAGGC	1	0.48675	N
1308139280	C:C	C:C	Vf_Mt4g014430_001	AGGAGTACAATGCAACTATAGAATTCCTCTGGGCTCCTCTTCTCGTTGAATCTAATTCCGA[Y]GATCCGGTGAATCACCGACTAGATGAACGGATAATTCGTCCTGATTCAGTTATGAAGCATGCATCACTGTGGGAGCATGCTGATATACTTGTTTTCAA	AGGAGTACAATGCAACTATAGAATTCCTCTGGGCTCCTCTTCTCGTTGAATCTAATTCCGATGATCCGGTGAATCACCGACTAGATGAACGGATAATTCGTCCTGATTCAGTTATGAAGCATGCATCACTGTGGGAGCATGCTGATATACTTGTTTTCAA	AGGAGTACAATGCAACTATAGAATTCCTCTGGGCTCCTCTTCTCGTTGAATCTAATTCCGACGATCCGGTGAATCACCGACTAGATGAACGGATAATTCGTCCTGATTCAGTTATGAAGCATGCATCACTGTGGGAGCATGCTGATATACTTGTTTTCAA	1	0.127066	Y
1652049572	A:A	A:A	Vf_Mt4g014700_001	TATTCTTCTTACTTTACCTGCACTCTATGAAAGATATGAAGATTACATTGATAGATTTGTTTTGAAGTGCTACAACAAATTATGCCAATTGTATAGGAAA[R]TAAGTGAGGAATATATCATCAGAGTCCAATACTGGATTCTGGAGAAGCAAAAGCTGAGC	TATTCTTCTTACTTTACCTGCACTCTATGAAAGATATGAAGATTACATTGATAGATTTGTTTTGAAGTGCTACAACAAATTATGCCAATTGTATAGGAAAGTAAGTGAGGAATATATCATCAGAGTCCAATACTGGATTCTGGAGAAGCAAAAGCTGAGC	TATTCTTCTTACTTTACCTGCACTCTATGAAAGATATGAAGATTACATTGATAGATTTGTTTTGAAGTGCTACAACAAATTATGCCAATTGTATAGGAAAATAAGTGAGGAATATATCATCAGAGTCCAATACTGGATTCTGGAGAAGCAAAAGCTGAGC	1	0.0831758	N
1174430039	C:C	T:T	Vf_Mt4g014710_001	TGGATGGAGCATATTYCTGGTGAGAGGAAATTTTCCGAAAGAGTTTCCCATCTCTTCGTCCGAAGCTTCCAACGGTTTCGGCCAGTGGCTTTTACC[Y]GAAGATGCTGAGAGAATAACTAAATCTTGTAACTCAGTACAGCAGGCTCCACAACAAGAAAGA	TGGATGGAGCATATTCCTGGTGAGAGGAAATTTTCCGAAAGAGTTTCCCATCTCTTCGTCCGAAGCTTCCAACGGTTTCGGCCAGTGGCTTTTACCCGAAGATGCTGAGAGAATAACTAAATCTTGTAACTCAGTACAGCAGGCTCCACAACAAGAAAGA	TGGATGGAGCATATTTCTGGTGAGAGGAAATTTTCCGAAAGAGTTTCCCATCTCTTCGTCCGAAGCTTCCAACGGTTTCGGCCAGTGGCTTTTACCTGAAGATGCTGAGAGAATAACTAAATCTTGTAACTCAGTACAGCAGGCTCCACAACAAGAAAGA	2	0.410864	Y
1757096341	C:C	C:C	Vf_Mt4g014750_001	TATGGAAGTGAGTTTATAAAGGGTTCTAGCAGAAAAGCTGTGAGGCTGTTGTTTAGCGGTAAGAACCATTATGATCTTCTGTTATAAGGAACTGTATCGA[S]GAATGAGGAAAAAGAATTATAATATCAATGTGATTCTAGTCATATTCAAAAGTTTCACTTCTGTTTT	TATGGAAGTGAGTTTATAAAGGGTTCTAGCAGAAAAGCTGTGAGGCTGTTGTTTAGCGGTAAGAACCATTATGATCTTCTGTTATAAGGAACTGTATCGAGGAATGAGGAAAAAGAATTATAATATCAATGTGATTCTAGTCATATTCAAAAGTTTCACTTCTGTTTT	TATGGAAGTGAGTTTATAAAGGGTTCTAGCAGAAAAGCTGTGAGGCTGTTGTTTAGCGGTAAGAACCATTATGATCTTCTGTTATAAGGAACTGTATCGACGAATGAGGAAAAAGAATTATAATATCAATGTGATTCTAGTCATATTCAAAAGTTTCACTTCTGTTTT	1	0.0867769	N
1022895730	G:G	A:A	Vf_Mt4g016930_001	GATTCTCACAAAAGGTGATAGGTATTCTGGAAAAGGAAGGAGTAGATTATGAGAGTGTGGATGTGTTGGATGAAGATTATAACTATGGATTGAGGGAGAC[R]GTTAAAAAGTATAGTAACTGGCCTACATTCCCTCAGATATTTTTGAATGGTGAACTTGTTGGTGGTTGTGATATATTGACATCCATGCATGAAAAAGGTG	GATTCTCACAAAAGGTGATAGGTATTCTGGAAAAGGAAGGAGTAGATTATGAGAGTGTGGATGTGTTGGATGAAGATTATAACTATGGATTGAGGGAGACGGTTAAAAAGTATAGTAACTGGCCTACATTCCCTCAGATATTTTTGAATGGTGAACTTGTTGGTGGTTGTGATATATTGACATCCATGCATGAAAAAGGTG	GATTCTCACAAAAGGTGATAGGTATTCTGGAAAAGGAAGGAGTAGATTATGAGAGTGTGGATGTGTTGGATGAAGATTATAACTATGGATTGAGGGAGACAGTTAAAAAGTATAGTAACTGGCCTACATTCCCTCAGATATTTTTGAATGGTGAACTTGTTGGTGGTTGTGATATATTGACATCCATGCATGAAAAAGGTG	1	0.35695	Y
1683303615	A:A	A:A	Vf_Mt4g019080_001	GTGTTGAGTTTAGTGTTTCAAGGGATGGTAAAAATGAGATTTTGATTAGAAATGGTGTTTCAAGTAAAATCTATGTCACCAATTTGGTACTAACA[R]GTGGTGAAAAGATGCATACTTGGATTGATTATGAAGCAAGTTCAATGAGGTTAGAAGTAAGATTGAGTAAAAATGGGAATTCAAAACCATTTGATYCATT	GTGTTGAGTTTAGTGTTTCAAGGGATGGTAAAAATGAGATTTTGATTAGAAATGGTGTTTCAAGTAAAATCTATGTCACCAATTTGGTACTAACAGGTGGTGAAAAGATGCATACTTGGATTGATTATGAAGCAAGTTCAATGAGGTTAGAAGTAAGATTGAGTAAAAATGGGAATTCAAAACCATTTGATCCATT	GTGTTGAGTTTAGTGTTTCAAGGGATGGTAAAAATGAGATTTTGATTAGAAATGGTGTTTCAAGTAAAATCTATGTCACCAATTTGGTACTAACAAGTGGTGAAAAGATGCATACTTGGATTGATTATGAAGCAAGTTCAATGAGGTTAGAAGTAAGATTGAGTAAAAATGGGAATTCAAAACCATTTGATCCATT	1	0.161975	N
1067847692	A:A	A:A	Vf_Mt4g021330_001	ATTTGTGTACAAAGCCGTAGTCCAATACAAAAATGGCAAAGAAAGGACTAAC[R]TAAGTTCTTGGTTTTGTGACTCACCTTCTTACTCTTACATGAAACTTCCCGCCGGTGATTCSGGTCARTTTCAAA	ATTTGTGTACAAAGCCGTAGTCCAATACAAAAATGGCAAAGAAAGGACTAACGTAAGTTCTTGGTTTTGTGACTCACCTTCTTACTCTTACATGAAACTTCCCGCCGGTGATTCCGGTCAGTTTCAAA	ATTTGTGTACAAAGCCGTAGTCCAATACAAAAATGGCAAAGAAAGGACTAACATAAGTTCTTGGTTTTGTGACTCACCTTCTTACTCTTACATGAAACTTCCCGCCGGTGATTCGGGTCAATTTCAAA	1	0.0425331	N
1611294336	C:C	T:T	Vf_Mt4g021340_001	AGCAGGAGTCATAGTTTTATATACAAGAGACGTGGATATGTGCTTGACTCATAAGATAATCCCTTGCCACAGGTACCAGGTTTCTGTTGCCATGGCTTT[Y]GTCACCTGGTTTCTTACCGCAATATCATCACATGTGATGTTTTGGATATTGGCCTCAGTCTAGC	AGCAGGAGTCATAGTTTTATATACAAGAGACGTGGATATGTGCTTGACTCATAAGATAATCCCTTGCCACAGGTACCAGGTTTCTGTTGCCATGGCTTTCGTCACCTGGTTTCTTACCGCAATATCATCACATGTGATGTTTTGGATATTGGCCTCAGTCTAGC	AGCAGGAGTCATAGTTTTATATACAAGAGACGTGGATATGTGCTTGACTCATAAGATAATCCCTTGCCACAGGTACCAGGTTTCTGTTGCCATGGCTTTTGTCACCTGGTTTCTTACCGCAATATCATCACATGTGATGTTTTGGATATTGGCCTCAGTCTAGC	1	0.368828	Y
1817613797	C:C	T:T	Vf_Mt4g021340_002	CAGCAGGAGTCATAGTTTTATATACAAGAGACGTGGATATGTGCTTGACTCATAAGATAATCCCTTGCCACAGGTACCAGGTTTCTGTTGCCATGGCTTT[Y]GTCACCTGGTTTCTTACCGCAATATCATCACATGTGATGTTTTGGATATTGGCCTCAGTCTAGC	CAGCAGGAGTCATAGTTTTATATACAAGAGACGTGGATATGTGCTTGACTCATAAGATAATCCCTTGCCACAGGTACCAGGTTTCTGTTGCCATGGCTTTCGTCACCTGGTTTCTTACCGCAATATCATCACATGTGATGTTTTGGATATTGGCCTCAGTCTAGC	CAGCAGGAGTCATAGTTTTATATACAAGAGACGTGGATATGTGCTTGACTCATAAGATAATCCCTTGCCACAGGTACCAGGTTTCTGTTGCCATGGCTTTTGTCACCTGGTTTCTTACCGCAATATCATCACATGTGATGTTTTGGATATTGGCCTCAGTCTAGC	1	0.392623	N
1267277281	T:T	T:T	Vf_Mt4g023760_001	TCAAGTTCTGCACAGCTTTGCGAGGACTTGGTTCGATTATGATTCTGTTGGTTCTTGGTGTTGTTGGGGTTACTTATTATGCTGTTGTTATTACCAATTA[Y]GTTCCGGCTATGTATAATGGAGGGTTTGATTGTCTTATTGCAATCTTTGTCTTGATCTTGTTTCAT	TCAAGTTCTGCACAGCTTTGCGAGGACTTGGTTCGATTATGATTCTGTTGGTTCTTGGTGTTGTTGGGGTTACTTATTATGCTGTTGTTATTACCAATTACGTTCCGGCTATGTATAATGGAGGGTTTGATTGTCTTATTGCAATCTTTGTCTTGATCTTGTTTCAT	TCAAGTTCTGCACAGCTTTGCGAGGACTTGGTTCGATTATGATTCTGTTGGTTCTTGGTGTTGTTGGGGTTACTTATTATGCTGTTGTTATTACCAATTATGTTCCGGCTATGTATAATGGAGGGTTTGATTGTCTTATTGCAATCTTTGTCTTGATCTTGTTTCAT	1	0.15879	N
1325466534	T:T	C:C	Vf_Mt4g025120_001	GTGCATCAGTTACTTGGGTTAAAAGGGTCAACCTTCCAAAGCCTATATCATTTTACTGT[Y]GGAAGTCCTGTCGTGGACAAGCGTATAATGAGCTTACCGGCCTATCCAGGSCCCGA	GTGCATCAGTTACTTGGGTTAAAAGGGTCAACCTTCCAAAGCCTATATCATTTTACTGTTGGAAGTCCTGTCGTGGACAAGCGTATAATGAGCTTACCGGCCTATCCAGGGCCCGA	GTGCATCAGTTACTTGGGTTAAAAGGGTCAACCTTCCAAAGCCTATATCATTTTACTGTCGGAAGTCCTGTCGTGGACAAGCGTATAATGAGCTTACCGGCCTATCCAGGCCCCGA	1	0.32	N
1213236775	T:T	T:T	Vf_Mt4g029440_001	TTGATTTGAATCAGGAGCCTTTGGATCAAACTACTAGCTCAGTAGTTGAATTTGATTCTGTATTGGAAGAACTCGAAGCGGCCGAGGGAAATATTCGGAA[Y]CGAATAAGACACCTCGAGGAAATTACTACGAGAGCGAGGCAGAGTCGAGGGTTGCCGC	TTGATTTGAATCAGGAGCCTTTGGATCAAACTACTAGCTCAGTAGTTGAATTTGATTCTGTATTGGAAGAACTCGAAGCGGCCGAGGGAAATATTCGGAACCGAATAAGACACCTCGAGGAAATTACTACGAGAGCGAGGCAGAGTCGAGGGTTGCCGC	TTGATTTGAATCAGGAGCCTTTGGATCAAACTACTAGCTCAGTAGTTGAATTTGATTCTGTATTGGAAGAACTCGAAGCGGCCGAGGGAAATATTCGGAATCGAATAAGACACCTCGAGGAAATTACTACGAGAGCGAGGCAGAGTCGAGGGTTGCCGC	1	0.165289	Y
1001364102	A:A	C:C	Vf_Mt4g031820_001	GGAGTGCACTGGATTGGATTTGGTTCACACCAAAAAGAATAGAGAAACGTTTGAAACAACAAGGTCTTAAAGGAAATTCATAT[M]GAATCATGGTTGGAGATATTAGAGATATGGTGAAAATGATCAAAGAAGCTAAATCTAAACYCATGGACCCTTACTCTAATGATATTGCTCCTCGTGTTTT	GGAGTGCACTGGATTGGATTTGGTTCACACCAAAAAGAATAGAGAAACGTTTGAAACAACAAGGTCTTAAAGGAAATTCATATAGAATCATGGTTGGAGATATTAGAGATATGGTGAAAATGATCAAAGAAGCTAAATCTAAACTCATGGACCCTTACTCTAATGATATTGCTCCTCGTGTTTT	GGAGTGCACTGGATTGGATTTGGTTCACACCAAAAAGAATAGAGAAACGTTTGAAACAACAAGGTCTTAAAGGAAATTCATATCGAATCATGGTTGGAGATATTAGAGATATGGTGAAAATGATCAAAGAAGCTAAATCTAAACTCATGGACCCTTACTCTAATGATATTGCTCCTCGTGTTTT	1	0.487901	Y
1221910276	C:C	T:T	Vf_Mt4g033790_001	TATCTATTCAATCAGTTATCAAAAGCGCTATCACCGCCAAAACTAAACCGTTACCGATAAACTCACGAAGCGGTCTTTATCTTTTACTAACAGCCGATGA[Y]GTGTACGTTCAGGATTTCTGCACGTCAGCATGTGGTTTTCATTATTTCACTTTTCCTTCACTTGTTGGTTACACTCTACCTTACGCTTGGGT	TATCTATTCAATCAGTTATCAAAAGCGCTATCACCGCCAAAACTAAACCGTTACCGATAAACTCACGAAGCGGTCTTTATCTTTTACTAACAGCCGATGACGTGTACGTTCAGGATTTCTGCACGTCAGCATGTGGTTTTCATTATTTCACTTTTCCTTCACTTGTTGGTTACACTCTACCTTACGCTTGGGT	TATCTATTCAATCAGTTATCAAAAGCGCTATCACCGCCAAAACTAAACCGTTACCGATAAACTCACGAAGCGGTCTTTATCTTTTACTAACAGCCGATGATGTGTACGTTCAGGATTTCTGCACGTCAGCATGTGGTTTTCATTATTTCACTTTTCCTTCACTTGTTGGTTACACTCTACCTTACGCTTGGGT	1	0.124444	Y
1097145874	T:T	T:T	Vf_Mt4g035200_001	AAAATGGAAACAAGCATCTTTTCACAAAGTGGATATTGATGCTGATGAAATA[K]GTAATTTGAATGAAGATAATTTGATCGGCCACGGTGGTACGGGAAAGGTTTATCGAGTCGCGTTGAAGAAAANCGGAATGGTAGTGGCCGTGAAGCA	AAAATGGAAACAAGCATCTTTTCACAAAGTGGATATTGATGCTGATGAAATAGGTAATTTGAATGAAGATAATTTGATCGGCCACGGTGGTACGGGAAAGGTTTATCGAGTCGCGTTGAAGAAAA-CGGAATGGTAGTGGCCGTGAAGCA	AAAATGGAAACAAGCATCTTTTCACAAAGTGGATATTGATGCTGATGAAATATGTAATTTGAATGAAGATAATTTGATCGGCCACGGTGGTACGGGAAAGGTTTATCGAGTCGCGTTGAAGAAAAACGGAATGGTAGTGGCCGTGAAGCA	1	0.499753	N
1132684906	A:A	A:A	Vf_Mt4g039650_001	GATGGGTGGACTTGATTTTGTTAAGACAATCATTGCAAGAATAGTATCTGAACCTGTGCTCCCNGATGTCCCGAAAGTTTNCATGAAATG[R]ATGCACAGTACATAACTCGTCTGAAAGAGGGTTTTCGAGAACTCATGCTCAATTCAGATAACCATGGACAAATACTTGMTTTTCAAAAA	GATGGGTGGACTTGATTTTGTTAAGACAATCATTGCAAGAATAGTATCTGAACCTGTGCTCCCCGATGTCCCGAAAGTTTTCATGAAATGGATGCACAGTACATAACTCGTCTGAAAGAGGGTTTTCGAGAACTCATGCTCAATTCAGATAACCATGGACAAATACTTGATTTTCAAAAA	GATGGGTGGACTTGATTTTGTTAAGACAATCATTGCAAGAATAGTATCTGAACCTGTGCTCCC-GATGTCCCGAAAGTTT-CATGAAATGAATGCACAGTACATAACTCGTCTGAAAGAGGGTTTTCGAGAACTCATGCTCAATTCAGATAACCATGGACAAATACTTGCTTTTCAAAAA	4	0	N
1870002674	C:C	T:T	Vf_Mt4g049540_001	GTTACCACCGTTGGTGCTACGTTAGTTGTTGTGCTTTCYTCTAGTCTCTATAGTATGGCTAAGATCCAGCAACGTACCATTGAAGCTGGCGTTGTTAACCC[Y]ACTGATCAAGTTCTTATGTCTAAACACATGCTTGAAGCTTCTTTAATGGGT	GTTACCACCGTTGGTGCTACGTTAGTTGTTGTGCTTTCCTCTAGTCTCTATAGTATGGCTAAGATCCAGCAACGTACCATTGAAGCTGGCGTTGTTAACCCCACTGATCAAGTTCTTATGTCTAAACACATGCTTGAAGCTTCTTTAATGGGT	GTTACCACCGTTGGTGCTACGTTAGTTGTTGTGCTTTCCTCTAGTCTCTATAGTATGGCTAAGATCCAGCAACGTACCATTGAAGCTGGCGTTGTTAACCCTACTGATCAAGTTCTTATGTCTAAACACATGCTTGAAGCTTCTTTAATGGGT	1	0.391111	Y
1392104708	A:A	C:C	Vf_Mt4g053250_001	GATGTTGACACAACAATTGGAGCCTTTAGCTGAGCAACAAATAGTAGGGATAATGGAGCTAAGACAATCATCACACCAAGCAGAAGATGCTCT[M]TCTCAAGGCCATGAACARCTCCACCATTGTATTGTCGACACCATTGCCGGAGGGCCGGTCATCGACGGTGTTCAACAGATGGTCGCTGCCATGG	GATGTTGACACAACAATTGGAGCCTTTAGCTGAGCAACAAATAGTAGGGATAATGGAGCTAAGACAATCATCACACCAAGCAGAAGATGCTCTATCTCAAGGCCATGAACAGCTCCACCATTGTATTGTCGACACCATTGCCGGAGGGCCGGTCATCGACGGTGTTCAACAGATGGTCGCTGCCATGG	GATGTTGACACAACAATTGGAGCCTTTAGCTGAGCAACAAATAGTAGGGATAATGGAGCTAAGACAATCATCACACCAAGCAGAAGATGCTCTCTCTCAAGGCCATGAACAACTCCACCATTGTATTGTCGACACCATTGCCGGAGGGCCGGTCATCGACGGTGTTCAACAGATGGTCGCTGCCATGG	1	0.193762	Y
1160147607	T:T	A:A	Vf_Mt4g053270_001	GAGATCTGTGCTGTGTGGTGGTTCACCAGCCATTTTCATGTTCGCATATTGTATCTACTTCTATGCAAGATCAAGAATGAGTGGTTTCTTACAACTATCT[W]TCTTCATTGGCTACAAYGCATGCATATGCTATGCTTTCTTCTTGATATTTGGTGCCATCAGTTTCCGAGTTTCTTTGCTATTTGTTCGCCATATATACC	GAGATCTGTGCTGTGTGGTGGTTCACCAGCCATTTTCATGTTCGCATATTGTATCTACTTCTATGCAAGATCAAGAATGAGTGGTTTCTTACAACTATCTTTCTTCATTGGCTACAACGCATGCATATGCTATGCTTTCTTCTTGATATTTGGTGCCATCAGTTTCCGAGTTTCTTTGCTATTTGTTCGCCATATATACC	GAGATCTGTGCTGTGTGGTGGTTCACCAGCCATTTTCATGTTCGCATATTGTATCTACTTCTATGCAAGATCAAGAATGAGTGGTTTCTTACAACTATCTATCTTCATTGGCTACAATGCATGCATATGCTATGCTTTCTTCTTGATATTTGGTGCCATCAGTTTCCGAGTTTCTTTGCTATTTGTTCGCCATATATACC	1	0.396694	Y
1131200980	T:T	C:C	Vf_Mt4g053520_001	AGATCGGCGAGGAGAAATCCCGGCAGGAGATTCAGCAGCTTCTCGATGGTAACTTTGCTAGTCAAGCTAGGCATAGAACGTTTGTTTCGTGGCGGAGGTT[Y]ATCCACCATGACGGCGATAGAAACTTTCCGGCGACACTTCGTTCGCCGCTTTTCTATCGGTATTGGATTGATTTCCGGCGAGTTTTGCATGATTGGGC	AGATCGGCGAGGAGAAATCCCGGCAGGAGATTCAGCAGCTTCTCGATGGTAACTTTGCTAGTCAAGCTAGGCATAGAACGTTTGTTTCGTGGCGGAGGTTTATCCACCATGACGGCGATAGAAACTTTCCGGCGACACTTCGTTCGCCGCTTTTCTATCGGTATTGGATTGATTTCCGGCGAGTTTTGCATGATTGGGC	AGATCGGCGAGGAGAAATCCCGGCAGGAGATTCAGCAGCTTCTCGATGGTAACTTTGCTAGTCAAGCTAGGCATAGAACGTTTGTTTCGTGGCGGAGGTTCATCCACCATGACGGCGATAGAAACTTTCCGGCGACACTTCGTTCGCCGCTTTTCTATCGGTATTGGATTGATTTCCGGCGAGTTTTGCATGATTGGGC	1	0.262716	Y
1272458512	G:G	G:G	Vf_Mt4g053880_001	CAGCATATGTATGTGGTGAGAAAGGAGGACTTATYGTAGAAGAYCCATACAAAATGGGTGTGTCATTAAATGGAGTGACAA[R]ATTAGACATTAATGTTGAAAAGAAAGTAGTTGAGGATAAATTGAAAATGCTTCAACAACAAGGAGCTTCTGAAAATGATATTAAATTTGCCATGAAGGAT	CAGCATATGTATGTGGTGAGAAAGGAGGACTTATTGTAGAAGATCCATACAAAATGGGTGTGTCATTAAATGGAGTGACAAAATTAGACATTAATGTTGAAAAGAAAGTAGTTGAGGATAAATTGAAAATGCTTCAACAACAAGGAGCTTCTGAAAATGATATTAAATTTGCCATGAAGGAT	CAGCATATGTATGTGGTGAGAAAGGAGGACTTATCGTAGAAGACCCATACAAAATGGGTGTGTCATTAAATGGAGTGACAAGATTAGACATTAATGTTGAAAAGAAAGTAGTTGAGGATAAATTGAAAATGCTTCAACAACAAGGAGCTTCTGAAAATGATATTAAATTTGCCATGAAGGAT	1	0.35695	Y
1866899735	C:C	G:G	Vf_Mt4g055030_001	TCTCTCCAAACCCAAATGTTCCATTCYTCGTTCCTTCCACGCATACTAGAAAGCTAACTCCAAAACCTTTTTCCATTTCCTT[S]AAAAACTCTCTCTTTTCACCAATTCAAGCTTCTTCCATGGCTTCATCCACTGTCACAGACACTCAGAAACCATTCTCCGTTCTCTTTGTGT	TCTCTCCAAACCCAAATGTTCCATTCCTCGTTCCTTCCACGCATACTAGAAAGCTAACTCCAAAACCTTTTTCCATTTCCTTCAAAAACTCTCTCTTTTCACCAATTCAAGCTTCTTCCATGGCTTCATCCACTGTCACAGACACTCAGAAACCATTCTCCGTTCTCTTTGTGT	TCTCTCCAAACCCAAATGTTCCATTCTTCGTTCCTTCCACGCATACTAGAAAGCTAACTCCAAAACCTTTTTCCATTTCCTTGAAAAACTCTCTCTTTTCACCAATTCAAGCTTCTTCCATGGCTTCATCCACTGTCACAGACACTCAGAAACCATTCTCCGTTCTCTTTGTGT	4	0.474174	N
1784576989	T:T	C:C	Vf_Mt4g057270_001	TCAATTCTGACCTAATAATGAATCAAAGCTTTGTTGATAACTCATTCATTTCATTTCCTACAAACTCATTTGATCACTCYARTAATAATTTTGTCACCCC[Y]TTTGATCCTACtTCTTCACTTGSCTCTTTATCTTGYTTTGATGGAGAAGCTAAGAGGGAAATAAGAG	TCAATTCTGACCTAATAATGAATCAAAGCTTTGTTGATAACTCATTCATTTCATTTCCTACAAACTCATTTGATCACTCTAATAATAATTTTGTCACCCCTTTTGATCCTACTTCTTCACTTGCCTCTTTATCTTGCTTTGATGGAGAAGCTAAGAGGGAAATAAGAG	TCAATTCTGACCTAATAATGAATCAAAGCTTTGTTGATAACTCATTCATTTCATTTCCTACAAACTCATTTGATCACTCTAATAATAATTTTGTCACCCCCTTTGATCCTACTTCTTCACTTGCCTCTTTATCTTGTTTTGATGGAGAAGCTAAGAGGGAAATAAGAG	4	0.32	N
1756398657	G:G	A:A	Vf_Mt4g060940_001	TTAATCAGGTGAATCTACTCCAAAGAAAATTTGAATACTGCAGTCCAAGGCTTGTGGCGA[R]AAATGATCTGAAGTTTGCATTAAAGCTCGCAAGAGATGCAATTGATTCTCAGTCCAATAGGCCTGCTGAATCTAGCAGTTTAAACAGTCTGAATGAAACT	TTAATCAGGTGAATCTACTCCAAAGAAAATTTGAATACTGCAGTCCAAGGCTTGTGGCGAGAAATGATCTGAAGTTTGCATTAAAGCTCGCAAGAGATGCAATTGATTCTCAGTCCAATAGGCCTGCTGAATCTAGCAGTTTAAACAGTCTGAATGAAACT	TTAATCAGGTGAATCTACTCCAAAGAAAATTTGAATACTGCAGTCCAAGGCTTGTGGCGAAAAATGATCTGAAGTTTGCATTAAAGCTCGCAAGAGATGCAATTGATTCTCAGTCCAATAGGCCTGCTGAATCTAGCAGTTTAAACAGTCTGAATGAAACT	1	0.161975	Y
1649504412	T:T	C:C	Vf_Mt4g061010_001	TTTACCTTGTTGTTATGTTCTGCGTCATCGCCGTGCTCATCGGGTTTATAATCTTTGC[Y]TATGTTGTAACGGATAAAGGGTCTGGAAGAARKCTTGTGAATAAAGGCTACTTGGATTATTATCTTGAAGATTATTCTGGCTGGTTGGA	TTTACCTTGTTGTTATGTTCTGCGTCATCGCCGTGCTCATCGGGTTTATAATCTTTGCTTATGTTGTAACGGATAAAGGGTCTGGAAGAAGTCTTGTGAATAAAGGCTACTTGGATTATTATCTTGAAGATTATTCTGGCTGGTTGGA	TTTACCTTGTTGTTATGTTCTGCGTCATCGCCGTGCTCATCGGGTTTATAATCTTTGCCTATGTTGTAACGGATAAAGGGTCTGGAAGAAGTCTTGTGAATAAAGGCTACTTGGATTATTATCTTGAAGATTATTCTGGCTGGTTGGA	1	0.127066	Y
1374920491	T:T	C:C	Vf_Mt4g061070_001	ATTGAGAATTCTTTAGGAGGGAGCATCCATAGGAATTATGATCTTTTACTCAGGCACAGGCTACATATTGTAGGAGAAGTAAAATATGCAGTCCATCA[Y]TGTTTGATGGCCAACCATGGTATTAGACTTGAGAATTTGAAGCGCGTTCTTAGTCATCCTCAGG	ATTGAGAATTCTTTAGGAGGGAGCATCCATAGGAATTATGATCTTTTACTCAGGCACAGGCTACATATTGTAGGAGAAGTAAAATATGCAGTCCATCATTGTTTGATGGCCAACCATGGTATTAGACTTGAGAATTTGAAGCGCGTTCTTAGTCATCCTCAGG	ATTGAGAATTCTTTAGGAGGGAGCATCCATAGGAATTATGATCTTTTACTCAGGCACAGGCTACATATTGTAGGAGAAGTAAAATATGCAGTCCATCACTGTTTGATGGCCAACCATGGTATTAGACTTGAGAATTTGAAGCGCGTTCTTAGTCATCCTCAGG	1	0.48675	Y
1517800754	G:G	C:C	Vf_Mt4g061670_001	CCTTCTTAGTGGTGTTCTACAAGCTAAAGATGAGAAGGCGCGTAGGGAAATGAAATCCTTGCTATCGAAATTACTTAATGAGAATGT[S]TATAATGATGTCAACAAACTTGATGTTTCTAAAGACACACTCTATAATCTTTGCCAAAGGTGCATCAGTTCTCTTGTCYTGTGCCTATCTGAAGCAA	CCTTCTTAGTGGTGTTCTACAAGCTAAAGATGAGAAGGCGCGTAGGGAAATGAAATCCTTGCTATCGAAATTACTTAATGAGAATGTGTATAATGATGTCAACAAACTTGATGTTTCTAAAGACACACTCTATAATCTTTGCCAAAGGTGCATCAGTTCTCTTGTCTTGTGCCTATCTGAAGCAA	CCTTCTTAGTGGTGTTCTACAAGCTAAAGATGAGAAGGCGCGTAGGGAAATGAAATCCTTGCTATCGAAATTACTTAATGAGAATGTCTATAATGATGTCAACAAACTTGATGTTTCTAAAGACACACTCTATAATCTTTGCCAAAGGTGCATCAGTTCTCTTGTCCTGTGCCTATCTGAAGCAA	1	0.449732	Y
1402624602	G:G	G:G	Vf_Mt4g063570_001	GGGCAATACCCTCGGCATCTCATAAGTCTGTTCTTCAGGTTGCTMTATCCATGGTATTGGCCATCCTCTTGTTGGAACTTTGTGGTATCGTGCATTCA[R]GCTATCTTTTACTCCTTACTGTGGTTGATGTTTTCTACTTGGGAAAAAATTGCCAAACCAAAAACACAATA	GGGCAATACCCTCGGCATCTCATAAGTCTGTTCTTCAGGTTGCTCTATCCATGGTATTGGCCATCCTCTTGTTGGAACTTTGTGGTATCGTGCATTCAAGCTATCTTTTACTCCTTACTGTGGTTGATGTTTTCTACTTGGGAAAAAATTGCCAAACCAAAAACACAATA	GGGCAATACCCTCGGCATCTCATAAGTCTGTTCTTCAGGTTGCTATATCCATGGTATTGGCCATCCTCTTGTTGGAACTTTGTGGTATCGTGCATTCAGGCTATCTTTTACTCCTTACTGTGGTTGATGTTTTCTACTTGGGAAAAAATTGCCAAACCAAAAACACAATA	4	0	N
1480510347	C:C	T:T	Vf_Mt4g064820_001	GTTGGGTTATTTTGTGGGAAGCTTTCAGATTACTACAGTTGGTGGATGGCGATTCATGTATGGATTTAGTGCTCCAGTTGC[Y]GTGTTAATGGGGCTCGGAATGTGGACTCTCCCCGCTTCTCCTCGGTGGTTGCTTCTCAAAGCAGTACAAGGAAAAGGTTCTTTTCAAGAATTGAAGGA	GTTGGGTTATTTTGTGGGAAGCTTTCAGATTACTACAGTTGGTGGATGGCGATTCATGTATGGATTTAGTGCTCCAGTTGCCGTGTTAATGGGGCTCGGAATGTGGACTCTCCCCGCTTCTCCTCGGTGGTTGCTTCTCAAAGCAGTACAAGGAAAAGGTTCTTTTCAAGAATTGAAGGA	GTTGGGTTATTTTGTGGGAAGCTTTCAGATTACTACAGTTGGTGGATGGCGATTCATGTATGGATTTAGTGCTCCAGTTGCTGTGTTAATGGGGCTCGGAATGTGGACTCTCCCCGCTTCTCCTCGGTGGTTGCTTCTCAAAGCAGTACAAGGAAAAGGTTCTTTTCAAGAATTGAAGGA	1	0.235537	Y
1949628164	C:C	C:C	Vf_Mt4g066740_001	GCATACAGGTTCCTCCTAGGYGTTACAAACAACGTCACTAACAATGTTACAAACAACGTTAGAACAGGTCCTGATTCCCCCAACAGTTCAAACAGTGGAG[Y]ATCTTCCCCGAGACTTCAAGCTTCTTGGTTGAAAAATATAATTACCAATGGTGCAAAACCATCCACTAGTTCAGAAGCTGAGAATCACAATGG	GCATACAGGTTCCTCCTAGGTGTTACAAACAACGTCACTAACAATGTTACAAACAACGTTAGAACAGGTCCTGATTCCCCCAACAGTTCAAACAGTGGAGTATCTTCCCCGAGACTTCAAGCTTCTTGGTTGAAAAATATAATTACCAATGGTGCAAAACCATCCACTAGTTCAGAAGCTGAGAATCACAATGG	GCATACAGGTTCCTCCTAGGTGTTACAAACAACGTCACTAACAATGTTACAAACAACGTTAGAACAGGTCCTGATTCCCCCAACAGTTCAAACAGTGGAGCATCTTCCCCGAGACTTCAAGCTTCTTGGTTGAAAAATATAATTACCAATGGTGCAAAACCATCCACTAGTTCAGAAGCTGAGAATCACAATGG	4	0.386621	N
1945666854	G:G	G:G	Vf_Mt4g068010_001	CTCATGGCTCAAACGGAACTTACCTTTTGAGTTTTCTAAAGTGTTTAGAGGACAGAGGGGTTAGTGTAGAAACCCAAGAAGCATTAGCTATTGAAACGGC[S]AATGCTTTGATGTTAAAACTAAGAGCGCWGCTGGAGCCATTTAGATATGTTGCAGATGAAGCAAGTCCATGGGAAGAGAAATCAGCAGTKGC	CTCATGGCTCAAACGGAACTTACCTTTTGAGTTTTCTAAAGTGTTTAGAGGACAGAGGGGTTAGTGTAGAAACCCAAGAAGCATTAGCTATTGAAACGGCCAATGCTTTGATGTTAAAACTAAGAGCGCAGCTGGAGCCATTTAGATATGTTGCAGATGAAGCAAGTCCATGGGAAGAGAAATCAGCAGTGGC	CTCATGGCTCAAACGGAACTTACCTTTTGAGTTTTCTAAAGTGTTTAGAGGACAGAGGGGTTAGTGTAGAAACCCAAGAAGCATTAGCTATTGAAACGGCGAATGCTTTGATGTTAAAACTAAGAGCGCTGCTGGAGCCATTTAGATATGTTGCAGATGAAGCAAGTCCATGGGAAGAGAAATCAGCAGTTGC	1	0.495465	Y
1801307313	T:T	C:C	Vf_Mt4g068110_001	GCAATACGTTCTCTCAGTTTTAATACGGTTACATGAAAAGTTGGGACCCAGATGCTTCAATTATCCTTTATTAGTTCGTTTT[Y]TTCAGTTAGCATCACACACCCAAACATTCAACTGCTCAGCAGCTCAAAAAGATATTGGATACACGCCGATAGTCTCCCTTGAGG	GCAATACGTTCTCTCAGTTTTAATACGGTTACATGAAAAGTTGGGACCCAGATGCTTCAATTATCCTTTATTAGTTCGTTTTTTTCAGTTAGCATCACACACCCAAACATTCAACTGCTCAGCAGCTCAAAAAGATATTGGATACACGCCGATAGTCTCCCTTGAGG	GCAATACGTTCTCTCAGTTTTAATACGGTTACATGAAAAGTTGGGACCCAGATGCTTCAATTATCCTTTATTAGTTCGTTTTCTTCAGTTAGCATCACACACCCAAACATTCAACTGCTCAGCAGCTCAAAAAGATATTGGATACACGCCGATAGTCTCCCTTGAGG	1	0.458272	Y
1897930615	G:G	A:A	Vf_Mt4g068130_001	TTTATTTATTACCTATTAGTCAAGTAATCCAAGAGACTCAGCAAATTTCGCAGAACTTAGGGTTTTTAAGAAGATCTAAGTATGTTCTTGCGGCTGCTTC[R]TCCACATATAGTGCGAAGTTGTTTTTCTTAAACTGTACCAATGGTCAACTGTATGTTGGAACCAGGAATCTTCTTACCAATAGAGACATGATGCCATGTG	TTTATTTATTACCTATTAGTCAAGTAATCCAAGAGACTCAGCAAATTTCGCAGAACTTAGGGTTTTTAAGAAGATCTAAGTATGTTCTTGCGGCTGCTTCGTCCACATATAGTGCGAAGTTGTTTTTCTTAAACTGTACCAATGGTCAACTGTATGTTGGAACCAGGAATCTTCTTACCAATAGAGACATGATGCCATGTG	TTTATTTATTACCTATTAGTCAAGTAATCCAAGAGACTCAGCAAATTTCGCAGAACTTAGGGTTTTTAAGAAGATCTAAGTATGTTCTTGCGGCTGCTTCATCCACATATAGTGCGAAGTTGTTTTTCTTAAACTGTACCAATGGTCAACTGTATGTTGGAACCAGGAATCTTCTTACCAATAGAGACATGATGCCATGTG	1	0.0434568	Y
1092780421	A:A	G:G	Vf_Mt4g068480_001	GCCTGCTGTATCTATTGGCAATGTTGGTCAGCTAACAGCGGACCTTTTGGTTTCATCATTGGGTTCTGAGAAAGTTGGTTACTT[R]GACGATCCTTACGTTCTTCCATGTGTTGGCAATGATGCTTATGGACCTGTTCCTCAAGGAGATCTTGCACTTCCTCTTGAAG	GCCTGCTGTATCTATTGGCAATGTTGGTCAGCTAACAGCGGACCTTTTGGTTTCATCATTGGGTTCTGAGAAAGTTGGTTACTTAGACGATCCTTACGTTCTTCCATGTGTTGGCAATGATGCTTATGGACCTGTTCCTCAAGGAGATCTTGCACTTCCTCTTGAAG	GCCTGCTGTATCTATTGGCAATGTTGGTCAGCTAACAGCGGACCTTTTGGTTTCATCATTGGGTTCTGAGAAAGTTGGTTACTTGGACGATCCTTACGTTCTTCCATGTGTTGGCAATGATGCTTATGGACCTGTTCCTCAAGGAGATCTTGCACTTCCTCTTGAAG	1	0.277778	Y
1416416448	C:C	T:T	Vf_Mt4g068550_001	ACCTTCAACTTCCTCTTCAAATTCATCACTGATAAAAACCCAACCGAAACAAAAATCGGCGA[Y]TCCGGCCCAACTCTTGTCCAAGTCTGGCTTGCAGCTCAGCTTGCCCCATTAGCCACAGCTGGTCTTCCTAAGATATTCAACTACATCGAAGATGCTCTCA	ACCTTCAACTTCCTCTTCAAATTCATCACTGATAAAAACCCAACCGAAACAAAAATCGGCGACTCCGGCCCAACTCTTGTCCAAGTCTGGCTTGCAGCTCAGCTTGCCCCATTAGCCACAGCTGGTCTTCCTAAGATATTCAACTACATCGAAGATGCTCTCA	ACCTTCAACTTCCTCTTCAAATTCATCACTGATAAAAACCCAACCGAAACAAAAATCGGCGATTCCGGCCCAACTCTTGTCCAAGTCTGGCTTGCAGCTCAGCTTGCCCCATTAGCCACAGCTGGTCTTCCTAAGATATTCAACTACATCGAAGATGCTCTCA	1	0.0425331	Y
1357708991	G:G	T:T	Vf_Mt4g072160_001	GATGTGCCGGAAGGACACGTGGCGGTTTGCGTGGGTCCTACGATGAGGAGGTTCGTCGTTCGCGCTAGCTACTTGAATCACCC[K]ATCTTCAAGAAGCTTCTGATGCAGGCGGAGGAGGAGTACGGTTTTTGTAACGATGGACCGCTTGCTATACCGTGTGATGAGTTGGTTTTTGAAGAG	GATGTGCCGGAAGGACACGTGGCGGTTTGCGTGGGTCCTACGATGAGGAGGTTCGTCGTTCGCGCTAGCTACTTGAATCACCCGATCTTCAAGAAGCTTCTGATGCAGGCGGAGGAGGAGTACGGTTTTTGTAACGATGGACCGCTTGCTATACCGTGTGATGAGTTGGTTTTTGAAGAG	GATGTGCCGGAAGGACACGTGGCGGTTTGCGTGGGTCCTACGATGAGGAGGTTCGTCGTTCGCGCTAGCTACTTGAATCACCCTATCTTCAAGAAGCTTCTGATGCAGGCGGAGGAGGAGTACGGTTTTTGTAACGATGGACCGCTTGCTATACCGTGTGATGAGTTGGTTTTTGAAGAG	1	0.0434568	Y
1439937805	C:C	T:T	Vf_Mt4g075050_001	AGGAGAAGAAACGGAATAGTCTGAGAGACTTTTTGAACGTTGCTGGACCAATGGG[Y]GTTACACATTTCCTCATATTGTCAAAAACTGCATCTGCGCCTTACTTGAGGGTTGCAACTACCCCACAAGGACCTACTCTTACATTTAAGATACAAGAAT	AGGAGAAGAAACGGAATAGTCTGAGAGACTTTTTGAACGTTGCTGGACCAATGGGCGTTACACATTTCCTCATATTGTCAAAAACTGCATCTGCGCCTTACTTGAGGGTTGCAACTACCCCACAAGGACCTACTCTTACATTTAAGATACAAGAAT	AGGAGAAGAAACGGAATAGTCTGAGAGACTTTTTGAACGTTGCTGGACCAATGGGTGTTACACATTTCCTCATATTGTCAAAAACTGCATCTGCGCCTTACTTGAGGGTTGCAACTACCCCACAAGGACCTACTCTTACATTTAAGATACAAGAAT	1	0.099723	Y
1639695721	C:C	T:T	Vf_Mt4g075200_001	TTAAGAACTTCACTAAGTCCTTACATGTACACCTGGTGGAGTGTAGTCCTGCACTAAAAAATCTTCAGCACAAGAATTTGAAATGTGTTGATGAAGAAAA[Y]GCGGATGAAGATACAGATAAAAGAACTNGTAAGCACTTTGGTTGGCACTACGGTGTCATGGCATGCTACACTCGAGCAGGTTCC	TTAAGAACTTCACTAAGTCCTTACATGTACACCTGGTGGAGTGTAGTCCTGCACTAAAAAATCTTCAGCACAAGAATTTGAAATGTGTTGATGAAGAAAACGCGGATGAAGATACAGATAAAAGAACTAGTAAGCACTTTGGTTGGCACTACGGTGTCATGGCATGCTACACTCGAGCAGGTTCC	TTAAGAACTTCACTAAGTCCTTACATGTACACCTGGTGGAGTGTAGTCCTGCACTAAAAAATCTTCAGCACAAGAATTTGAAATGTGTTGATGAAGAAAATGCGGATGAAGATACAGATAAAAGAACT-GTAAGCACTTTGGTTGGCACTACGGTGTCATGGCATGCTACACTCGAGCAGGTTCC	1	0.0831758	Y
1202504641	G:G	?	Vf_Mt4g076020_001	TAGAATCAACGGGAAGAAGACTCGCCGATTTCGCGAGTTCGCTCGGACTTCCRTTTGAGTTTCATCCGGTGGAAGGTRAAATCG[R]AAGCGTAACAGAACCGAGTCAACTCGGTGTTGGACCAAACGAAGCCATCRTGGTTCACTGGATGCACCATTGCTTGTACGACATAACCGGAAGCGATTTA	TAGAATCAACGGGAAGAAGACTCGCCGATTTCGCGAGTTCGCTCGGACTTCCATTTGAGTTTCATCCGGTGGAAGGTGAAATCGGAAGCGTAACAGAACCGAGTCAACTCGGTGTTGGACCAAACGAAGCCATCGTGGTTCACTGGATGCACCATTGCTTGTACGACATAACCGGAAGCGATTTA	TAGAATCAACGGGAAGAAGACTCGCCGATTTCGCGAGTTCGCTCGGACTTCCATTTGAGTTTCATCCGGTGGAAGGTGAAATCGAAAGCGTAACAGAACCGAGTCAACTCGGTGTTGGACCAAACGAAGCCATCATGGTTCACTGGATGCACCATTGCTTGTACGACATAACCGGAAGCGATTTA	3	0	N
1121944117	C:C	T:T	Vf_Mt4g076080_001	TTTCATCTTTATCGTTCTGAACTAGATGCAATGAAGAATCCCGAGGAAGCACATGCCAGAAGGGGAGCTCCATGGACATTCAATCCTACGCGTCTTCTTA[Y]GTGTCTCAAGAATCTAAGACTTCATGGATCAGTTTCTGTACCATCATTTGATCATGGTGTTGGGGATCCAGTGGAAGATGATATCTTTGTGAACCTT	TTTCATCTTTATCGTTCTGAACTAGATGCAATGAAGAATCCCGAGGAAGCACATGCCAGAAGGGGAGCTCCATGGACATTCAATCCTACGCGTCTTCTTACGTGTCTCAAGAATCTAAGACTTCATGGATCAGTTTCTGTACCATCATTTGATCATGGTGTTGGGGATCCAGTGGAAGATGATATCTTTGTGAACCTT	TTTCATCTTTATCGTTCTGAACTAGATGCAATGAAGAATCCCGAGGAAGCACATGCCAGAAGGGGAGCTCCATGGACATTCAATCCTACGCGTCTTCTTATGTGTCTCAAGAATCTAAGACTTCATGGATCAGTTTCTGTACCATCATTTGATCATGGTGTTGGGGATCCAGTGGAAGATGATATCTTTGTGAACCTT	1	0.0434568	Y
1643554427	A:A	C:C	Vf_Mt4g076870_001	CTCCGTGCCTGAGCAAGCATTGTGTTTTCTTGCTGGTGCCAATTCTATCTTTGCTGGTGAAAAGCTTCTCACAACTGCTAACAATGATTTTGATACTGAT[M]AACTCATGTTTAAAGTTCTCGGTCTCCTTCCAAAAGCTCCAACCTTAGACGAAGATGAAACTAGCGAGACAGAGAACTATAAAGAAGCTGCTTCTTCTAG	CTCCGTGCCTGAGCAAGCATTGTGTTTTCTTGCTGGTGCCAATTCTATCTTTGCTGGTGAAAAGCTTCTCACAACTGCTAACAATGATTTTGATACTGATAAACTCATGTTTAAAGTTCTCGGTCTCCTTCCAAAAGCTCCAACCTTAGACGAAGATGAAACTAGCGAGACAGAGAACTATAAAGAAGCTGCTTCTTCTAG	CTCCGTGCCTGAGCAAGCATTGTGTTTTCTTGCTGGTGCCAATTCTATCTTTGCTGGTGAAAAGCTTCTCACAACTGCTAACAATGATTTTGATACTGATCAACTCATGTTTAAAGTTCTCGGTCTCCTTCCAAAAGCTCCAACCTTAGACGAAGATGAAACTAGCGAGACAGAGAACTATAAAGAAGCTGCTTCTTCTAG	1	0.262716	Y
1266877992	C:C	T:T	Vf_Mt4g076990_001	GCCCACATTCCCTGTCTTTTAGGCCATTGATATTACCAGAGCATGTGACTTTAAGGGTGCAAGTACCATTCAATAGCAGAAGCCCTGCATGGGCATCGTT[Y]GATGGCAAAGACAGGAAGCAGTTGGCACCAGGAGATGCATTGGTGTGCAGCATGGCACCCTGGCCTGTTCCTACAGCTTGTC	GCCCACATTCCCTGTCTTTTAGGCCATTGATATTACCAGAGCATGTGACTTTAAGGGTGCAAGTACCATTCAATAGCAGAAGCCCTGCATGGGCATCGTTCGATGGCAAAGACAGGAAGCAGTTGGCACCAGGAGATGCATTGGTGTGCAGCATGGCACCCTGGCCTGTTCCTACAGCTTGTC	GCCCACATTCCCTGTCTTTTAGGCCATTGATATTACCAGAGCATGTGACTTTAAGGGTGCAAGTACCATTCAATAGCAGAAGCCCTGCATGGGCATCGTTTGATGGCAAAGACAGGAAGCAGTTGGCACCAGGAGATGCATTGGTGTGCAGCATGGCACCCTGGCCTGTTCCTACAGCTTGTC	1	0.0831758	Y
1255756623	G:C	G:G	Vf_Mt4g077000_001	AAGATTCCTGCCTCCGTTGTTGCTCGGTTTCTCGAGCTTGAGAAGTCTCCGCTCATGCAGTGGTTGCTTAAGTTTACCGGTTTCAGAGAGCG[S]CTTCTCGCTGACGATCTCTTCCTTGCGAAGCTCGGTATGGAGTGCGGCGTTGGCGTC	AAGATTCCTGCCTCCGTTGTTGCTCGGTTTCTCGAGCTTGAGAAGTCTCCGCTCATGCAGTGGTTGCTTAAGTTTACCGGTTTCAGAGAGCGCCTTCTCGCTGACGATCTCTTCCTTGCGAAGCTCGGTATGGAGTGCGGCGTTGGCGTC	AAGATTCCTGCCTCCGTTGTTGCTCGGTTTCTCGAGCTTGAGAAGTCTCCGCTCATGCAGTGGTTGCTTAAGTTTACCGGTTTCAGAGAGCGGCTTCTCGCTGACGATCTCTTCCTTGCGAAGCTCGGTATGGAGTGCGGCGTTGGCGTC	1	0.235537	N
1488624380	A:A	C:C	Vf_Mt4g077610_001	TATCCACAAGAACCAGTACAAGAGACTGATGCCATAGAGATGCCAAGTGAAAAGCAGCAGGAGCAGCAATCTGATGGTGCACAAAATGGCACCGAG[M]CTTCGGTAACAGACAATGACGAAGTAATGGTTGAGGCTGATACGGGTGACGATGTGACCATTGAAATGGAAACTTTTGAAGA	TATCCACAAGAACCAGTACAAGAGACTGATGCCATAGAGATGCCAAGTGAAAAGCAGCAGGAGCAGCAATCTGATGGTGCACAAAATGGCACCGAGACTTCGGTAACAGACAACGACGAAGTAATGGTTGAGGCTGATACGGGTGACGATGTGACCATTGAAATGGAAACTTTTGAAGA	TATCCACAAGAACCAGTACAAGAGACTGATGCCATAGAGATGCCAAGTGAAAAGCAGCAGGAGCAGCAATCTGATGGTGCACAAAATGGCACCGAGCCTTCGGTAACAGACAATGACGAAGTAATGGTTGAGGCTGATACGGGTGACGATGTGACCATTGAAATGGAAACTTTTGAAGA	1	0.498866	Y
1475592877	A:A	A:A	Vf_Mt4g077840_001	CTGATCCCGCCCTTGGACACCCAATTGAATATATATGCCTTGACTTGGCCAAGCCAGCTGTCTGCAAATATTGCGGCCT[R]CGATATGTTCAGGATCACCACCATTAGGGCATGTTGACTACAAGTCATTGTTGTGTATTTAAAG	CTGATCCCGCCCTTGGACACCCAATTGAATATATATGCCTTGACTTGGCCAAGCCAGCTGTCTGCAAATATTGCGGCCTGCGATATGTTCAGGATCACCACCATTAGGGCATGTTGACTACAAGTCATTGTTGTGTATTTAAAG	CTGATCCCGCCCTTGGACACCCAATTGAATATATATGCCTTGACTTGGCCAAGCCAGCTGTCTGCAAATATTGCGGCCTACGATATGTTCAGGATCACCACCATTAGGGCATGTTGACTACAAGTCATTGTTGTGTATTTAAAG	1	0.416322	Y
1508884557	C:C	C:C	Vf_Mt4g078200_001	AGATGAATTTCAACAACGTGAAGATCCCGAAGGTTCCTGGTAGCGGAATCGCTGCTTTGCTTAAAGTTAGCATTAT[Y]GGTGGACTTGCTGTGTATGGGGCTACAAACACCTTGTATAATGTTGAGGGTGGTCATCGAGCTATTGTCTTTAACCGTCTTGTTGGTGTCAAAGATAAGG	AGATGAATTTCAACAACGTGAAGATCCCGAAGGTTCCTGGTAGCGGAATCGCTGCTTTGCTTAAAGTTAGCATTATTGGTGGACTTGCTGTGTATGGGGCTACAAACACCTTGTATAATGTTGAGGGTGGTCATCGAGCTATTGTCTTTAACCGTCTTGTTGGTGTCAAAGATAAGG	AGATGAATTTCAACAACGTGAAGATCCCGAAGGTTCCTGGTAGCGGAATCGCTGCTTTGCTTAAAGTTAGCATTATCGGTGGACTTGCTGTGTATGGGGCTACAAACACCTTGTATAATGTTGAGGGTGGTCATCGAGCTATTGTCTTTAACCGTCTTGTTGGTGTCAAAGATAAGG	1	0.363894	Y
1547604818	A:A	G:G	Vf_Mt4g078660_001	GCTGGTTGCATCCTTCGAGATACAGAACTGAAGCGTGTAAAGATGGTAAGAATTGTAAGCGCAAAATTTGCTTTTTTGCTCATAC[R]CCCCGTCAACTGAGGGTTTTGCTTTTGCCACCCCCTCCTTCACCACCTCCTCAGAACAACGTTAAAAACTGTTGTTCTTTTTGTCATTGCTGTTCTAATT	GCTGGTTGCATCCTTCGAGATACAGAACTGAAGCGTGTAAAGATGGTAAGAATTGTAAGCGCAAAATTTGCTTTTTTGCTCATACACCCCGTCAACTGAGGGTTTTGCTTTTGCCACCCCCTCCTTCACCACCTCCTCAGAACAACGTTAAAAACTGTTGTTCTTTTTGTCATTGCTGTTCTAATT	GCTGGTTGCATCCTTCGAGATACAGAACTGAAGCGTGTAAAGATGGTAAGAATTGTAAGCGCAAAATTTGCTTTTTTGCTCATACGCCCCGTCAACTGAGGGTTTTGCTTTTGCCACCCCCTCCTTCACCACCTCCTCAGAACAACGTTAAAAACTGTTGTTCTTTTTGTCATTGCTGTTCTAATT	1	0.0831758	Y
1961405040	T:T	C:C	Vf_Mt4g080100_001	TACATAGCTGTTACTTCTGATGAACGGAGTAGAGAATTGGGTCGCCGGGAAATATATATTGTGTGGCGTGGTACGACGAGGGACCTTGAATGGAT[Y]AACGTGTTTGGTGCTGCGCCTGAGTCTGCATCTGGCTTGTTGAGTGCTAAAAGTCTCACCCAACTCAACCTCCCAAACAAGAATAA	TACATAGCTGTTACTTCTGATGAACGGAGTAGAGAATTGGGTCGCCGGGAAATATATATTGTGTGGCGTGGTACGACGAGGGACCTTGAATGGATTAACGTGTTTGGTGCTGCGCCTGAGTCTGCATCTGGCTTGTTGAGTGCTAAAAGTCTCACCCAACTCAACCTCCCAAACAAGAATAA	TACATAGCTGTTACTTCTGATGAACGGAGTAGAGAATTGGGTCGCCGGGAAATATATATTGTGTGGCGTGGTACGACGAGGGACCTTGAATGGATCAACGTGTTTGGTGCTGCGCCTGAGTCTGCATCTGGCTTGTTGAGTGCTAAAAGTCTCACCCAACTCAACCTCCCAAACAAGAATAA	1	0.28875	Y
1355804851	C:C	T:T	Vf_Mt4g080370_001	TCCAAATAACAAGGAGGAGCTTGTGGCCCTCCAGGCAAGGCTGAGAAAGCGGTTTCCTGTGGATGTATACAATAAGGCGAGAAAGGAACTGGATCCCAA[Y]AGGATTCTTTCAAATAATAAGTTGGAAAAGCTCTTTCCGCAATCAGAAACCATATRACGTTATGGGTTGRTTATTTTTCT	TCCAAATAACAAGGAGGAGCTTGTGGCCCTCCAGGCAAGGCTGAGAAAGCGGTTTCCTGTGGATGTATACAATAAGGCGAGAAAGGAACTGGATCCCAACAGGATTCTTTCAAATAATAAGTTGGAAAAGCTCTTTCCGCAATCAGAAACCATATGACGTTATGGGTTGATTATTTTTCT	TCCAAATAACAAGGAGGAGCTTGTGGCCCTCCAGGCAAGGCTGAGAAAGCGGTTTCCTGTGGATGTATACAATAAGGCGAGAAAGGAACTGGATCCCAATAGGATTCTTTCAAATAATAAGTTGGAAAAGCTCTTTCCGCAATCAGAAACCATATAACGTTATGGGTTGGTTATTTTTCT	1	0.491493	Y
1150793055	C:C	C:C	Vf_Mt4g081050_001	ATTGGCATTGCAATTATGCTGGGCCATTGGAGAGCATGGTGGTGGWGGTGGATCTCACAAAGACGAAGC[Y]CGTGAACTTTTTGAGAGTTTAGAACTACTTCTGTATGAAAACCTTTCCTCAAG	ATTGGCATTGCAATTATGCTGGGCCATTGGAGAGCATGGTGGTGGAGGTGGATCTCACAAAGACGAAGCTCGTGAACTTTTTGAGAGTTTAGAACTACTTCTGTATGAAAACCTTTCCTCAAG	ATTGGCATTGCAATTATGCTGGGCCATTGGAGAGCATGGTGGTGGTGGTGGATCTCACAAAGACGAAGCCCGTGAACTTTTTGAGAGTTTAGAACTACTTCTGTATGAAAACCTTTCCTCAAG	1	0.197531	N
1103483052	G:G	A:A	Vf_Mt4g083380_001	GAGATAGGGATAGGGATCAGGGTGATTCAAGATTGAATATTTCGGGTGAGGAAGCGTGGAGGAGGCGTGTGGGGATGAGTGCTGGTGGAAGTGGAGGGGC[R]GTGCCGAGGTCGCCGTCACCACCGGGTAATGTGGAYGGGTTTACTATTGGGAAGTCGGAGACGGGAGGATTGGGGGTTGGTGCTGGTGGGCAGATGACTG	GAGATAGGGATAGGGATCAGGGTGATTCAAGATTGAATATTTCGGGTGAGGAAGCGTGGAGGAGGCGTGTGGGGATGAGTGCTGGTGGAAGTGGAGGGGCGGTGCCGAGGTCGCCGTCACCACCGGGTAATGTGGATGGGTTTACTATTGGGAAGTCGGAGACGGGAGGATTGGGGGTTGGTGCTGGTGGGCAGATGACTG	GAGATAGGGATAGGGATCAGGGTGATTCGAGATTGAATATTTCGGGTGAGGAAGCGTGGAGGAGGCGTGTGGGGATGAGTGCTGGTGGAAGTGGAGGGGCAGTGCCGAGGTCGCCGTCACCACCGGGTAATGTGGACGGGTTTACTATTGGGAAGTCGGAGACGGGAGGATTGGGGGTTGGTGCTGGTGGGCAGATGACTG	1	0.287335	N
1707751333	G:G	A:A	Vf_Mt4g083970_001	AACTAAGTTTCCCACATAAGTATGAGAATATATTGATGGATGCAGACTC[R]TCAGTTGATAAATCTTCCAGGGAAAAGATGTTTGATCAACTACATGCTGGTGTGTTCTTACATCACAAAACTAAG	AACTAAGTTTCCCACATAAGTATGAGAATATATTGATGGATGCAGACTCGTCAGTTGATAAATCTTCCAGGGAAAAGATGTTTGATCAACTACATGCTGGTGTGTTCTTACATCACAAAACTAAG	AACTAAGTTTCCCACATAAGTATGAGAATATATTGATGGATGCAGACTCATCAGTTGATAAATCTTCCAGGGAAAAGATGTTTGATCAACTACATGCTGGTGTGTTCTTACATCACAAAACTAAG	1	0.193762	Y
1975595778	C:C	T:T	Vf_Mt4g083980_001	TTTGTCGATGACGATGTTGTTGGAGGACGTCGTTCGATCCATTGAACTATGGCTTCGTCTCTTGAAGAAGCCCCAATCCCAAACCTACATCAACCCTAA[Y]CTCGAYCCTGTTTTATTGGTACCCGGCGTTGGTGGATCAATTCTTAATGCTGTTAATACCGACGGTAGCCAGGAACGTGTTTGGGTTCGGTTTCT	TTTGTCGATGACGATGTTGTTGGAGGACGTCGTTCGATCCATTGAACTATGGCTTCGTCTCTTGAAGAAGCCCCAATCCCAAACCTACATCAACCCTAACCTCGACCCTGTTTTATTGGTACCCGGCGTTGGTGGATCAATTCTTAATGCTGTTAATACCGACGGTAGCCAGGAACGTGTTTGGGTTCGGTTTCT	TTTGTCGATGACGATGTTGTTGGAGGACGTCGTTCGATCCATTGAACTATGGCTTCGTCTCTTGAAGAAGCCCCAATCCCAAACCTACATCAACCCTAATCTCGACCCTGTTTTATTGGTACCCGGCGTTGGTGGATCAATTCTTAATGCTGTTAATACCGACGGTAGCCAGGAACGTGTTTGGGTTCGGTTTCT	4	0.43875	N
1641466697	A:A	G:G	Vf_Mt4g085480_001	TGGAGTTTGTTGAAGTCCAACATATTGGATGTTAGTAAGAATTGTATCCCGGGACTTCCGAATCAACGATCGAAGCAAGAGTGTTATGCGTTTCA[R]TATACGGTGAAACCATGTTCGAATGCTCAGAGTTTGAAATATGTTCCTTGTAAGACACATTGGGGG	TGGAGTTTGTTGAAGTCCAACATATTGGATGTTAGTAAGAATTGTATCCCGGGACTTCCGAATCAACGATCGAAGCAAGAGTGTTATGCGTTTCAATATACGGTGAAACCATGTTCGAATGCTCAGAGTTTGAAATATGTTCCTTGTAAGACACATTGGGGG	TGGAGTTTGTTGAAGTCCAACATATTGGATGTTAGTAAGAATTGTATCCCGGGACTTCCGAATCAACGATCGAAGCAAGAGTGTTATGCGTTTCAGTATACGGTGAAACCATGTTCGAATGCTCAGAGTTTGAAATATGTTCCTTGTAAGACACATTGGGGG	1	0.124444	Y
1111882840	T:T	C:C	Vf_Mt4g085880_001	ACAAAGACCTGTGGGATAACTCGATTCTGAAAAGTGAGACTCCAGTCCTCGTTGAGTTCTATGCAAATTGGTGTGGCCCGTGCAGGATGGTACACCGAGT[Y]ATTGACGAGGTTGCAACAGAGTATGCTGGAAGACTCAAGTGCTTTGTACTCAACACAGACGCTGATATGCAAATTGCTGAAGAGTATGATATTAAGGC	ACAAAGACCTGTGGGATAACTCGATTCTGAAAAGTGAGACTCCAGTCCTCGTTGAGTTCTATGCAAATTGGTGTGGCCCGTGCAGGATGGTACACCGAGTTATTGACGAGGTTGCAACAGAGTATGCTGGAAGACTCAAGTGCTTTGTACTCAACACAGACGCTGATATGCAAATTGCTGAAGAGTATGATATTAAGGC	ACAAAGACCTGTGGGATAACTCGATTCTGAAAAGTGAGACTCCAGTCCTCGTTGAGTTCTATGCAAATTGGTGTGGCCCGTGCAGGATGGTACACCGAGTCATTGACGAGGTTGCAACAGAGTATGCTGGAAGACTCAAGTGCTTTGTACTCAACACAGACGCTGATATGCAAATTGCTGAAGAGTATGATATTAAGGC	1	0.15879	Y
1996788626	G:G	A:A	Vf_Mt4g085890_001	AGGAAGAAAAGTTCAAAACAAAAGTAGTTGAGGCGTATGAGAGAGAAGGAAGTCCTTATTACTCAACGGCGAGGCTTTGGGATGATGGAATT[R]TTGATCCAGCTGATACAAGAAAAATAATTGGTCTATGTGTTTCAGCTTCCCTGAACCGTCCCACAGRAAATACCAAATATGGTGTATTTAGAATGTGAATA	AGGAAGAAAAGTTCAAAACAAAAGTAGTTGAGGCGTATGAGAGAGAAGGAAGTCCTTATTACTCAACGGCGAGGCTTTGGGATGATGGAATTGTTGATCCAGCTGATACAAGAAAAATAATTGGTCTATGTGTTTCAGCTTCCCTGAACCGTCCCACAGAAAATACCAAATATGGTGTATTTAGAATGTGAATA	AGGAAGAAAAGTTCAAAACAAAAGTAGTTGAGGCGTATGAGAGAGAAGGAAGTCCTTATTACTCAACGGCGAGGCTTTGGGATGATGGAATTATTGATCCAGCTGATACAAGAAAAATAATTGGTCTATGTGTTTCAGCTTCCCTGAACCGTCCCACAGAAAATACCAAATATGGTGTATTTAGAATGTGAATA	1	0.314745	Y
1484901860	G:G	A:A	Vf_Mt4g085900_001	ACGGAGCTGTAAATGATGCTGTAGTAGTTATTGATGGCAAACTGATCACTAGTGAAGGACTTGCCAGTATAACTGATTTTGCTTTGGCTATTGTGAGCAA[R]TTATTTGGGAATGGAAGAGCGAGAAGTGTAGCAGAAGGCCTTGTTTTTGAGTATCCGAAGAAATAGAGCATGTGGTTTCAAGTACTTGTAGGTGG	ACGGAGCTGTAAATGATGCTGTAGTAGTTATTGATGGCAAACTGATCACTAGTGAAGGACTTGCCAGTATAACTGATTTTGCTTTGGCTATTGTGAGCAAGTTATTTGGGAATGGAAGAGCGAGAAGTGTAGCAGAAGGCCTTGTTTTTGAGTATCCGAAGAAATAGAGCATGTAGTTTCAAGTACTTGTAGGTGG	ACGGAGCTGTAAATGATGCTGTAGTAGTTATTGATGGCAAACTGATCACTAGTGAAGGACTTGCCAGTATAACTGATTTTGCTTTGGCTATTGTGAGCAAATTATTTGGGAATGGAAGAGCGAGAAGTGTAGCAGAAGGCCTTGTTTTTGAGTATCCGAAGAAATAGAGCATGTGGTTTCAAGTACTTGTAGGTGG	1	0.416322	Y
1632173798	A:A	A:A	Vf_Mt4g086420_001	ACTGTCAATTGTTTAGGAACTGTATTTCTGGACATATATATGATTCTGGGCCACTAGATGTTACAAGTGATTTTGGCTTCCGTTTTTCTCTACACCCTTC[R]ATTGCAAAAGTGCCCGGCCCATCAAAGCTTGTTTCTTTGGTAGCAAAGTCTGTTGCATCTGGTTTAGATGCTTTATACTTGACTCGATTTGAATCCCAAT	ACTGTCAATTGTTTAGGAACTGTATTTCTGGACATATATATGATTCTGGGCCACTAGATGTTACAAGTGATTTTGGCTTCCGTTTTTCTCTACACCCTTCGATTGCAAAAGTGCCCGGCCCATCAAAGCTTGTTTCTTTGGTAGCAAAGTCTGTTGCATCTGGTTTAGATGCTTTATACTTGACTCGATTTGAATCCCAAT	ACTGTCAATTGTTTAGGAACTGTATTTCTGGACATATATATGATTCTGGGCCACTAGATGTTACAAGTGATTTTGGCTTCCGTTTTTCTCTACACCCTTCAATTGCAAAAGTGCCCGGCCCATCAAAGCTTGTTTCTTTGGTAGCAAAGTCTGTTGCATCTGGTTTAGATGCTTTATACTTGACTCGATTTGAATCCCAAT	1	0.165289	N
1863846602	T:T	A:A	Vf_Mt4g086640_001	TTAGAGTGAATCCCATGAGAAATGCAAAAGCCGCCCCGTCATCTCTTGCTGTTGGTAAGAGAAAAAGACCC[W]ATGAAAAATCTAAGGTTGTCTCCCAAGAAGAAAAAGAAGCTCTCAAGGCAAGAGAGGCTGCAAGGAAAAGAGTTGAACAGAGGG	TTAGAGTGAATCCCATGAGAAATGCAAAAGCCGCCCCGTCATCTCTTGCTGTTGGTAAGAGAAAAAGACCCTATGAAAAATCTAAGGTTGTCTCCCAAGAAGAAAAAGAAGCTCTCAAGGCAAGAGAGGCTGCAAGGAAAAGAGTTGAACAGAGGG	TTAGAGTGAATCCCATGAGAAATGCAAAAGCCGCCCCGTCATCTCTTGCTGTTGGTAAGAGAAAAAGACCCAATGAAAAATCTAAGGTTGTCTCCCAAGAAGAAAAAGAAGCTCTCAAGGCAAGAGAGGCTGCAAGGAAAAGAGTTGAACAGAGGG	1	0.0849383	Y
1276902271	A:A	A:A	Vf_Mt4g087280_001	TTAGTTCGGCGGCCGGAAGAATGCTCACTATGGACTGGACCTCCGTTCCC[M]AACGGTCAACCTAATGTCAAGCTTGATAAAGTTAATTGCTTGAATGCAAAATTCAGTGATGATGGGTCTTTGTTTATGGTGGTGAAATCTAATTCTG	TTAGTTCGGCGGCCGGAAGAATGCTCACTATGGACTGGACCTCCGTTCCCAAACGGTCAACCTAATGTCAAGCTTGATAAAGTTAATTGCTTGAATGCAAAATTCAGTGATGATGGGTCTTTGTTTATGGTGGTGAAATCTAATTCTG	TTAGTTCGGCGGCCGGAAGAATGCTCACTATGGACTGGACCTCCGTTCCCCAACGGTCAACCTAATGTCAAGCTTGATAAAGTTAATTGCTTGAATGCAAAATTCAGTGATGATGGGTCTTTGTTTATGGTGGTGAAATCTAATTCTG	4	0	N
1977281618	C:C	C:C	Vf_Mt4g087420_001	AAATCAACTCAAACACCGGTGACAGACATGCGATCAAGTGGATTCCCATGGTGGTGGAACTGGTTGGAAAGACAGCTACCTGCAACATCAAA[Y]CCACAAGAAAAACAAGTCCTAAAAAATTTTNCAACTAACTCCGCCGAGACCATATTCAGAACAAAAGACAAGTCCAAGACCTGGCTCAAGCANCTCAAAG	AAATCAACTCAAACACCGGTGACAGACATGCGATCAAGTGGATTCCCATGGTGGTGGAACTGGTTGGAAAGACAGCTACCTGCAACATCAAATCCACAAGAAAAACAAGTCCTAAAAAATTTTCAACTAACTCCGCCGAGACCATATTCAGAACAAAAGACAAGTCCAAGACCTGGCTCAAGCA-CTCAAAG	AAATCAACTCAAACACCGGTGACAGACATGCGATCAAGTGGATTCCCATGGTGGTGGAACTGGTTGGAAAGACAGCTACCTGCAACATCAAACCCACAAGAAAAACAAGTCCTAAAAAATTTTCAACTAACTCCGCCGAGACCATATTCAGAACAAAAGACAAGTCCAAGACCTGGCTCAAGCAACTCAAAG	1	0.24013	Y
1493184311	C:C	A:A	Vf_Mt4g087540_001	GATCCCAATGTCAGTGCTGTTCAGGCGAAAGTAATGGCTAGCAAGAAGAGAAAAGAAGCCCTGAAAGAAGAAGTTGCCAGGCTTAGAGAGAAAGGAAAGG[M]TGTTAACATTAATAAAGAGCCACCTCCTCCTGTAGTTACATCAATTCCTACATCTGAATAATTTTATATTCTTTACCCTTCCAATGTT	GATCCCAATGTCAGTGCTGTTCAGGCGAAAGTAATGGCTAGCAAGAAGAGAAAAGAAGCCCTGAAAGAAGAAGTTGCCAGGCTTAGAGAGAAAGGAAAGGCTGTTAACATTAATAAAGAGCCACCTCCTCCTGTAGTTACATCAATTCCTACATCTGAATAATTTTATATTCTTTACCCTTCCAATGTT	GATCCCAATGTCAGTGCTGTTCAGGCGAAAGTAATGGCTAGCAAGAAGAGAAAAGAAGCCCTGAAAGAAGAAGTTGCCAGGCTTAGAGAGAAAGGAAAGGATGTTAACATTAATAAAGAGCCACCTCCTCCTGTAGTTACATCAATTCCTACATCTGAATAATTTTATATTCTTTACCCTTCCAATGTT	1	0.314745	Y
1381022177	T:T	A:A	Vf_Mt4g087590_001	TAGAGAATATAGCAAAAAGTGGTGGTAAGATGGTGATCATAAGTAACTCTTCTAGACGCTCATCTGTTACTATTGAAAAAGTTA[W]AAGTCTTGGCTTTNGATTCTTCTCTTTTCGCCGGAGCAATCACTAGTGGAGAACTCACTCATCAATGCTTACAAAGG	TAGAGAATATAGCAAAAAGTGGTGGTAAGATGGTGATCATAAGTAACTCTTCTAGACGCTCATCTGTTACTATTGAAAAAGTTATAAGTCTTGGCTTT-GATTCTTCTCTTTTCGCCGGAGCAATCACTAGTGGAGAACTCACTCATCAATGCTTACAAAGG	TAGAGAATATAGCAAAAAGTGGTGGTAAGATGGTGATCATAAGTAACTCTTCTAGACGCTCATCTGTTACTATTGAAAAAGTTAAAAGTCTTGGCTTTTGATTCTTCTCTTTTCGCCGGAGCAATCACTAGTGGAGAACTCACTCATCAATGCTTACAAAGG	1	0.205516	Y
1339969237	A:A	A:A	Vf_Mt4g087630_001	AGTGAAGATGMAGAAAGATCGTCAAAAAGATCCAAGTCTAGGTCTAAGCGATCAAAGAAGGAGAAGAA[R]TACAAGTCAAAAAGCAAGGATTCTGGATTCSTTAGTGAAGAYAGTGGTGGACCTGTTCCTCTATCAAAATTCTTTGGGACATCAAGAGTTGATAGTGGTT	AGTGAAGATGAAGAAAGATCGTCAAAAAGATCCAAGTCTAGGTCTAAGCGATCAAAGAAGGAGAAGAAGTACAAGTCAAAAAGCAAGGATTCTGGATTCCTTAGTGAAGATAGTGGTGGACCTGTTCCTCTATCAAAATTCTTTGGGACATCAAGAGTTGATAGTGGTT	AGTGAAGATGAAGAAAGATCGTCAAAAAGATCCAAGTCTAGGTCTAAGCGATCAAAGAAGGAGAAGAAATACAAGTCAAAAAGCAAGGATTCTGGATTCCTTAGTGAAGATAGTGGTGGACCTGTTCCTCTATCAAAATTCTTTGGGACATCAAGAGTTGATAGTGGTT	1	0.375	Y
1476766828	G:G	G:G	Vf_Mt4g087890_001	CTGAGTAGTGATGTTGCTAAACTTGCCAAAGGAATCGAAAAGGTTGTGCGAGTTGTAAAATTGAATGAAGAGTCACCTTTGAAAGAAGCTAACCAAAA[K]TTTTCCGAGGCAGTGAAAGGCTTCTTGGAGAGGGGGGNAAACAGAAATTTCAAGAATCACGGCACAAGAGAAATATGCTCT	CTGAGTAGTGATGTTGCTAAACTTGCCAAAGGAATCGAAAAGGTTGTGCGAGTTGTAAAATTGAATGAAGAGTCACCTTTGAAAGAAGCTAACCAAAATTTTTCCGAGGCAGTGAAAGGCTTCTTGGAGAGGGGGGGAAACAGAAATTTCAAGAATCACGGCACAAGAGAAATATGCTCT	CTGAGTAGTGATGTTGCTAAACTTGCCAAAGGAATCGAAAAGGTTGTGCGAGTTGTAAAATTGAATGAAGAGTCACCTTTGAAAGAAGCTAACCAAAAGTTTTCCGAGGCAGTGAAAGGCTTCTTGGAGAGGGGGG-AAACAGAAATTTCAAGAATCACGGCACAAGAGAAATATGCTCT	4	0	N
1083522872	C:C	C:C	Vf_Mt4g088010_001	CAAGATTCTCCAGCCCTTCACGCAAGACCAGCTACTGGACCTTCTTAAGTCCGCCGCCCTCCAACACCCCAATGTCCTCGACGCCGTACGCTCCGT[Y]GCCGACCGTGATACCTCACGCCGGAAGCTCTTCGTCCGMGGCCTCTCAGGCGATACCACCA	CAAGATTCTCCAGCCCTTCACGCAAGACCAGCTACTGGACCTTCTTAAGTCCGCCGCCCTCCAACACCCCAATGTCCTCGACGCCGTACGCTCCGTTGCCGACCGTGATACCTCACGCCGGAAGCTCTTCGTCCGCGGCCTCTCAGGCGATACCACCA	CAAGATTCTCCAGCCCTTCACGCAAGACCAGCTACTGGACCTTCTTAAGTCCGCCGCCCTCCAACACCCCAATGTCCTCGACGCCGTACGCTCCGTCGCCGACCGTGATACCTCACGCCGGAAGCTCTTCGTCCGAGGCCTCTCAGGCGATACCACCA	1	0.193762	Y
1691124633	C:C	A:A	Vf_Mt4g090120_001	TCGATTGTTATGGTTCAGCGTAGGATTCGCCTCCTCAGCTGCGGTGGTTTCTCATTTCATTTGGAAGGATCTCTGGGTTGACCGTCACGCTTTCTCTTCT[M]ATACGACTCATCRATTCGAAGCTCTTCAAACTCGAATCTCAAATCTCGAATCCACTTTGCTGAATCAAAATCCAGTTTCCAATCACGATCAGGT	TCGATTGTTATGGTTCAGCGTAGGATTCGCCTCCTCAGCTGCGGTGGTTTCTCATTTCATTTGGAAGGATCTCTGGGTTGACCGTCACGCTTTCTCTTCTCATACGACTCATCAATTCGAAGCTCTTCAAACTCGAATCTCAAATCTCGAATCCACTTTGCTGAATCAAAATCCAGTTTCCAATCACGATCAGGT	TCGATTGTTATGGTTCAGCGTAGGATTCGCCTCCTCAGCTGCGGTGGTTTCTCATTTCATTTGGAAGGATCTCTGGGTTGACCGTCACGCTTTCTCTTCTAATACGACTCATCGATTCGAAGCTCTTCAAACTCGAATCTCAAATCTCGAATCCACTTTGCTGAATCAAAATCCAGTTTCCAATCACGATCAGGT	1	0.35695	Y
1864663818	A:A	T:T	Vf_Mt4g091530_001	CCAACAGTATAAGCTCGCTGTTAAACGGCTCAACCAAAAGAGAAAACTGGTTCATGGACGCTTTAAANCGGTGGCGTTTCAGGACTCGAGCG[W]GGTCGCTCAGAAGCTTCTTCTATGCTTTCTGAAGTACCCGATTATTTATTCGGGTTGGATAATAACTC	CCAACAGTATAAGCTCGCTGTTAAACGGCTCAACCAAAAGAGAAAACTGGTTCATGGACGCTTTAAAACGGTGGCGTTTCAGGACTCGAGCGAGGTCGCTCAGAAGCTTCTTCTATGCTTTCTGAAGTACCCGATTATTTATTCGGGTTGGATAATAACTC	CCAACAGTATAAGCTCGCTGTTAAACGGCTCAACCAAAAGAGAAAACTGGTTCATGGACGCTTTAAA-CGGTGGCGTTTCAGGACTCGAGCGTGGTCGCTCAGAAGCTTCTTCTATGCTTTCTGAAGTACCCGATTATTTATTCGGGTTGGATAATAACTCC	1	0.369383	Y
1777130027	T:C	C:C	Vf_Mt4g092750_001	GTTCCGAGAAGTGAATACATTGTAGCGACCAAGTGTGGACGCTACGGAGA[Y]GGGTTTGATTTTAGTGCAGAGAGAGTGACGAAAAGTATTGAAGAGAGCTTAGRAAGATTGCAGCTTGATTATGTTGATATTCTTCA	GTTCCGAGAAGTGAATACATTGTAGCGACCAAGTGTGGACGCTACGGAGATGGGTTTGATTTTAGTGCAGAGAGAGTGACGAAAAGTATTGAAGAGAGCTTAGAAAGATTGCAGCTTGATTATGTTGATATTCTTCA	GTTCCGAGAAGTGAATACATTGTAGCGACCAAGTGTGGACGCTACGGAGACGGGTTTGATTTTAGTGCAGAGAGAGTGACGAAAAGTATTGAAGAGAGCTTAGAAAGATTGCAGCTTGATTATGTTGATATTCTTCA	2	0.478096	N
1907508221	A:A	C:C	Vf_Mt4g092800_001	CTAAGAACCACATCTCTTTGTTGTTTCAACACTACCAAACCCATTTCCTCAAACCCTCTCTCACTTCTCTTCAACACCCAATTCGCTTTTACTCCTCCC[M]ACGTTTCCATTCGTCAACCCAAGCGTGGTTTCCGCGCTGGAATTGTCGCCATGGCTGCACCTGSACATGGATCTGCAAACAAATCGGAGGAAGAATGGCA	CTAAGAACCACATCTCTTTGTTGTTTCAACACTACCAAACCCATTTCCTCAAACCCTCTCTCACTTCTCTTCAACACCCAATTCGCTTTTACTCCTCCCAACGTTTCCATTCGTCAACCCAAGCGTGGTTTCCGCGCTGGAATTGTCGCCATGGCTGCACCTGGACATGGATCTGCAAACAAATCGGAGGAAGAATGGCA	CTAAGAACCACATCTCTTTGTTGTTTCAACACTACCAAACCCATTTCCTCAAACCCTCTCTCACTTCTCTTCAACACCCAATTCGCTTTTACTCCTCCCCACGTTTCCATTCGTCAACCCAAGCGTGGTTTCCGCGCTGGAATTGTCGCCATGGCTGCACCTGCACATGGATCTGCAAACAAATCGGAGGAAGAATGGCA	1	0.124444	Y
1792616149	G:A	G:G	Vf_Mt4g092850_001	TATCACGAGCCTGTGCCAGATCTTGTTGCGCAACAACCTGAGTATCCGCCACGTGGACTTGCGGATGATAGTGTTGAGATTCAGAGGCA[R]TTACAGCGTTTGCAGGTTTCTGAGAGTGAGCAGTCCTTGTATCGGAGAAGT	TATCACGAGCCTGTGCCAGATCTTGTTGCGCAACAACCTGAGTATCCGCCACGTGGACTTGCGGATGATAGTGTTGAGATTCAGAGGCAATTACAGCGTTTGCAGGTTTCTGAGAGTGAGCAGTCCTTGTATCGGAGAAGT	TATCACGAGCCTGTGCCAGATCTTGTTGCGCAACAACCTGAGTATCCGCCACGTGGACTTGCGGATGATAGTGTTGAGATTCAGAGGCAGTTACAGCGTTTGCAGGTTTCTGAGAGTGAGCAGTCCTTGTATCGGAGAAGT	1	0.48675	N
1891182093	T:T	C:C	Vf_Mt4g093600_001	AAGATGGTGTCACACACAGTTGAACTTCTGAAGAACGAGATTCCTCTGGAACAAGAGTCGGTGGTTTTAG[Y]TGAGGACACTGTAAATGGTCTTGTTCTTGTTGATATCATAAATGGCTTCTGCACAGTTGGTGCTGGAAATCTGG	AAGATGGTGTCACACACAGTTGAACTTCTGAAGAACGAGATTCCTCTGGAACAAGAGTCGGTGGTTTTAGTTGAGGACACTGTAAATGGTCTTGTTCTTGTTGATATCATAAATGGCTTCTGCACAGTTGGTGCTGGAAATCTGG	AAGATGGTGTCACACACAGTTGAACTTCTGAAGAACGAGATTCCTCTGGAACAAGAGTCGGTGGTTTTAGCTGAGGACACTGTAAATGGTCTTGTTCTTGTTGATATCATAAATGGCTTCTGCACAGTTGGTGCTGGAAATCTGG	1	0.226843	Y
1528743750	A:A	G:G	Vf_Mt4g093990_001	GTGGAAAGTAGCCTTAGCCTTGAACACAGATGGATTGTCCGGTAATG[R]TGAGCAACAAAGCCTCAATGATTCYGGTTCCAGTTTTGGTGGCACTCGATTGGGTAGGATACTGAGTGCAGGTGGCAGACAACTTCTAGAAAAGCTGA	GTGGAAAGTAGCCTTAGCCTTGAACACAGATGGATTGTCCGGTAATGATGAGCAACAAAGCCTCAATGATTCCGGTTCCAGTTTTGGTGGCACTCGATTGGGTAGGATACTGAGTGCAGGTGGCAGACAACTTCTAGAAAAGCTGA	GTGGAAAGTAGCCTTAGCCTTGAACACAGATGGATTGTCCGGTAATGGTGAGCAACAAAGCCTCAATGATTCTGGTTCCAGTTTTGGTGGCACTCGATTGGGTAGGATACTGAGTGCAGGTGGCAGACAACTTCTAGAAAAGCTGA	1	0.42344	Y
1641321496	A:A	G:G	Vf_Mt4g095360_001	TCTTCTTCCTTGAAGAGCACTTACATAGTGCACATGGCGAAATCTGAAATGCCAG[R]GAGTTACGAGCATCATACTGTATGGTATGAATCGTCTTTACAATCTGTTTCCGAGTCAGCTGAAATGATGTATACATATGAAAACGCGGTTCATGGATTC	TCTTCTTCCTTGAAGAGCACTTACATAGTGCACATGGCGAAATCTGAAATGCCAGAGAGTTACGAGCATCATACTGTATGGTATGAATCGTCTTTACAATCTGTTTCCGAGTCAGCTGAAATGATGTATACATATGAAAACGCGGTTCATGGATTC	TCTTCTTCCTTGAAGAGCACTTACATAGTGCACATGGCGAAATCTGAAATGCCAGGGAGTTACGAGCATCATACTGTATGGTATGAATCGTCTTTACAATCTGTTTCCGAGTCAGCTGAAATGATGTATACATATGAAAACGCGGTTCATGGATTC	1	0.380746	N
1424792245	C:C	T:T	Vf_Mt4g095440_001	CAGGTATATGAACTTCATCGATTGTATCGAATACAAAAGATAATGATGCAAAATATGGAGGCGAGGCGAGG[Y]GTTGAAGTGAAAGAACAAGAATGGTACTTTAGAAACGCGATTAGCTTAACTCAAAATGCTAAT	CAGGTATATGAACTTCATCGATTGTATCGAATACAAAAGATAATGATGCAAAATATGGAGGCGAGGCGAGGCGTTGAAGTGAAAGAACAAGAATGGTACTTTAGAAACGCGATTAGCTTAACTCAAAATGCTAAT	CAGGTATATGAACTTCATCGATTGTATCGAATACAAAAGATAATGATGCAAAATATGGAGGCGAGGCGAGGTGTTGAAGTGAAAGAACAAGAATGGTACTTTAGAAACGCGATTAGCTTAACTCAAAATGCTAAT	1	0.121928	Y
1577112666	A:A	G:G	Vf_Mt4g097030_001	TTTAGAAGAAGGATTCAGTCTATTGTTGTAGATGGGAAGGATTTAATTGCTGCAGCAAATGATGCACACAACAAGTCATTGGCTAGACTAGAAGCTAAAGAC[R]CAGCAGCGAAAGCCGCAGCCAAGAGAGAGGAGGAAAGAGTTGAGAAGTTGAAAAAGATTAGGGGAGAGAGGTG	TTTAGAAGAAGGATTCAGTCTATTGTTGTAGATGGGAAGGATTTAATTGCTGCAGCAAATGATGCACACAACAAGTCATTGGCTAGACTAGAAGCTAAAGACACAGCAGCGAAAGCCGCAGCCAAGAGAGAGGAGGAAAGAGTTGAGAAGTTGAAAAAGATTAGGGGAGAGAGGTG	TTTAGAAGAAGGATTCAGTCTATTGTTGTAGATGGGAAGGATTTAATTGCTGCAGCAAATGATGCACACAACAAGTCATTGGCTAGACTAGAAGCTAAAGACGCAGCAGCGAAAGCCGCAGCCAAGAGAGAGGAGGAAAGAGTTGAGAAGTTGAAAAAGATTAGGGGAGAGAGGTG	4	0.161975	N
1336923043	T:T	G:G	Vf_Mt4g098710_001	TGGATAGCAAGTCACCGAGCAAGAAGGAGTCTACTGAGGTGGCAGCACGCGAGTCGCTTATTGCTATTTCAAACACCTCGCCAGATAAAATTCAGGATTCT[K]CGTCCGAGAGCAAGAAACCAGATGGGGTTGTGTTGCCAAATGGTGATCAGGATGAACAGTTTAGGTCTGAACTAATTTCAATTTC	TGGATAGCAAGTCACCGAGCAAGAAGGAGTCTACTGAGGTGGCAGCACGCGAGTCGCTTATTGCTATTTCAAACACCTCGCCAGATAAAATTCAGGATTCTTCGTCCGAGAGCAAGAAACCAGATGGGGTTGTGTTGCCAAATGGTGATCAGGATGAACAGTTTAGGTCTGAACTAATTTCAATTT	TGGATAGCAAGTCACCGAGCAAGAAGGAGTCTACTGAGGTGGCAGCACGCGAGTCGCTTATTGCTATTTCAAACACCTCGCCAGATAAAATTCAGGATTCTGCGTCCGAGAGCAAGAAACCAGATGGGGTTGTGTTGCCAAATGGTGATCAGGATGAACAGTTTAGGTCTGAACTAATTTCAATTTC	1	0.121928	Y
1584487448	A:A	G:G	Vf_Mt4g098740_001	TTGCAAGGAGAGCCTTCTCCTACTTGATGAATGAGCAGGCAGAACTTGCATTAAGAGACGCAATGCAGGCGCAGGTATGCATACCTGATTGGCCAACTGC[R]TTCTACCTACAAGCTCTTGCTCTCTCAAAGCTGGGAATGGAAACCGACGCACAGGACATGCTCAACGACGGAGCAGCCTTTGAAGCAAAGAGATCTAA	TTGCAAGGAGAGCCTTCTCCTACTTGATGAATGAGCAGGCAGAACTTGCATTAAGAGACGCAATGCAGGCGCAGGTATGCATACCTGATTGGCCAACTGCATTCTACCTACAAGCTCTTGCTCTCTCAAAGCTGGGAATGGAAACCGACGCACAGGACATGCTCAACGACGGAGCAGCCTTTGAAGCAAAGAGATCTAA	TTGCAAGGAGAGCCTTCTCCTACTTGATGAATGAGCAGGCAGAACTTGCATTAAGAGACGCAATGCAGGCGCAGGTATGCATACCTGATTGGCCAACTGCGTTCTACCTACAAGCTCTTGCTCTCTCAAAGCTGGGAATGGAAACCGACGCACAGGACATGCTCAACGACGGAGCAGCCTTTGAAGCAAAGAGATCTAA	1	0.0867769	Y
1221411682	C:C	C:C	Vf_Mt4g100510_001	TTGTAAAGGCTTCTAAGGTCACAGCAGCTTCACAAGATCTTGTAAAATTTGATGACAATTCTGTAGTCTTGGTAACAGAGAAAGATCTTGAAGGATACGA[Y]CCAAATTGTCAATCAGTAACCATGTCAAGTGAAATATGGGCAGATTTGAGTGTTGTTTATCGTGTGCGAGTTGCTGGAGAGGCCGCATTTGCAAGAATAT	TTGTAAAGGCTTCTAAGGTCACAGCAGCTTCACAAGATCTTGTAAAATTTGATGACAATTCTGTAGTCTTGGTAACAGAGAAAGATCTTGAAGGATACGATCCAAATTGTCAATCAGTAACCATGTCAAGTGAAATATGGGCAGATTTGAGTGTTGTTTATCGTGTGCGAGTTGCTGGAGAGGCCGCATTTGCAAGAATAT	TTGTAAAGGCTTCTAAGGTCACAGCAGCTTCACAAGATCTTGTAAAATTTGATGACAATTCTGTAGTCTTGGTAACAGAGAAAGATCTTGAAGGATACGACCCAAATTGTCAATCAGTAACCATGTCAAGTGAAATATGGGCAGATTTGAGTGTTGTTTATCGTGTGCGAGTTGCTGGAGAGGCCGCATTTGCAAGAATAT	1	0.483471	N
1698459387	C:C	A:A	Vf_Mt4g100740_001	GGTTCCATGTGCTTTATGTCTGGATCAGTTGAAATGGAAAATGCATACGTTCCAGAAAATGAAGTAGGCATATGGCAGTGGTTGTTTGG[M]AAAACTATATCTAACATTGTTGTTCGCAATTCTGGACCGAGTGATGGGTTTGTTGGAATTGCTGCGCCTTATTTTGCTAGAATTCT	GGTTCCATGTGCTTTATGTCTGGATCAGTTGAAATGGAAAATGCATACGTTCCAGAAAATGAAGTAGGCATATGGCAGTGGTTGTTTGGCAAAACTATATCTAACATTGTTGTTCGCAATTCTGGACCGAGTGATGGGTTTGTTGGAATTGCTGCGCCTTATTTTGCTAGAATTCT	GGTTCCATGTGCTTTATGTCTGGATCAGTTGAAATGGAAAATGCATACGTTCCAGAAAATGAAGTAGGCATATGGCAGTGGTTGTTTGGAAAAACTATATCTAACATTGTTGTTCGCAATTCTGGACCGAGTGATGGGTTTGTTGGAATTGCTGCGCCTTATTTTGCTAGAATTCT	1	0.16874	N
1273448724	G:G	G:G	Vf_Mt4g100760_001	GCTGCTCAAAAGAGACCAGATATATTGGTTCAGGTGGGACTTGAGTACAGATACATGCCGCCTGTTGC[R]AAACTGATAGAAATAGTGAACGGAGGAAGCCTTGGACATGTTAGAATGGTATCAATTCGGGAGCACCGGTTTCCTTT	GCTGCTCAAAAGAGACCAGATATATTGGTTCAGGTGGGACTTGAGTACAGATACATGCCGCCTGTTGCAAAACTGATAGAAATAGTGAACGGAGGAAGCCTTGGACATGTTAGAATGGTATCAATTCGGGAGCACCGGTTTCCTTT	GCTGCTCAAAAGAGACCAGATATATTGGTTCAGGTGGGACTTGAGTACAGATACATGCCGCCTGTTGCGAAACTGATAGAAATAGTGAACGGAGGAAGCCTTGGACATGTTAGAATGGTATCAATTCGGGAGCACCGGTTTCCTTT	1	0.474174	Y
1596446586	A:A	G:G	Vf_Mt4g100920_001	AGATTGGTGAACTTATTGGTGGAAGCCAAAGAGAAGAGCGACTTGAGCATTTAGAAGCTCGTTT[R]GATGATTTAAAGTTGAATAAGGATGCATATTGGTGGTATCTTGATTTGCGTCGATATGGATCAG	AGATTGGTGAACTTATTGGTGGAAGCCAAAGAGAAGAGCGACTTGAGCATTTAGAAGCTCGTTTAGATGATTTAAAGTTGAATAAGGATGCATATTGGTGGTATCTTGATTTGCGTCGATATGGATCAG	AGATTGGTGAACTTATTGGTGGAAGCCAAAGAGAAGAGCGACTTGAGCATTTAGAAGCTCGTTTGGATGATTTAAAGTTGAATAAGGATGCATATTGGTGGTATCTTGATTTGCGTCGATATGGATCAG	1	0.121928	Y
1011468354	A:A	G:A	Vf_Mt4g100930_001	GAAATCGGAGMAAGGTATCCTAARTGGTTGGAAGATCATAAAGCCAGCTTAAGCCAAGAAGAATATGACCGGTATTCACAGCAATATGGGCTGATTCGGA[R]TCTTAACGAAGTTTATGAAAAAGATTCGGGAAACTTCACCAAGATTGTYGAGCTCATGCAGAAAATGCAAGACTGTGGACAACCTCCAAAYGATATTGT	GAAATCGGAGAAAGGTATCCTAAGTGGTTGGAAGATCATAAAGCCAGCTTAAGCCAAGAAGAATATGACCGGTATTCACAGCAATATGGGCTGATTCGGAATCTTAACGAAGTTTATGAAAAAGATTCGGGAAACTTCACCAAGATTGTCGAGCTCATGCAGAAAATGCAAGACTGTGGACAACCTCCAAATGATATTGT	GAAATCGGAGAAAGGTATCCTAAGTGGTTGGAAGATCATAAAGCCAGCTTAAGCCAAGAAGAATATGACCGGTATTCACAGCAATATGGGCTGATTCGGAGTCTTAACGAAGTTTATGAAAAAGATTCGGGAAACTTCACCAAGATTGTTGAGCTCATGCAGAAAATGCAAGACTGTGGACAACCTCCAAACGATATTGT	1	0.284082	Y
1347090997	T:T	C:C	Vf_Mt4g101130_001	TCGTCATCGTCGATAACAAACCCGACAAGCTCCGCGGCGAGATGCTCGACCTTCAACACGCCGCTGCTTTCCTCCCCCGAGTCAAGATCAACTCTTCCGT[Y]GAATACTCCGTCACCGCCGGCTCTGATCTATGCATCGTTACCGCCGGTGCACGACAGATCGCTGRCGAGTCCAGGCTTAACCTTCTCCAGAGGAA	TCGTCATCGTCGATAACAAACCCGACAAGCTCCGCGGCGAGATGCTCGACCTTCAACACGCCGCTGCTTTCCTCCCCCGAGTCAAGATCAACTCTTCCGTTGAATACTCCGTCACCGCCGGCTCTGATCTATGCATCGTTACCGCCGGTGCACGACAGATCGCTGGCGAGTCCAGGCTTAACCTTCTCCAGAGGAA	TCGTCATCGTCGATAACAAACCCGACAAGCTCCGCGGCGAGATGCTCGACCTTCAACACGCCGCTGCTTTCCTCCCCCGAGTCAAGATCAACTCTTCCGTCGAATACTCCGTCACCGCCGGCTCTGATCTATGCATCGTTACCGCCGGTGCACGACAGATCGCTGACGAGTCCAGGCTTAACCTTCTCCAGAGGAA	1	0.439156	Y
1445171627	G:G	A:A	Vf_Mt4g101620_001	AGCTTATTAAATGGGATCAAATGAGCCTTGCAAATGCCATGGGACCAGCAGCAGTGCAGCTTCTGACTTCTGGGCTGGATGGTTAT[R]CCGATCAAGCAAAGCGGGTGGAAGATTTATTCGGGAAGATTTGGCCACCACCAAATGTATAACTTTACCTCTT	AGCTTATTAAATGGGATCAAATGAGCCTTGCAAATGCCATGGGACCAGCAGCAGTGCAGCTTCTGACTTCTGGGCTGGATGGTTATGCCGATCAAGCAAAGCGGGTGGAAGATTTATTCGGGAAGATTTGGCCACCACCAAATGTATAACTTTACCTCTT	AGCTTATTAAATGGGATCAAATGAGCCTTGCAAATGCCATGGGACCAGCAGCAGTGCAGCTTCTGACTTCTGGGCTGGATGGTTATACCGATCAAGCAAAGCGGGTGGAAGATTTATTCGGGAAGATTTGGCCACCACCAAATGTATAACTTTACCTCTT	1	0.201446	Y
1648735267	C:C	C:C	Vf_Mt4g101920_001	GGAGGAGTGTGCTCCCCCGGCGAGAAGATCCGTTGTGTGGTACTGGATCAAAATGGTGTTGTTGTTTT[Y]ATTCTTAGGGTTTTTGGCTGTTGCTGTGCTCAAGTGGGTTGGACCCTATTTCATAGACAAGGC	GGAGGAGTGTGCTCCCCCGGCGAGAAGATCCGTTGTGTGGTACTGGATCAAAATGGTGTTGTTGTTTTTATTCTTAGGGTTTTTGGCTGTTGCTGTGCTCAAGTGGGTTGGACCCTATTTCATAGACAAGGC	GGAGGAGTGTGCTCCCCCGGCGAGAAGATCCGTTGTGTGGTACTGGATCAAAATGGTGTTGTTGTTTTCATTCTTAGGGTTTTTGGCTGTTGCTGTGCTCAAGTGGGTTGGACCCTATTTCATAGACAAGG	1	0.495	Y
1327706026	T:T	C:C	Vf_Mt4g103550_001	AACTTTATAAGAACACCAAGGTTGTTTTGCTATGTCAACCTTTCTTTGAAGTGACTCTTATTCGAGCTGCTACTTTGTTTGTATTTTGTTGTATTAGT[Y]GCTGACTTTTTCGTAAACAGGTTCGGGATATCTCTGGGACATTCCGATGGGCTCCGTTTCTTGCTTTGGAGAGATCAAACTCTTTTCTAACCATGCTCTTGT	AACTTTATAAGAACACCAAGGTTGTTTTGCTATGTCAACCTTTCTTTGAAGTGACTCTTATTCGAGCTGCTACTTTGTTTGTATTTTGTTGTATTAGTTGCTGACTTTTTCGTAAACAGGTTCGGGATATCTCTGGGACATTCCGATGGGCTCCGTTTCTTGCTTTGGAGAGATCAAACTCTTTTCTAACCATGCTCTTGT	AACTTTATAAGAACACCAAGGTTGTTTTGCTATGTCAACCTTTCTTTGAAGTGACTCTTATTCGAGCTGCTACTTTGTTTGTATTTTGTTGTATTAGTCGCTGACTTTTTCGTAAACAGGTTCGGGATATCTCTGGGACATTCCGATGGGCTCCGTTTCTTGCTTTGGAGAGATCAAACTCTTTTCTAACCATGCTCTTGT	1	0.470123	Y
1802863847	G:G	A:A	Vf_Mt4g104240_001	CAACTGCTATAAACCATCAGTTCTTTGTCAGGAACAATCTTTCTCTTGATATCACTCCTCAGTCTATTCAAACTCAGATGCTGTGGTTTAATAGGTACTT[R]GAAAGAGAAGGATGTGAAGGCGTTGATTCSAAGTGTAAAGACTTTGATGACACTCTTTTTTGGTTCGGTGAAATYGGTGTTAATGATTATGCTTACACTC	CAACTGCTATAAACCATCAGTTCTTTGTCAGGAACAATCTTTCTCTTGATATCACTCCTCAGTCTATTCAAACTCAGATGCTGTGGTTTAATAGGTACTTGGAAAGAGAAGGATGTGAAGGCGTTGATTCCAAGTGTAAAGACTTTGATGACACTCTTTTTTGGTTCGGTGAAATCGGTGTTAATGATTATGCTTACACTC	CAACTGCTATAAACCATCAGTTCTTTGTCAGGAACAATCTTTCTCTTGATATCACTCCTCAGTCTATTCAAACTCAGATGCTGTGGTTTAATAGGTACTTAGAAAGAGAAGGATGTGAAGGCGTTGATTCCAAGTGTAAAGACTTTGATGACACTCTTTTTTGGTTCGGTGAAATTGGTGTTAATGATTATGCTTACACTC	1	0.124444	Y
1508379201	G:G	G:G	Vf_Mt4g106730_001	CGGACCCYATATGGGAGAGTATCTCGGCGAGGGTGTTGCCGTCTATGGATTCGGTGGTGAAAGTGTTCTGTGTTCATACGGAACCGAACTTTTCGTTACC[R]TGGCAGAGGAAGAGACAGTATAGTTCCAGTAGCAGTGGGTTTGTGATTAGTGGGAAGAGGGTTCTCACCAATGCGCATTCCGTTGAGCATTACACTCAGG	CGGACCCTATATGGGAGAGTATCTCGGCGAGGGTGTTGCCGTCTATGGATTCGGTGGTGAAAGTGTTCTGTGTTCATACGGAACCGAACTTTTCGTTACCATGGCAGAGGAAGAGACAGTATAGTTCCAGTAGCAGTGGGTTTGTGATTAGTGGGAAGAGGGTTCTCACCAATGCGCATTCCGTTGAGCATTACACTCAGG	CGGACCCCATATGGGAGAGTATCTCGGCGAGGGTGTTGCCGTCTATGGATTCGGTGGTGAAAGTGTTCTGTGTTCATACGGAACCGAACTTTTCGTTACCGTGGCAGAGGAAGAGACAGTATAGTTCCAGTAGCAGTGGGTTTGTGATTAGTGGGAAGAGGGTTCTCACCAATGCGCATTCCGTTGAGCATTACACTCAGG	1	0.0867769	N
1038338514	C:C	C:C	Vf_Mt4g106870_001	ATTCCCAGGTGGTGTTGCTTTGAAAAGAAGAGATGATGGAAGARCATCTGGTGGAAGAAGAGTTTTTNGTTCAGTGCAGTCGTC[S]TCACCACCGCCAGCTTGGCCAGGACGAGCAGTCCCAGAACTAGGTTATAAGACTTGGGAAGGACAAAAACCTATTTCCATTGTCGGATCTACCGGTTCAA	ATTCCCAGGTGGTGTTGCTTTGAAAAGAAGAGATGATGGAAGAACATCTGGTGGAAGAAGAGTTTTT-GTTCAGTGCAGTCGTCGTCACCACCGCCAGCTTGGCCAGGACGAGCAGTCCCAGAACTAGGTTATAAGACTTGGGAAGGACAAAAACCTATTTCCATTGTCGGATCTACCGGTTCAA	ATTCCCAGGTGGTGTTGCTTTGAAAAGAAGAGATGATGGAAGAGCATCTGGTGGAAGAAGAGTTTTTTGTTCAGTGCAGTCGTCCTCACCACCGCCAGCTTGGCCAGGACGAGCAGTCCCAGAACTAGGTTATAAGACTTGGGAAGGACAAAAACCTATTTCCATTGTCGGATCTACCGGTTCAA	3	0	N
1681812973	C:C	C:C	Vf_Mt4g106880_001	CTACAACGTGTGTGGGTTCCTCCTCAACCTCCACCAATAGCTATGGCAGAAGCTGCAGAAGCAATCAGACGCCCAAAACAAGCTGTTCAAAAAGAACCGG[Y]GTCAGATAATCAGTCAGTAACTCAATCTTCAGACACCTCTAACTCTAATGGGGTGCATGAGATCCCAAAACCATTGGAAACTGATGGTGCTGTAGAGGG	CTACAACGTGTGTGGGTTCCTCCTCAACCTCCACCAATAGCTATGGCAGAAGCTGCAGAAGCAATCAGACGCCCAAAACAAGCTGTTCAAAAAGAACCGGTGTCAGATAATCAGTCAGTAACTCAATCTTCAGACACCTCTAACTCTAATGGGGTGCATGAGATCCCAAAACCATTGGAAACTGATGGTGCTGTAGAGGG	CTACAACGTGTGTGGGTTCCTCCTCAACCTCCACCAATAGCTATGGCAGAAGCTGCAGAAGCAATCAGACGCCCAAAACAAGCTGTTCAAAAAGAACCGGCGTCAGATAATCAGTCAGTAACTCAATCTTCAGACACCTCTAACTCTAATGGGGTGCATGAGATCCCAAAACCATTGGAAACTGATGGTGCTGTAGAGGG	1	0.1298	N
1980614212	A:A	A:A	Vf_Mt4g107940_001	GGTTTGGACCTGCTGGTGACCCTAGAGGTGCAGGAATTGGAACACCTGRGGCTATAAA[R]CTTGTATGGTCTTGCCATAGAGAAGTAATTTATGATTATGGACCAGTATCAAAGGATTGGGAAATTCCTTCTTCAACATGAGAAGTTCTATKTAAGAGA	GGTTTGGACCTGCTGGTGACCCTAGAGGTGCAGGAATTGGAACACCTGAGGCTATAAAGCTTGTATGGTCTTGCCATAGAGAAGTAATTTATGATTATGGACCAGTATCAAAGGATTGGGAAATTCCTTCTTCAACATGAGAAGTTCTATTTAAGAGA	GGTTTGGACCTGCTGGTGACCCTAGAGGTGCAGGAATTGGAACACCTGAGGCTATAAAACTTGTATGGTCTTGCCATAGAGAAGTAATTTATGATTATGGACCAGTATCAAAGGATTGGGAAATTCCTTCTTCAACATGAGAAGTTCTATGTAAGAGA	4	0	N
1268563893	C:C	C:C	Vf_Mt4g112530_001	AGACAGTGGCAGATGCTGCACAACAAACAACCAAAGTGATTGAAGGTGCCAAGCCAATAGC[Y]TCATCAACCTTGGACACTATAACTTCTTCAGATCCCACTGTGATTGCTGGAACAGCTGGAGCACTATTTGTTGCATATCTCTTGTTTCCTCCTATCTGGT	AGACAGTGGCAGATGCTGCACAACAAACAACCAAAGTGATTGAAGGTGCCAAGCCAATAGCTTCATCAACCTTGGACACTATAACTTCTTCAGATCCCACTGTGATTGCTGGAACAGCTGGAGCACTATTTGTTGCATATCTCTTGTTTCCTCCTATCTGGT	AGACAGTGGCAGATGCTGCACAACAAACAACCAAAGTGATTGAAGGTGCCAAGCCAATAGCCTCATCAACCTTGGACACTATAACTTCTTCAGATCCCACTGTGATTGCTGGAACAGCTGGAGCACTATTTGTTGCATATCTCTTGTTTCCTCCTATCTGGT	1	0.205516	Y
1435975772	C:C	T:T	Vf_Mt4g112900_001	GAWGATGGATCTTATGCGATGAAAAAGGTCCTCATTCAGAACAACGAGCAGTTGGAGTTGGTCAGGGAGGAGATACG[Y]GTTTCGTCACTGTTTAGTCACCCCAACCTCCTGCCGCTTCTTGATCATGCAATCATTTCTGTTAAG	GATGATGGATCTTATGCGATGAAAAAGGTCCTCATTCAGAACAACGAGCAGTTGGAGTTGGTCAGGGAGGAGATACGCGTTTCGTCACTGTTTAGTCACCCCAACCTCCTGCCGCTTCTTGATCATGCAATCATTTCTGTTAAG	GAAGATGGATCTTATGCGATGAAAAAGGTCCTCATTCAGAACAACGAGCAGTTGGAGTTGGTCAGGGAGGAGATACGTGTTTCGTCACTGTTTAGTCACCCCAACCTCCTGCCGCTTCTTGATCATGCAATCATTTCTGTTAAG	1	0.0831758	Y
1981960708	C:C	T:T	Vf_Mt4g113090_001	GCTTGGTGGGAGTGCTCTAGCTGTGTATTGGAGGAATACTCCAATTCCCCTTGATGACAAAGA[Y]GACTTCAAGGAATGAAAATSATGACATATTTTATGTGCATTACATTACCTATGAATAATTTYCTGCTCTTGTTTAGAGGATATTGTTTTATGCATTAGTT	GCTTGGTGGGAGTGCTCTAGCTGTGTATTGGAGGAATACTCCAATTCCCCTTGATGACAAAGACGACTTCAAGGAATGAAAATGATGACATATTTTATGTGCATTACATTACCTATGAATAATTTTCTGCTCTTGTTTAGAGGATATTGTTTTATGCATTAGTT	GCTTGGTGGGAGTGCTCTAGCTGTGTATTGGAGGAATACTCCAATTCCCCTTGATGACAAAGATGACTTCAAGGAATGAAAATCATGACATATTTTATGTGCATTACATTACCTATGAATAATTTTCTGCTCTTGTTTAGAGGATATTGTTTTATGCATTAGTT	1	0.0425331	Y
1286690202	T:T	C:C	Vf_Mt4g113270_001	GTTGTTATTCTTGCTGGTGCTGTTGGTTACGTTGCTACCGATTCGGGTTTTACTCTGACTGCTTATTCTTGGGC[Y]TTTGCTTATTTGGTTACGATTACTACTGAGATGGTTTATATTAAGCAYATGGTTATGAGTCTTGGCTTGAATACTTGGGGTTTTGTTCTTTATAATAATG	GTTGTTATTCTTGCTGGTGCTGTTGGTTACGTTGCTACCGATTCGGGTTTTACTCTGACTGCTTATTCTTGGGCTTTTGCTTATTTGGTTACGATTACTACTGAGATGGTTTATATTAAGCACATGGTTATGAGTCTTGGCTTGAATACTTGGGGTTTTGTTCTTTATAATAATG	GTTGTTATTCTTGCTGGTGCTGTTGGTTACGTTGCTACCGATTCGGGTTTTACTCTGACTGCTTATTCTTGGGCCTTTGCTTATTTGGTTACGATTACTACTGAGATGGTTTATATTAAGCATATGGTTATGAGTCTTGGCTTGAATACTTGGGGTTTTGTTCTTTATAATAATG	1	0.5	Y
1304121457	T:T	G:G	Vf_Mt4g113280_001	GTTACTGTTTTTAGAGTTCAGATTTTAGGAAGCTAATTCTGCTTTCT[K]GTGTACAAGTGGTAGGTCTAGTTTAGGGGCAGTTTYAGTTGGGTCCAACTTTGTCATGGATTGGTGCTTGAACTAGTTATTGTTTTGCTGTGAGGTGTATTTT	GTTACTGTTTTTAGAGTTCAGATTTTAGGAAGCTAATTCTGCTTTCTTGTGTACAAGTGGTAGGTCTAGTTTAGGGGCAGTTTCAGTTGGGTCCAACTTTGTCATGGATTGGTGCTTGAACTAGTTATTGTTTTGCTGTGAGGTGTATTTT	GTTACTGTTTTTAGAGTTCAGATTTTAGGAAGCTAATTCTGCTTTCTGGTGTACAAGTGGTAGGTCTAGTTTAGGGGCAGTTTTAGTTGGGTCCAACTTTGTCATGGATTGGTGCTTGAACTAGTTATTGTTTTGCTGTGAGGTGTATTTT	1	0.165289	Y
1222731443	C:C	T:T	Vf_Mt4g114900_001	CTTTGCAGAGAAATAGAGAGGTATTTCTTTATCCTAGAGGACCTGGTTATGGTACAATTGACTCCAATTCTAGAGGCAATGTAGAGGGTGAAGATCAGAA[Y]TTAGARGCAATGTTTCGGAAGCGCAAAGCACCTTTAGCTAACAATGGGGAGGATGGGCAATTTTGCCGGCATTTAGGTGTCCCATCCAATCGTTTTACTG	CTTTGCAGAGAAATAGAGAGGTATTTCTTTATCCTAGAGGACCTGGTTATGGTACAATTGACTCCAATTCTAGAGGCAATGTAGAGGGTGAAGATCAGAACTTAGAAGCAATGTTTCGGAAGCGCAAAGCACCTTTAGCTAACAATGGGGAGGATGGGCAATTTTGCCGGCATTTAGGTGTCCCATCCAATCGTTTTACTG	CTTTGCAGAGAAATAGAGAGGTATTTCTTTATCCTAGAGGACCTGGTTATGGTACAATTGACTCCAATTCTAGAGGCAATGTAGAGGGTGAAGATCAGAATTTAGAGGCAATGTTTCGGAAGCGCAAAGCACCTTTAGCTAACAATGGGGAGGATGGGCAATTTTGCCGGCATTTAGGTGTCCCATCCAATCGTTTTACTG	1	0.476371	Y
1023312368	A:A	C:A	Vf_Mt4g115730_001	TCAATCCAGCTTACATTTTTCTCAATGTTTTCGGCCTCACCTTAGTAGCAAAATTACAGGCAGAAAATCATATCAGGAAATCTGGTATAAATTACACAAT[M]ATAAGGCCAGGAGGGTTGAAAAATGATCCTCCTACCGGAAATGTTGTTATGGAGCCAGAGG	TCAATCCAGCTTACATTTTTCTCAATGTTTTCGGCCTCACCTTAGTAGCAAAATTACAGGCAGAAAATCATATCAGGAAATCTGGTATAAATTACACAATAATAAGGCCAGGAGGGTTGAAAAATGATCCTCCTACCGGAAATGTTGTTATGGAGCCAGAGG	TCAATCCAGCTTACATTTTTCTCAATGTTTTCGGCCTCACCTTAGTAGCAAAATTACAGGCAGAAAATCATATCAGGAAATCTGGTATAAATTACACAATCATAAGGCCAGGAGGGTTGAAAAATGATCCTCCTACCGGAAATGTTGTTATGGAGCCAGAGG	3	0	N
1205117734	C:C	T:T	Vf_Mt4g118420_001	TCAAACCATCTCCGATTTCGACATTTTCACTCGCTTCAAGAAGCTCGACAGTTTCTCAAGGATAAAGACTGTGATATCTGCGGCGTTGAGATCACGCA[Y]GATGCTCTACCTGTTAATGAACATCCGTTCAAGAAAAGTACTGCTTTCTTGCTTGGTAACGAGGGTAGTGGTCTTTCTAGTAAGGAGTGTGACATTTGT	TCAAACCATCTCCGATTTCGACATTTTCACTCGCTTCAAGAAGCTCGACAGTTTCTCAAGGATAAAGACTGTGATATCTGCGGCGTTGAGATCACGCACGATGCTCTACCTGTTAATGAACATCCGTTCAAGAAAAGTACTGCTTTCTTGCTTGGTAACGAGGGTAGTGGTCTTTCTAGTAAGGAGTGTGACATTTGT	TCAAACCATCTCCGATTTCGACATTTTCACTCGCTTCAAGAAGCTCGACAGTTTCTCAAGGATAAAGACTGTGATATCTGCGGCGTTGAGATCACGCATGATGCTCTACCTGTTAATGAACATCCGTTCAAGAAAAGTACTGCTTTCTTGCTTGGTAACGAGGGTAGTGGTCTTTCTAGTAAGGAGTGTGACATTTGT	2	0.40238	Y
1529616442	C:C	T:T	Vf_Mt4g121600_001	AGACAAGGGGTTAGGTACATTGCCTTGGAAGGCCTGGATGTCGTCAACACTAAAACCATGCAACCTGTTCC[Y]GCAGATGGTAAAACTGTTGGTGAGATCGTGATGCGTGGAAATGCTGTGATGAAAGGGTACTTAAAGAATCCAAAAGCTAATGAAGAAAGCTTTGCAAATG	AGACAAGGGGTTAGGTACATTGCCTTGGAAGGCCTGGATGTCGTCAACACTAAAACCATGCAACCTGTTCCCGCAGATGGTAAAACTGTTGGTGAGATCGTGATGCGTGGAAATGCTGTGATGAAAGGGTACTTAAAGAATCCAAAAGCTAATGAAGAAAGCTTTGCAAATG	AGACAAGGGGTTAGGTACATTGCCTTGGAAGGCCTGGATGTCGTCAACACTAAAACCATGCAACCTGTTCCTGCAGATGGTAAAACTGTTGGTGAGATCGTGATGCGTGGAAATGCTGTGATGAAAGGGTACTTAAAGAATCCAAAAGCTAATGAAGAAAGCTTTGCAAATG	1	0.235537	Y
1727841224	T:T	C:C	Vf_Mt4g121960_001	GTTCCTCAACCTAGCCCTTCACAGGCTTCTGAAGAACCCAAAAAGGAAGAAGCCSAGACT[Y]TAGTTACTTTGCCAAATCCTGAGGCTCTACTTGCAGRGGAGGGGATTCCAGATGAAGCAGGTGACAAAATAGTTGAAGAACAAGAAGTC	GTTCCTCAACCTAGCCCTTCACAGGCTTCTGAAGAACCCAAAAAGGAAGAAGCCGAGACTTTAGTTACTTTGCCAAATCCTGAGGCTCTACTTGCAGGGGAGGGGATTCCAGATGAAGCAGGTGACAAAATAGTTGAAGAACAAGAAGTC	GTTCCTCAACCTAGCCCTTCACAGGCTTCTGAAGAACCCAAAAAGGAAGAAGCCGAGACTCTAGTTACTTTGCCAAATCCTGAGGCTCTACTTGCAGAGGAGGGGATTCCAGATGAAGCAGGTGACAAAATAGTTGAAGAACAAGAAGTC	1	0.375	Y
1827884933	G:G	G:G	Vf_Mt4g122670_001	ATATTGATTATGAAGGATATTCGGTGTTGCCGATGGCGATTCGTCAAGATACGATTGTCGCCATTAGGAAAAATGAATCAGAAAAAGTTCTTAGAATCGC[S]AATGTCAATGATCACAAGTATTCCATTTGTACTTATCCCGCTGATCCTCTTCAGG	ATATTGATTATGAAGGATATTCGGTGTTGCCGATGGCGATTCGTCAAGATACGATTGTCGCCATTAGGAAAAATGAATCAGAAAAAGTTCTTAGAATCGCCAATGTCAATGATCACAAGTATTCCATTTGTACTTATCCCGCTGATCCTCTTCAGG	ATATTGATTATGAAGGATATTCGGTGTTGCCGATGGCGATTCGTCAAGATACGATTGTCGCCATTAGGAAAAATGAATCAGAAAAAGTTCTTAGAATCGCGAATGTCAATGATCACAAGTATTCCATTTGTACTTATCCCGCTGATCCTCTTCAGG	1	0.427438	Y
1416393146	T:T	T:T	Vf_Mt4g123860_001	GTATGCTGCAGAGCACTGATTGCAAGCCTGATGTTTGGACCATGAATACGATTAT[Y]AGTGTCTTTGGTAATATGGGTCGAGTTGAAATGATGGAGAAATGGTATGAAAAGTTTCGTAATTTCGGGATAGAACCAGAAACACGCACTTTTAATATCTT	GTATGCTGCAGAGCACTGATTGCAAGCCTGATGTTTGGACCATGAATACGATTATCAGTGTCTTTGGTAATATGGGTCGAGTTGAAATGATGGAGAAATGGTATGAAAAGTTTCGTAATTTCGGGATAGAACCAGAAACACGCACTTTTAATATCTT	GTATGCTGCAGAGCACTGATTGCAAGCCTGATGTTTGGACCATGAATACGATTATTAGTGTCTTTGGTAATATGGGTCGAGTTGAAATGATGGAGAAATGGTATGAAAAGTTTCGTAATTTCGGGATAGAACCAGAAACACGCACTTTTAATATCTT	1	0.0425331	N
1126038928	A:A	G:G	Vf_Mt4g124070_001	AGATAAAGCAGGCTTCTATGAATCTGGTCAAGATGTACATGAAAAGATTGACA[R]TGGAGCTCGAATCCATTCGAAACWCAGACAGAGAATCCAGTCAAGATTCTCTTCTACTGCAGGGTGTGCATTTTGCTTATAGAGCCCATCAGTTTGCTGG	AGATAAAGCAGGCTTCTATGAATCTGGTCAAGATGTACATGAAAAGATTGACAATGGAGCTCGAATCCATTCGAAACACAGACAGAGAATCCAGTCAAGATTCTCTTCTACTGCAGGGTGTGCATTTTGCTTATAGAGCCCATCAGTTTGCTGG	AGATAAAGCAGGCTTCTATGAATCTGGTCAAGATGTACATGAAAAGATTGACAGTGGAGCTCGAATCCATTCGAAACTCAGACAGAGAATCCAGTCAAGATTCTCTTCTACTGCAGGGTGTGCATTTTGCTTATAGAGCCCATCAGTTTGCTGG	1	0.124444	Y
1605030567	C:C	C:C	Vf_Mt4g124600_001	ATGATTCGTATAAGTTTTCTTATGAGGATGATGAATTGTTTGATGGAGGTTATGAGTCAAATGACGAGGCTCTTCGTTGTGTTA[M]TCGGTCTAATGTGACTCCTGATGTGAATTTGAAGAAYGTGCTTTCTGGGATTTTTNCTATTTTGACTGGACGGAACAAGGCT	ATGATTCGTATAAGTTTTCTTATGAGGATGATGAATTGTTTGATGGAGGTTATGAGTCAAATGACGAGGCTCTTCGTTGTGTTAATCGGTCTAATGTGACTCCTGATGTGAATTTGAAGAACGTGCTTTCTGGGATTTTTTCTATTTTGACTGGACGGAACAAGGCT	ATGATTCGTATAAGTTTTCTTATGAGGATGATGAATTGTTTGATGGAGGTTATGAGTCAAATGACGAGGCTCTTCGTTGTGTTACTCGGTCTAATGTGACTCCTGATGTGAATTTGAAGAATGTGCTTTCTGGGATTTTT-CTATTTTGACTGGACGGAACAAGGCT	1	0.35124	Y
1244968580	G:G	A:A	Vf_Mt4g124640_001	ATTTTCTTTTCAGAAGATGTGCAAGTTTGAGATAGTTGCAGCAACATCTTGCAGACTCCCATCCCCTTGGATTCTTCAATTTTT[R]AATTAGTGAGCAGCTATTGTAATTCAGTCTACTTTTCTGCATTAATGTTTTGAAATCACTTTGCTTTA	ATTTTCTTTTCAGAAGATGTGCAAGTTTGAGATAGTTGCAGCAACATCTTGCAGACTCCCATCCCCTTGGATTCTTCAATTTTTGAATTAGTGAGCAGCTATTGTAATTCAGTCTACTTTTCTGCATTAATGTTTTGAAATCACTTTGCTTTA	ATTTTCTTTTCAGAAGATGTGCAAGTTTGAGATAGTTGCAGCAACATCTTGCAGACTCCCATCCCCTTGGATTCTTCAATTTTTAAATTAGTGAGCAGCTATTGTAATTCAGTCTACTTTTCTGCATTAATGTTTTGAAATCACTTTGCTTTA	1	0.0907029	Y
1380208891	C:C	C:C	Vf_Mt4g124790_001	GTAACAAGGTAAGGAAAGAATGGGGAGTTCCAGGCGATTTCTTTGGTTCATTGCCAGGGAGAGAGACTTACGTTATTGACAAAAATGGCGTGGTTCAGCT[Y]GTYTACAACAACCAGTTCCAACCCGAAAAGCACATCGATGAGACCTTGAAACTACTTCAAAGCCTTTAA	GTAACAAGGTAAGGAAAGAATGGGGAGTTCCAGGCGATTTCTTTGGTTCATTGCCAGGGAGAGAGACTTACGTTATTGACAAAAATGGCGTGGTTCAGCTTGTCTACAACAACCAGTTCCAACCCGAAAAGCACATCGATGAGACCTTGAAACTACTTCAAAGCCTTTAA	GTAACAAGGTAAGGAAAGAATGGGGAGTTCCAGGCGATTTCTTTGGTTCATTGCCAGGGAGAGAGACTTACGTTATTGACAAAAATGGCGTGGTTCAGCTCGTTTACAACAACCAGTTCCAACCCGAAAAGCACATCGATGAGACCTTGAAACTACTTCAAAGCCTTTAA	1	0.0831758	N
1238916002	T:T	C:C	Vf_Mt4g124930_001	AACAACAAAACATSTGATGTTCTTCCTAAACATGCTGTTTGCACATCAAACTTGAATCGATCAAGACCAATCCAAATTCAATC[Y]GCCAAAAACACAAACGGGTTTCAAATGGATTATGATATGAATGAAATTGACATGGAAAGTTTGGAAGAAGA	AACAACAAAACATCTGATGTTCTTCCTAAACATGCTGTTTGCACATCAAACTTGAATCGATCAAGACCAATCCAAATTCAATCTGCCAAAAACACAAACGGGTTTCAAATGGATTATGATATGAATGAAATTGACATGGAAAGTTTGGAAGAAGA	AACAACAAAACATGTGATGTTCTTCCTAAACATGCTGTTTGCACATCAAACTTGAATCGATCAAGACCAATCCAAATTCAATCCGCCAAAAACACAAACGGGTTTCAAATGGATTATGATATGAATGAAATTGACATGGAAAGTTTGGAAGAA	1	0.391111	Y
1917651629	T:T	T:T	Vf_Mt4g125100_001	TAACTAAGGATGAGAAACCGCAATACACTGTTCCTCCTAATGTCTGGTTTGGTTCTTATCCGACCGGTGATTTTACTGTCTCTGCGGATGGATCATTTTT[K]AAGGGTCCAGAAAGAGATGGTGAGAGTCATTACGCACTTGTGGGGTGCACTTGTGCACCTGGTTTTCAGTTCCAGGATTTTGAACTAGCTAAACGTTC	TAACTAAGGATGAGAAACCGCAATACACTGTTCCTCCTAATGTCTGGTTTGGTTCTTATCCGACCGGTGATTTTACTGTCTCTGCGGATGGATCATTTTTGAAGGGTCCAGAAAGAGATGGTGAGAGTCATTACGCACTTGTGGGGTGCACTTGTGCACCTGGTTTTCAGTTCCAGGATTTTGAACTAGCTAAACGTTC	TAACTAAGGATGAGAAACCGCAATACACTGTTCCTCCTAATGTCTGGTTTGGTTCTTATCCGACCGGTGATTTTACTGTCTCTGCGGATGGATCATTTTTTAAGGGTCCAGAAAGAGATGGTGAGAGTCATTACGCACTTGTGGGGTGCACTTGTGCACCTGGTTTTCAGTTCCAGGATTTTGAACTAGCTAAACGTTC	1	0.287335	Y
1232191303	C:C	T:T	Vf_Mt4g125110_001	CAGGCACAACCAGTAAATGTTCCAACGAGTTTTAAGCAGAGGGCAATGCTTGTGGATGAGATCTGGCATGTTG[Y]TGGTGATAATGCTTCTGACATYGATTGGTATGCCAAGCGCACTGTCCTTGGAGGAGTATACTCAACAACGGAGATTTATATG	CAGGCACAACCAGTAAATGTTCCAACGAGTTTTAAGCAGAGGGCAATGCTTGTGGATGAGATCTGGCATGTTGCTGGTGATAATGCTTCTGACATCGATTGGTATGCCAAGCGCACTGTCCTTGGAGGAGTATACTCAACAACGGAGATTTATATG	CAGGCACAACCAGTAAATGTTCCAACGAGTTTTAAGCAGAGGGCAATGCTTGTGGATGAGATCTGGCATGTTGTTGGTGATAATGCTTCTGACATTGATTGGTATGCCAAGCGCACTGTCCTTGGAGGAGTATACTCAACAACGGAGATTTATATG	1	0.496219	Y
1447540656	C:C	C:C	Vf_Mt4g127220_001	CCACCTGGGGTTACGCCGTCTTCACCGCCGATCTCCTTGGTCACGGACGTTCCGACGGCCTCCGCTGCTACATGGGCGACATGGAAAAAGTCGCATCCAC[Y]TCGCTTTCGTTCTTCCTCCACACCCGCCGTAGTCCTCCCTACGCAACCCTCCCAGCGTTTCTCTTCGGGGAATCCATGGGTGGTTTAGCAACAATGCTGA	CCACCTGGGGTTACGCCGTCTTCACCGCCGATCTCCTTGGTCACGGACGTTCCGACGGCCTCCGCTGCTACATGGGCGACATGGAAAAAGTCGCATCCACTTCGCTTTCGTTCTTCCTCCACACCCGCCGTAGTCCTCCCTACGCAACCCTCCCAGCGTTTCTCTTCGGGGAATCCATGGGTGGTTTAGCAACAATGCTGA	CCACCTGGGGTTACGCCGTCTTCACCGCCGATCTCCTTGGTCACGGACGTTCCGACGGCCTCCGCTGCTACATGGGCGACATGGAAAAAGTCGCATCCACCTCGCTTTCGTTCTTCCTCCACACCCGCCGTAGTCCTCCCTACGCAACCCTCCCAGCGTTTCTCTTCGGGGAATCCATGGGTGGTTTAGCAACAATGCTGA	1	0.1298	N
1156139627	C:C	T:T	Vf_Mt4g127690_001	GAGGTGGATTTGATTCTATACTTCTGTTTATGCTTCTCGGTGCTGGTGCTGCTGTTGTGAGGAGATTCTTCGGATCAAGAAGAAATGTTGATGATGATGA[Y]GACGAATACTAGCTCGCTAGCTAGAAGTACAAGAAGGTTTACAATACTT	GAGGTGGATTTGATTCTATACTTCTGTTTATGCTTCTCGGTGCTGGTGCTGCTGTTGTGAGGAGATTCTTCGGATCAAGAAGAAATGTTGATGATGATGACGACGAATACTAGCTCGCTAGCTAGAAGTACAAGAAGGTTTACAATACTT	GAGGTGGATTTGATTCTATACTTCTGTTTATGCTTCTCGGTGCTGGTGCTGCTGTTGTGAGGAGATTCTTCGGATCAAGAAGAAATGTTGATGATGATGATGACGAATACTAGCTCGCTAGCTAGAAGTACAAGAAGGTTTACAATACTT	1	0.345679	Y
1741790689	A:A	G:G	Vf_Mt4g127860_001	AAAGACCACAAAGACACGAAGAAAGCGGTGTCTGACTTTGTAGACGGAATTGCGAAGGAACAGAAGCAGCAGAAGA[R]TACAGAGAATGGGGAAGAAGTTGAGGTGAACGAGGATGAGTTGGAGATGATGAAGATGATGGGGATTCCTGTTGGTTTTGACTCCACCAAGGGG	AAAGACCACAAAGACACGAAGAAAGCGGTGTCTGACTTTGTAGACGGAATTGCGAAGGAACAGAAGCAGCAGAAGAATACAGAGAATGGGGAAGAAGTTGAGGTGAACGAGGATGAGTTGGAGATGATGAAGATGATGGGGATTCCTGTTGGTTTTGACTCCACCAAGGGG	AAAGACCACAAAGACACGAAGAAAGCGGTGTCTGACTTTGTAGACGGAATTGCGAAGGAACAGAAGCAGCAGAAGAGTACAGAGAATGGGGAAGAAGTTGAGGTGAACGAGGATGAGTTGGAGATGATGAAGATGATGGGGATTCCTGTTGGTTTTGACTCCACCAAGGGG	1	0.0434568	Y
1842801422	C:C	T:T	Vf_Mt4g128220_001	ATTTCCCAGGTTGAAGTAACTCTGAGGGAGTTTTATATTGAGGAAGGTAAACAACCCCTTCGGTGGGTAAATCTTGGTGAAGAAGAGCGAGACGATTTTGC[Y]GCGTTTTTATCTGGAACCTGTGAGGCGTTCCAAAGCAGTAAAGATGAATGCATGGATATTTCTCCTT	ATTTCCCAGGTTGAAGTAACTCTGAGGGAGTTTTATATTGAGGAAGGTAAACAACCCCTTCGGTGGGTAAATCTTGGTGAAGAAGAGCGAGACGATTTTGCCGCGTTTTTATCTGGAACCTGTGAGGCGTTCCAAAGCAGTAAAGATGAATGCATGGATATTTCTCCTT	ATTTCCCAGGTTGAAGTAACTCTGAGGGAGTTTTATATTGAGGAAGGTAAACAACCCCTTCGGTGGGTAAATCTTGGTGAAGAAGAGCGAGACGATTTTGCTGCGTTTTTATCTGGAACCTGTGAGGCGTTCCAAAGCAGTAAAGATGAATGCATGGATATTTCTCCTT	1	0.0831758	Y
1378063091	T:T	C:C	Vf_Mt4g128750_001	GCCAGTTATATTCCAAACAATAARCATTCCAATTATAGAAGCTTCCCGAACCAGTTTCTGATTCCTCAGAACATAGCTCGGGCCGCGGTGGGGTTACA[Y]CCCTTATCATGGGATGAAAAGCTAACACAYTACGCGCAATCGTACGCSAACCAACGGCGTAACGACTGTGTGTTGGAGCATTCTAATGG	GCCAGTTATATTCCAAACAATAAACATTCCAATTATAGAAGCTTCCCGAACCAGTTTCTGATTCCTCAGAACATAGCTCGGGCCGCGGTGGGGTTACATCCCTTATCATGGGATGAAAAGCTAACACACTACGCGCAATCGTACGCCAACCAACGGCGTAACGACTGTGTGTTGGAGCATTCTAATGG	GCCAGTTATATTCCAAACAATAAGCATTCCAATTATAGAAGCTTCCCGAACCAGTTTCTGATTCCTCAGAACATAGCTCGGGCCGCGGTGGGGTTACACCCCTTATCATGGGATGAAAAGCTAACACATTACGCGCAATCGTACGCGAACCAACGGCGTAACGACTGTGTGTTGGAGCATTCTAATGG	1	0.30839	Y
1839346844	C:C	T:T	Vf_Mt4g128840_001	AAGGATTGGTTCAGATTTAGTGTTGCATTTTGGCATACATTCCGTGGAACAGGTGGTGACCCGTT[Y]GGTGCACCTACCAAACATTGGCCATGGGAAGATGGTACCAATTCATTAAGCATGGCYAAAAGAAG	AAGGATTGGTTCAGATTTAGTGTTGCATTTTGGCATACATTCCGTGGAACAGGTGGTGACCCGTTCGGTGCACCTACCAAACATTGGCCATGGGAAGATGGTACCAATTCATTAAGCATGGCTAAAAGAAG	AAGGATTGGTTCAGATTTAGTGTTGCATTTTGGCATACATTCCGTGGAACAGGTGGTGACCCGTTTGGTGCACCTACCAAACATTGGCCATGGGAAGATGGTACCAATTCATTAAGCATGGCCAAAAGAAG	1	0.0425331	Y
1960121421	A:A	A:A	Vf_Mt4g130530_001	TGATTCCAAATAAAGCTGAAGTGCAGAAACCTCAAGAAACACCAAAAAAAGCTGCAGCAGTTGAAGTCTCTGTCAGTGCCGAAGC[M]TAGTTRAAAATTTCCACGTGGGATTCTAATTGTAGAAGGCATGGATTGTGAGAAACTGATATTGCTCTGT	TGATTCCAAATAAAGCTGAAGTGCAGAAACCTCAAGAAACACCAAAAAAAGCTGCAGCAGTTGAAGTCTCTGTCAGTGCCGAAGCCTAGTTGAAAATTTCCACGTGGGATTCTAATTGTAGAAGGCATGGATTGTGAGAAACTGATATTGCTCTGT	TGATTCCAAATAAAGCTGAAGTGCAGAAACCTCAAGAAACACCAAAAAAAGCTGCAGCAGTTGAAGTCTCTGTCAGTGCCGAAGCATAGTTAAAAATTTCCACGTGGGATTCTAATTGTAGAAGGCATGGATTGTGAGAAACTGATATTGCTCTGT	1	0.1298	N
1939244890	G:G	A:A	Vf_Mt4g130700_001	TAAAGCCACAAAAGCTGAAAATCAAAGAGCCAAAGATCACAAAGGGAAGGAATTACAATAGAAAGGAATCTATTTTGCGACCTCATACTGGTTCTAA[R]TCTAACTCAAAAGAAAGAGTTTTCAATAGAGTTGTTGAAGACACAAGGCAGAAAACTGGTCATGTGTTTGATTTAAACCAGAA	TAAAGCCACAAAAGCTGAAAATCAAAGAGCCAAAGATCACAAAGGGAAGGAATTACAATAGAAAGGAATCTATTTTGCGACCTCATACTGGTTCTAAGTCTAACTCAAAAGAAAGAGTTTTCAATAGAGTTGTTGAAGACACAAGGCAGAAAACTGGTCATGTGTTTGATTTAAACCAGAA	TAAAGCCACAAAAGCTGAAAATCAAAGAGCCAAAGATCACAAAGGGAAGGAATTACAATAGAAAGGAATCTATTTTGCGACCTCATACTGGTTCTAAATCTAACTCAAAAGAAAGAGTTTTCAATAGAGTTGTTGAAGACACAAGGCAGAAAACTGGTCATGTGTTTGATTTAAACCAGAA	1	0.0425331	Y
1858050519	A:A	G:G	Vf_Mt4g131830_001	GAGATGATATCGCCGCTGAGAGTAAAACAGTGCAGTTGGATTCGTAAATGGGCCATGGAAGCCCATATGCAAAGAATCCAAAAAGA[R]GCCCAYGAAAARGGCTTTGTTGAAGTAATGAGTAACTGCAGACTCACCATTTGTAGCATTCTCATTTGTCTCTGTTTCGGTGCGAAGATAACAGAAGAAA	GAGATGATATCGCCGCTGAGAGTAAAACAGTGCAGTTGGATTCGTAAATGGGCCATGGAAGCCCATATGCAAAGAATCCAAAAAGAAGCCCACGAAAAGGGCTTTGTTGAAGTAATGAGTAACTGCAGACTCACCATTTGTAGCATTCTCATTTGTCTCTGTTTCGGTGCGAAGATAACAGAAGAAA	GAGATGATATCGCCGCTGAGAGTAAAACAGTGCAGTTGGATTCGTAAATGGGCCATGGAAGCCCATATGCAAAGAATCCAAAAAGAGGCCCATGAAAAAGGCTTTGTTGAAGTAATGAGTAACTGCAGACTCACCATTTGTAGCATTCTCATTTGTCTCTGTTTCGGTGCGAAGATAACAGAAGAAA	1	0.49973	Y
1253706856	G:G	G:G	Vf_Mt4g132020_001	CACTTTGCTACAACCGTCGCTAAATATCATGGCGAAGGGTCGCAAATTCACGGCGAACCG[R]AACGAGCGGTTGTTAGGAACAAGCTACATCCAAACCTCCACTGTTACCGTTACTCATGAAGTAACGGATTTCAGGGAAGAAGATGTGTGGTC	CACTTTGCTACAACCGTCGCTAAATATCATGGCGAAGGGTCGCAAATTCACGGCGAACCGAAACGAGCGGTTGTTAGGAACAAGCTACATCCAAACCTCCACTGTTACCGTTACTCATGAAGTAACGGATTTCAGGGAAGAAGATGTGTGGTC	CACTTTGCTACAACCGTCGCTAAATATCATGGCGAAGGGTCGCAAATTCACGGCGAACCGGAACGAGCGGTTGTTAGGAACAAGCTACATCCAAACCTCCACTGTTACCGTTACTCATGAAGTAACGGATTTCAGGGAAGAAGATGTGTGGTC	1	0.44938	Y
1270881468	C:C	C:C	Vf_Mt4g132300_001	GCAATCGTAATCTCCAAAAACGATTAGATCGGTTTATTTGTCATTTACGTGATCTTAAGATAAGTAGTATTGACATGATTGGGATGGATGAAATACCTGG[M]GTATCACACATCAAAGAGAAGAAAGTGAGAAATGAGATCAAACAACTGGTACTCCCTGTTTTGCCCAGTGATCATTATGGTCTCCTTTTGACAATTTCTAG	GCAATCGTAATCTCCAAAAACGATTAGATCGGTTTATTTGTCATTTACGTGATCTTAAGATAAGTAGTATTGACATGATTGGGATGGATGAAATACCTGGAGTATCACACATCAAAGAGAAGAAAGTGAGAAATGAGATCAAACAACTGGTACTCCCTGTTTTGCCCAGTGATCATTATGGTCTCCTTTTGACAATTTCTAG	GCAATCGTAATCTCCAAAAACGATTAGATCGGTTTATTTGTCATTTACGTGATCTTAAGATAAGTAGTATTGACATGATTGGGATGGATGAAATACCTGGCGTATCACACATCAAAGAGAAGAAAGTGAGAAATGAGATCAAACAACTGGTACTCCCTGTTTTGCCCAGTGATCATTATGGTCTCCTTTTGACAATTTCTAG	1	0.391111	N
1208901245	A:A	G:G	Vf_Mt4g133070_001	CTTCGTGGAGTGAGAAATGGATTTGGTCTCGCAACATCAGGAGTTTCGAAAAATACTTCTAACAATGATCAGCCTGATTTCGATGGCTCTTCGAAGAAGGA[R]GGTTACAAAAGTGCTTCTGCTAAAGAGAGTGTTGTAAGAAAATGGGGTAGTGATTAATGGTTTACTTGTTTATCACAGGTTAGGCACCATCCTTTTAGAGC	CTTCGTGGAGTGAGAAATGGATTTGGTCTCGCAACATCAGGAGTTTCGAAAAATACTTCTAACAATGATCAGCCTGATTTCGATGGCTCTTCGAAGAAGGAAGGTTACAAAAGTGCTTCTGCTAAAGAGAGTGTTGTAAGAAAATGGGGTAGTGATTAATGGTTTACTTGTTTATCACAGGTTAGGCACCATCCTTTTAGAGC	CTTCGTGGAGTGAGAAATGGATTTGGTCTCGCAACATCAGGAGTTTCGAAAAATACTTCTAACAATGATCAGCCTGATTTCGATGGCTCTTCGAAGAAGGAGGGTTACAAAAGTGCTTCTGCTAAAGAGAGTGTTGTAAGAAAATGGGGTAGTGATTAATGGTTTACTTGTTTATCACAGGTTAGGCACCATCCTTTTAGAGC	1	0.124444	Y
1333860099	T:T	T:A	Vf_Mt4g133100_001	TGAATTGTTTGGATGATGCTACTTTTGGTTCGAAAGATAAGTTGTTGCAGGGGAATGGTGTTAATTATCATGTTGCTTCGGTTTTTCTCGACGAGCT[W]ACGCCGTTTCTTCCGGTTAAGGAAGGTGTTTTGGAAGTGATGTTTAAGCCRTTTTTTGATGTGATGGGGAGATTGCCYGATAAGGTTTTGTTAGGGAAGA	TGAATTGTTTGGATGATGCTACTTTTGGTTCGAAAGATAAGTTGTTGCAGGGGAATGGTGTTAATTATCATGTTGCTTCGGTTTTTCTCGACGAGCTTACGCCGTTTCTTCCGGTTAAGGAAGGTGTTTTGGAAGTGATGTTTAAGCCGTTTTTTGATGTGATGGGGAGATTGCCTGATAAGGTTTTGTTAGGGAAGA	TGAATTGTTTGGATGATGCTACTTTTGGTTCGAAAGATAAGTTGTTGCAGGGGAATGGTGTTAATTATCATGTTGCTTCGGTTTTTCTCGACGAGCTAACGCCGTTTCTTCCGGTTAAGGAAGGTGTTTTGGAAGTGATGTTTAAGCCGTTTTTTGATGTGATGGGGAGATTGCCTGATAAGGTTTTGTTAGGGAAGA	3	0	N
1352280043	C:C	C:C	Vf_Mt5g005050_001	ATTGTAATTGGGAATGGGAAAAACACGTTCCTTCTTTACCTTCTTCAGCATATCCACTCCTCCGTTCCAATTTCAAAACCCCTCTCTCTTCTACTCT[Y]CACTCCGTTTTCCACTCTTCTGATAACCTCACTTCAAAGCTCCTCATCAAGCTGAATAATGGAGAATTTGTGGAGGCTGTGATAATGAGATATGATACT	ATTGTAATTGGGAATGGGAAAAACACGTTCCTTCTTTACCTTCTTCAGCATATCCACTCCTCCGTTCCAATTTCAAAACCCCTCTCTCTTCTACTCTTCACTCCGTTTTCCACTCTTCTGATAACCTCACTTCAAAGCTCCTCATCAAGCTGAATAATGGAGAATTTGTGGAGGCTGTGATAATGAGATATGATACT	ATTGTAATTGGGAATGGGAAAAACACGTTCCTTCTTTACCTTCTTCAGCATATCCACTCCTCCGTTCCAATTTCAAAACCCCTCTCTCTTCTACTCTCCACTCCGTTTTCCACTCTTCTGATAACCTCACTTCAAAGCTCCTCATCAAGCTGAATAATGGAGAATTTGTGGAGGCTGTGATAATGAGATATGATACT	1	0.4543	Y
1713895145	C:C	C:C	Vf_Mt5g005120_001	TAAAATGTTGGGATCCTAGAGGTGCAAGCGGACAGGAGCGCACTCTTGTTGGGACATATCCACAGCCTGAGCGTGTTTACTCTCTATCTCTTGTTGGACA[Y]CGGCTTGTTGTAGCAACAGCTGGAAGACATGTTAATGTTTATGACTTGAGGAACATGTCTCTGCCTGAACAACGAAGGGAATCATCATTGAAATATCAAA	TAAAATGTTGGGATCCTAGAGGTGCAAGCGGACAGGAGCGCACTCTTGTTGGGACATATCCACAGCCTGAGCGTGTTTACTCTCTATCTCTTGTTGGACATCGGCTTGTTGTAGCAACAGCTGGAAGACATGTTAATGTTTATGACTTGAGGAACATGTCTCTGCCTGAACAACGAAGGGAATCATCATTGAAATATCAAA	TAAAATGTTGGGATCCTAGAGGTGCAAGCGGACAGGAGCGCACTCTTGTTGGGACATATCCACAGCCTGAGCGTGTTTACTCTCTATCTCTTGTTGGACACCGGCTTGTTGTAGCAACAGCTGGAAGACATGTTAATGTTTATGACTTGAGGAACATGTCTCTGCCTGAACAACGAAGGGAATCATCATTGAAATATCAAA	1	0.380746	Y
1449376830	C:C	?	Vf_Mt5g005240_001	GATCCTTCCGTTACTCCTTTCGTTCAGGAGCTTCAAGCGAGGATCCTCCGTCATCACGACGCGACCAGTAATCCTCAAGAGGATTCTCACGGCGG[S]GGAATTAAGATTCTTCCGTTCGAATTTGTTGCGCTTGAGGCGTGTCTTGAAGCGGCTTGTAGCGTTTTGGAGAATGAAGCAAAGACCTTGGAGCAAGA	GATCCTTCCGTTACTCCTTTCGTTCAGGAGCTTCAAGCGAGGATCCTCCGTCATCACGACGCGACCAGTAATCCTCAAGAGGATTCTCACGGCGGCGGAATTAAGATTCTTCCGTTCGAATTTGTTGCGCTTGAGGCGTGTCTTGAAGCGGCTTGTAGCGTTTTGGAGAATGAAGCAAAGACCTTGGAGCAAGA	GATCCTTCCGTTACTCCTTTCGTTCAGGAGCTTCAAGCGAGGATCCTCCGTCATCACGACGCGACCAGTAATCCTCAAGAGGATTCTCACGGCGGGGGAATTAAGATTCTTCCGTTCGAATTTGTTGCGCTTGAGGCGTGTCTTGAAGCGGCTTGTAGCGTTTTGGAGAATGAAGCAAAGACCTTGGAGCAAGA	4	0	N
1528795695	C:C	G:G	Vf_Mt5g005710_001	CCAACTATCCAGACCTTTTAACTAAATGCCACTTAAATATTTCTGACACAAGGGATGGATCTATAATGCCTGCTTGTGTTCCTGG[S]CTTGTTCCGAGCATTGTACTTTCTAATTTCACACAATCTCTCTACTCACAAAGTCTCAATGACTCAAAGTATACTGGAATTGGTATCGGTTCAGAAGATA	CCAACTATCCAGACCTTTTAACTAAATGCCACTTAAATATTTCTGACACAAGGGATGGATCTATAATGCCTGCTTGTGTTCCTGGCCTTGTTCCGAGCATTGTACTTTCTAATTTCACACAATCTCTCTACTCACAAAGTCTCAATGACTCAAAGTATACTGGAATTGGTATCGGTTCAGAAGATA	CCAACTATCCAGACCTTTTAACTAAATGCCACTTAAATATTTCTGACACAAGGGATGGATCTATAATGCCTGCTTGTGTTCCTGGGCTTGTTCCGAGCATTGTACTTTCTAATTTCACACAATCTCTCTACTCACAAAGTCTCAATGACTCAAAGTATACTGGAATTGGTATCGGTTCAGAAGATA	1	0.0831758	Y
1322296619	C:C	C:C	Vf_Mt5g005990_001	TGTGCAATTTTNCCGAAAGKCCTTTCYACAGGCAATTTTCCCTGAAGATCATTCTTTATTATTCATGTATTCTTGTTCAAATAGGTTAGA[S]AAGTCAATGTACTAGAAATGAGGTCAAGGCAGTATGCCCTAGAATTTTGTATATTAT	TGTGCAATTTT-CCGAAAGGCCTTTCCACAGGCAATTTTCCCTGAAGATCATTCTTTATTATTCATGTATTCTTGTTCAAATAGGTTAGAGAAGTCAATGTACTAGAAATGAGGTCAAGGCAGTATGCCCTAGAATTTTGTATATTAT	TGTGCAATTTTTCCGAAAGTCCTTTCTACAGGCAATTTTCCCTGAAGATCATTCTTTATTATTCATGTATTCTTGTTCAAATAGGTTAGACAAGTCAATGTACTAGAAATGAGGTCAAGGCAGTATGCCCTAGAATTTTGTATATTAT	1	0.345679	Y
1451147422	C:C	C:C	Vf_Mt5g007030_001	TGGAATCTCGCAAAGGTGATGGTCAGTTGTCTGCATGCGAGGTTACCCTTTTGCATCACGAAGACCTGGGAATTCCAAAAGATGTTGCAAAGTTAGGAGT[Y]CGCCATGGAATGTGGGGAGCTGTCAAGAAATTGCACTCTGGTATGAGAGCATACCAGAATGCTAGGAAAACAGATACTTCTTTGTCAAGATGTGCATTGA	TGGAATCTCGCAAAGGTGATGGTCAGTTGTCTGCATGCGAGGTTACCCTTTTGCATCACGAAGACATGGGAATTCCAAAAGATGTTGCAAAGTTAGGAGTTCGCCATGGAATGTGGGGAGCTGTCAAGAAATTGCACTCTGGTATGAGAGCATACCAGAATGCTAGGAAAACAGATACTTCTTTGTCAAGATGTGCATTGA	TGGAATCTCGCAAAGGTGATGGTCAGTTGTCTGCATGCGAGGTTACCCTTTTGCATCACGAAGACATGGGAATTCCAAAAGATGTTGCAAAGTTAGGAGTCCGCCATGGAATGTGGGGAGCTGTCAAGAAATTGCACTCTGGTATGAGAGCATACCAGAATGCTAGGAAAACAGATACTTCTTTGTCAAGATGTGCATTGA	1	0.498967	Y
1562850661	A:A	G:G	Vf_Mt5g007360_001	CTGAAGTTATTACCCATGAACAATGGAAGCTACAGAAGCCAGGGACAAAGAGTGTGATCACTAGTTGGGTAAAGAGTGCATTTCTTAGCGGGAAGA[R]CAATATGCAAGAATCTGGTAATAAGAATCTTGAATTTGTTCTCAGCACAGCTCCAATATGGGATAGGTT	CTGAAGTTATTACCCATGAACAATGGAAGCTACAGAAGCCAGGGACAAAGAGTGTGATCACTAGTTGGGTAAAGAGTGCATTTCTTAGCGGGAAGAACAATATGCAAGAATCTGGTAATAAGAATCTTGAATTTGTTCTCAGCACAGCTCCAATATGGGATAGGTT	CTGAAGTTATTACCCATGAACAATGGAAGCTACAGAAGCCAGGGACAAAGAGTGTGATCACTAGTTGGGTAAAGAGTGCATTTCTTAGCGGGAAGAGCAATATGCAAGAATCTGGTAATAAGAATCTTGAATTTGTTCTCAGCACAGCTCCAATATGGGATAGGTT	1	0.362812	Y
1179069866	G:G	A:A	Vf_Mt5g007480_001	AGAGTTTGAGATCGAGGGGTATTAGGTTTCCTGGTCGTGATAATGAAAGCCTGGCTCCGATTTTCACTCCTCC[R]CGGTCAGCTTCTGTACCGGAGCTGCCTCATGTGGGTGATCTTCCACACCAGTTTCAGCGGGATGTTACTCTGCAGGGTTTTACGCCGGAACAGACAAAGG	AGAGTTTGAGATCGAGGGGTATTAGGTTTCCTGGTCGTGATAATGAAAGCCTGGCTCCGATTTTCACTCCTCCGCGGTCAGCTTCTGTACCGGAGCTGCCTCATGTGGGTGATCTTCCACACCAGTTTCAGCGGGATGTTACTCTGCAGGGTTTTACGCCGGAACAGACAAAGG	AGAGTTTGAGATCGAGGGGTATTAGGTTTCCTGGTCGTGATAATGAAAGCCTGGCTCCGATTTTCACTCCTCCACGGTCAGCTTCTGTACCGGAGCTGCCTCATGTGGGTGATCTTCCACACCAGTTTCAGCGGGATGTTACTCTGCAGGGTTTTACGCCGGAACAGACAAAGG	1	0.121928	Y
1632781205	C:C	T:T	Vf_Mt5g008210_001	CCCCACACCCACAGACTGGGGTATTTGGGCCCCCAGGCGAGCAAGCCACTGCTGGCTTCCATTCAGCCTCCACCGCGGATGCAACTGCTG[Y]TGTTGCTGCAGGCTCAGTGCTTGAGGAAAAGGCTTGGTTTCGCCCCATCAGCATTGAGGACTTGGARAAGCCCCACTCTCATCCTTAATAGTT	CCCCACACCCACAGACTGGGGTATTTGGGCCCCCAGGCGAGCAAGCCACTGCTGGCTTCCATTCAGCCTCCACCGCGGATGCAACTGCTGCTGTTGCTGCAGGCTCAGTGCTTGAGGAAAAGGCTTGGTTTCGCCCCATCAGCATTGAGGACTTGGAAAAGCCCCACTCTCATCCTTAATAGTT	CCCCACACCCACAGACTGGGGTATTTGGGCCCCCAGGCGAGCAAGCCACTGCTGGCTTCCATTCAGCCTCCACCGCGGATGCAACTGCTGTTGTTGCTGCAGGCTCAGTGCTTGAGGAAAAGGCTTGGTTTCGCCCCATCAGCATTGAGGACTTGGAGAAGCCCCACTCTCATCCTTAATAGTT	1	0.33099	Y
1073335846	G:G	C:C	Vf_Mt5g008450_001	GGCTTTCATTTTCTGTGTCAACTGGTATAATTAAGGAGAAAGCTAGAGTGGTCTC[S]ATGGACTTGAGAGGTCATGGAAAATCAGTGACAGATAATGATTTTGACTTATCTGTTGAG	GGCTTTCATTTTCTGTGTCAACTGGTATAATTAAGGAGAAAGCTAGAGTGGTCTCGATGGACTTGAGAGGTCATGGAAAATCAGTGACAGATAATGATTTTGACTTATCTGTTGAG	GGCTTTCATTTTCTGTGTCAACTGGTATAATTAAGGAGAAAGCTAGAGTGGTCTCCATGGACTTGAGAGGTCATGGAAAATCAGTGACAGATAATGATTTTGACTTATCTGTTGAG	1	0.0444215	Y
1279711333	C:C	T:T	Vf_Mt5g008680_001	GTTGAAAGTCAGAAGTTGTCTACCTCTGAGGAAAAAGGGAAAGGTCAAATTGAAGCCAAGCCATCTAAAATTAGAACATATGCAAATGGGTTGGTTATAGAGGA[Y]ATATCTATGGGTAAACCAGATGGCAAAAGAGCCGAACTTGGAAAGAAGGT	GTTGAAAGTCAGAAGTTGTCTACCTCTGAGGAAAAAGGGAAAGGTCAAATTGAAGCCAAGCCATCTAAAATTAGAACATATGCAAATGGGTTGGTTATAGAGGACATATCTATGGGTAAACCAGATGGCAAAAGAGCCGAACTTGGAAAGAAGGT	GTTGAAAGTCAGAAGTTGTCTACCTCTGAGGAAAAAGGGAAAGGTCAAATTGAAGCCAAGCCATCTAAAATTAGAACATATGCAAATGGGTTGGTTATAGAGGATATATCTATGGGTAAACCAGATGGCAAAAGAGCCGAACTTGGAAAGAAGGT	1	0.0425331	Y
1663271149	T:T	?	Vf_Mt5g009120_001	ATACAGTTGATTATATAAGCACTCTGGATGCTGAAAAAGACATCGAACTTCTGAAATATTATGGTTGGGATGTTCCAGTTGAGTGTGCAAGAACACTCCG[Y]CTCTCCACAATGTTATTGAAGAAAGGGGTTGAGAGAGGTCTCACTCCCTATGCCATTGGAAATATCATGTGTAGGGAAAATTTGAACAAGAAATCAGTAA	ATACAGTTGATTATATAAGCACTCTGGATGCTGAAAAAGACATCGAACTTCTGAAATATTATGGTTGGGATGTTCCAGTTGAGTGTGCAAGAACACTCCGTCTCTCCACAATGTTATTGAAGAAAGGGGTTGAGAGAGGTCTCACTCCCTATGCCATTGGAAATATCATGTGTAGGGAAAATTTGAACAAGAAATCAGTAA	ATACAGTTGATTATATAAGCACTCTGGATGCTGAAAAAGACATCGAACTTCTGAAATATTATGGTTGGGATGTTCCAGTTGAGTGTGCAAGAACACTCCGCCTCTCCACAATGTTATTGAAGAAAGGGGTTGAGAGAGGTCTCACTCCCTATGCCATTGGAAATATCATGTGTAGGGAAAATTTGAACAAGAAATCAGTAA	1	0.0434568	Y
1583958698	A:A	A:A	Vf_Mt5g009240_001	AGATTCCAAGAGATGATGAAGGGGAGCCATTTTATGAGGATTTCATATGTAAGGGATGCTCTGAAGTATGTTTCTTTCTGAAATTATATCCTGA[R]ATAATATTGGCGGCCGAGAAGCAGCCAAATGCTGCTGTTCAAGCAAGCAAGGACAAAGGTATTTTGGAAGACAAGCCTTCAACTTG	AGATTCCAAGAGATGATGAAGGGGAGCCATTTTATGAGGATTTCATATGTAAGGGATGCTCTGAAGTATGTTTCTTTCTGAAATTATATCCTGAGATAATATTGGCGGCCGAGAAGCAGCCAAATGCTGCTGTTCAAGCAAGCAAGGACAAAGGTATTTTGGAAGACAAGCCTTCAACTTG	AGATTCCAAGAGATGATGAAGGGGAGCCATTTTATGAGGATTTCATATGTAAGGGATGCTCTGAAGTATGTTTCTTTCTGAAATTATATCCTGAAATAATATTGGCGGCCGAGAAGCAGCCAAATGCTGCTGTTCAAGCAAGCAAGGACAAAGGTATTTTGGAAGACAAGCCTTCAACTTG	1	0.0425331	Y
1953548655	G:G	A:A	Vf_Mt5g009720_001	GATCCGCAAGGAGCTCTTTGGACAAGTTGCTGTTTGAAGACTTTGGTTGTATT[R]TTTAGTTTCACCTACAATAATATTTATAATTTACTGCAGAGATTGTGTGAGCGGAAGATATGTGGTGCCATTGCTCTTGTAAACAGARTATTATTGT	GATCCGCAAGGAGCTCTTTGGACAAGTTGCTGTTTGAAGACTTTGGTTGTATTGTTTAGTTTCACCTACAATAATATTTATAATTTACTGCAGAGATTGTGTGAGCGGAAGATATGTGGTGCCATTGCTCTTGTAAACAGAGTATTATTGT	GATCCGCAAGGAGCTCTTTGGACAAGTTGCTGTTTGAAGACTTTGGTTGTATTATTTAGTTTCACCTACAATAATATTTATAATTTACTGCAGAGATTGTGTGAGCGGAAGATATGTGGTGCCATTGCTCTTGTAAACAGAATATTATTGT	1	0.499635	N
1423583417	G:G	A:A	Vf_Mt5g010190_001	AAAAATAAAAGAAGCTCAAGGAGAAAGAGCATTTCACCCATTGATGTTTCAAGGGAGGAGGAAGGAATTTCAAAGG[R]TGACCAACATTCAAAGCCTGAAACACCAATGAGTTGTGTAAGTAATAACTCRGAGCACCATCGCATATTAGTGAATTTCAATGCACTGACTGGAAACRTT	AAAAATAAAAGAAGCTCAAGGAGAAAGAGCATTTCACCCATTGATGTTTCAAGGGAGGAGGAAGGAATTTCAAAGGGTGACCAACATTCAAAGCCTGAAACACCAATGAGTTGTGTAAGTAATAACTCGGAGCACCATCGCATATTAGTGAATTTCAATGCACTGACTGGAAACATT	AAAAATAAAAGAAGCTCAAGGAGAAAGAGCATTTCACCCATTGATGTTTCAAGGGAGGAGGAAGGAATTTCAAAGGATGACCAACATTCAAAGCCTGAAACACCAATGAGTTGTGTAAGTAATAACTCAGAGCACCATCGCATATTAGTGAATTTCAATGCACTGACTGGAAACGTT	1	0.0425331	Y
1952981634	C:C	A:A	Vf_Mt5g010620_001	TGGAATGAAACCTGCTACTAACACTGCAAAGAGGAGGAGTGCAGCACAAATGGAAGGCATTCCATCCAAGCCTAAACCTAAGAAGAAGAAGAATGAAAT[M]ACCAAGAGGACCAAGCTGACTAATGCCCATCTTCCAGAGCTTTTTCAGAACT	TGGAATGAAACCTGCTACTAACACTGCAAAGAGGAGGAGTGCAGCACAAATGGAAGGCATTCCATCCAAGCCTAAACCTAAGAAGAAGAAGAATGAAATCACCAAGAGGACCAAGCTGACTAATGCCCATCTTCCAGAGCTTTTTCAGAACT	TGGAATGAAACCTGCTACTAACACTGCAAAGAGGAGGAGTGCAGCACAAATGGAAGGCATTCCATCCAAGCCTAAACCTAAGAAGAAGAAGAATGAAATAACCAAGAGGACCAAGCTGACTAATGCCCATCTTCCAGAGCTTTTTCAGAACT	1	0.46281	Y
1715163576	C:C	T:C	Vf_Mt5g011180_001	TGACCCCAAGAGAGAAGGAAACAATGCTTGATATTCTCACTCCTCCTGCCTCACAGGGATTTAAATCGCAGGAAGTTAAGACTTCCTTCTGGTGGAGGAGA[Y]TGAGTGGTCAATGATCTCATTGACCATTCTGATCGYGGGTTTAACCTTTTAGGCAACTCTGCCAATTTAGTTTGTGACTTT	TGACCCCAAGAGAGAAGGAAACAATGCTTGATATTCTCACTCCTCCTGCCTCACAGGGATTTAAATCGCAGGAAGTTAAGACTTCCTTCTGGTGGAGGAGACTGAGTGGTCAATGATCTCATTGACCATTCTGATCGTGGGTTTAACCTTTTAGGCAACTCTGCCAATTTAGTTTGTGACTTT	TGACCCCAAGAGAGAAGGAAACAATGCTTGATATTCTCACTCCTCCTGCCTCACAGGGATTTAAATCGCAGGAAGTTAAGACTTCCTTCTGGTGGAGGAGATTGAGTGGTCAATGATCTCATTGACCATTCTGATCGCGGGTTTAACCTTTTAGGCAACTCTGCCAATTTAGTTTGTGACTTT	1	0.231111	N
1455208730	A:A	A:A	Vf_Mt5g011520_001	TTGAAAGTGTCAACAACTTCGCTAGACGCCGTCAGAGAGGCGTTTGCATCATGAGCGGAACCGGAACTGTTACAAACGTGACACTAAGGCAACCGGCTTC[R]TCTGGAGCTGTAGTCACTCTTCACGGACGGTTCGAGATTTTGTCGCTAGCCGGATCGTTTCTTCCGCCGCCGGCTCCGCCTGCTGCTTCTGGTTTGAC	TTGAAAGTGTCAACAACTTCGCTAGACGCCGTCAGAGAGGCGTTTGCATCATGAGCGGAACCGGAACTGTTACAAACGTGACACTAAGGCAACCGGCTTCGTCTGGAGCTGTAGTCACTCTTCACGGACGGTTCGAGATTTTGTCGCTAGCCGGATCGTTTCTTCCGCCGCCGGCTCCGCCTGCTGCTTCTGGTTTGAC	TTGAAAGTGTCAACAACTTCGCTAGACGCCGTCAGAGAGGCGTTTGCATCATGAGCGGAACCGGAACTGTTACAAACGTGACACTAAGGCAACCGGCTTCATCTGGAGCTGTAGTCACTCTTCACGGACGGTTCGAGATTTTGTCGCTAGCCGGATCGTTTCTTCCGCCGCCGGCTCCGCCTGCTGCTTCTGGTTTGAC	1	0.470123	N
1669588566	A:A	A:A	Vf_Mt5g011550_001	GGTACTAATCTGGCTAACAAGTTTTTGCGAGCGAATGGAGTTACACTTTTCAAGGTGCGAGATGAAATTGTTAATGTGCTTGGAGAAGCTGATAT[R]TTTACAGTATGCCCTGAGCGTCCTCCAATGACTGAAGATGCTCAGAAGGCCCTTGATTGGGCTGTTGATAAAAANTTAAAATC	GGTACTAATCTGGCTAACAAGTTTTTGCGAGCGAATGGAGTTACACTTTTCAAGGTGCGAGATGAAATTGTTAATGTGCTTGGAGAAGCTGATATGTTTACAGTATGCCCTGAGCGTCCTCCAATGACTGAAGATGCTCAGAAGGCCCTTGATTGGGCTGTTGATAAAAA-TTAAAATC	GGTACTAATCTGGCTAACAAGTTTTTGCGAGCGAATGGAGTTACACTTTTCAAGGTGCGAGATGAAATTGTTAATGTGCTTGGAGAAGCTGATATATTTACAGTATGCCCTGAGCGTCCTCCAATGACTGAAGATGCTCAGAAGGCCCTTGATTGGGCTGTTGATAAAAAATTAAAATC	1	0.302866	Y
1235672791	T:T	T:T	Vf_Mt5g012010_001	AACAAGCTAATGAAGAGAGCAAGTCACTTCACAAAACTGATGCTTTGAAATCATTGAGGGAAAGAATCAA[Y]ACTGATATTGTAACTGTTTTGAAGAAAGCAAGGTGTATTAGGAGTCAGTTGGAAGAAATGGATCGTGCCAATGATGCTAATAGAAGACTCTCTGGACTT	AACAAGCTAATGAAGAGAGCAAGTCACTTCACAAAACTGATGCTTTGAAATCATTGAGGGAAAGAATCAACACTGATATTGTAACTGTTTTGAAGAAAGCAAGGTGTATTAGGAGTCAGTTGGAAGAAATGGATCGTGCCAATGATGCTAATAGAAGACTCTCTGGACTT	AACAAGCTAATGAAGAGAGCAAGTCACTTCACAAAACTGATGCTTTGAAATCATTGAGGGAAAGAATCAATACTGATATTGTAACTGTTTTGAAGAAAGCAAGGTGTATTAGGAGTCAGTTGGAAGAAATGGATCGTGCCAATGATGCTAATAGAAGACTCTCTGGACTT	1	0.121928	N
1814027906	T:T	T:T	Vf_Mt5g012030_001	CTTCTCTCCAGAAATACACCGAAGCTTTAGCCGACGCCAAGAAAACCGTCCAGCTCAAACCTCAATGGGTCAAAGGYTACAGCCGCCTCGGAGCCGCTCA[Y]CTCGGTTTATCTCAATTCGATGACGCTATTGCTTCTTACAAGAAAGGTCTCGATTTTGACCCTACTAATGAGCCGCTYAAATCAGGTTTAGCCGATGC	CTTCTCTCCAGAAATACACCGAAGCTTTAGCCGACGCCAAGAAAACCGTCCAGCTCAAACCTCAATGGGTCAAAGGCTACAGCCGCCTCGGAGCCGCTCACCTCGGTTTATCTCAATTCGATGACGCTATTGCTTCTTACAAGAAAGGTCTCGATTTTGACCCTACTAATGAGCCGCTTAAATCAGGTTTAGCCGATGC	CTTCTCTCCAGAAATACACCGAAGCTTTAGCCGACGCCAAGAAAACCGTCCAGCTCAAACCTCAATGGGTCAAAGGCTACAGCCGCCTCGGAGCCGCTCATCTCGGTTTATCTCAATTCGATGACGCTATTGCTTCTTACAAGAAAGGTCTCGATTTTGACCCTACTAATGAGCCGCTCAAATCAGGTTTAGCCGATGC	1	0.161975	Y
1568720777	T:T	T:T	Vf_Mt5g013150_001	ATCATCCTAGCACCAAGGATCACCTGGAACATGTAGARTCTAGTGTTAACAATACAGGTGTTTCAATTGCCATGCCCCAATCTTCTGAGGACCCTGAATG[Y]GGCAAATCAATACATAGAAGTGATCCTGCTCTGCCTACTAAAGCAAAGAAGTTAAATACGGACCGTTCAGACTCAAA	ATCATCCTAGCACCAAGGATCACCTGGAACATGTAGAATCTAGTGTTAACAATACAGGTGTTTCAATTGCCATGCCCCAATCTTCTGAGGACCCTGAATGTGGCAAATCAATACATAGAAGTGATCCTGCTCTGCCTACTAAAGCAAAGAAGTTAAATACGGACCGTTCAGACTCAAA	ATCATCCTAGCACCAAGGATCACCTGGAACATGTAGAATCTAGTGTTAACAATACAGGTGTTTCAATTGCCATGCCCCAATCTTCTGAGGACCCTGAATGCGGCAAATCAATACATAGAAGTGATCCTGCTCTGCCTACTAAAGCAAAGAAGTTAAATACGGACCGTTCAGACTCAAA	4	0	N
1924203038	T:T	T:T	Vf_Mt5g013300_001	TGTACTATCTAAAACAGAAGCTCCCCAGATTCTCCACTTTCAAAAAATTATAAGGTCATACATTGTTCATCATGTTCTTAGTCAAAGTAATCTATGGA[Y]CCCGGACATGTTATAGATGGGCCACAATTTGATTATGTTGATTTGTTGTAATGTAGATTGTATAATTTTTCTTCCCTTTAATCTATCCTC	TGTACTATCTAAAACAGAAGCTCCCCAGATTCTCCACTTTCAAAAAATTATAAGGTCATACATTGTTCATCATGTTCTTAGTCAAAGTAATCTATGGACCCCGGACATGTTATAGATGGGCCACAATTTGATTATGTTGATTTGTTGTAATGTAGATTGTATAATTTTTCTTCCCTTTAATCTATCCTC	TGTACTATCTAAAACAGAAGCTCCCCAGATTCTCCACTTTCAAAAAATTATAAGGTCATACATTGTTCATCATGTTCTTAGTCAAAGTAATCTATGGATCCCGGACATGTTATAGATGGGCCACAATTTGATTATGTTGATTTGTTGTAATGTAGATTGTATAATTTTTCTTCCCTTTAATCTATCCTC	1	0.48675	Y
1173500823	C:C	T:T	Vf_Mt5g013540_001	CAGCTGTGAAATGGGGTTCTGATTTCAAATTCAATACTTCTAAAGAATGTTGCAATGCTTGTAAAGCTATGTGTACTGGGAAAGATGGACCTTGTTTATG[Y]GATTCTTGGGTGTTTTGTGGAAATCGTGAGACTTGTGGCTCCAAATTCGG	CAGCTGTGAAATGGGGTTCTGATTTCAAATTCAATACTTCTAAAGAATGTTGCAATGCTTGTAAAGCTATGTGTACTGGGAAAGATGGACCTTGTTTATGCGATTCTTGGGTGTTTTGTGGAAATCGTGAGACTTGTGGCTCCAAATTCGG	CAGCTGTGAAATGGGGTTCTGATTTCAAATTCAATACTTCTAAAGAATGTTGCAATGCTTGTAAAGCTATGTGTACTGGGAAAGATGGACCTTGTTTATGTGATTCTTGGGTGTTTTGTGGAAATCGTGAGACTTGTGGCTCCAAATTCGG	1	0.428642	Y
1648232653	C:C	C:C	Vf_Mt5g013590_001	TGGATAAGTACAAGAACTATGACTTTGGCAGATGCCCAAGAGTTTACTGCTCTGGACAACCTTGCCTTCCAGTTGGTCAGTCCGACATTCCTAGGTCTAG[Y]ACTGTGAAGATATATTGCCCGAGATGTGAAGACATTTACTATCCTCGGTCCAAGTATCAAGGCA	TGGATAAGTACAAGAACTATGACTTTGGCAGATGCCCAAGAGTTTACTGCTCTGGACAACCTTGCCTTCCAGTTGGTCAGTCCGACATTCCTAGGTCTAGTACTGTGAAGATATATTGCCCGAGATGTGAAGACATTTACTATCCTCGGTCCAAGTATCAAGGCA	TGGATAAGTACAAGAACTATGACTTTGGCAGATGCCCAAGAGTTTACTGCTCTGGACAACCTTGCCTTCCAGTTGGTCAGTCCGACATTCCTAGGTCTAGCACTGTGAAGATATATTGCCCGAGATGTGAAGACATTTACTATCCTCGGTCCAAGTATCAAGGCA	1	0.474174	Y
1702667953	C:C	T:T	Vf_Mt5g013980_001	TGATCGGTTGGGCAGCCTTTGCAATGGAACTCTCTTCTTTCTTTGTGTTTGTGTTAGCCATATTGTGTTACCTGGGGATGAGTGAGGAAGATAGTTATTA[Y]AGTATGCTATGAAACAGGAGTTCAGTAAGGCTTGATTCATTTGTGTAAAANTGTATCTGTTCCTTTTGTGTGCTGTTGATTTCTT	TGATCGGTTGGGCAGCCTTTGCAATGGAACTCTCTTCTTTCTTTGTGTTTGTGTTAGCCATATTGTGTTACCTGGGGATGAGTGAGGAAGATAGTTATTACAGTATGCTATGAAACAGGAGTTCAGTAAGGCTTGATTCATTTGTGTAAAAATGTATCTGTTCCTTTTGTGTGCTGTTGATTTCTT	TGATCGGTTGGGCAGCCTTTGCAATGGAACTCTCTTCTTTCTTTGTGTTTGTGTTAGCCATATTGTGTTACCTGGGGATGAGTGAGGAAGATAGTTATTATAGTATGCTATGAAACAGGAGTTCAGTAAGGCTTGATTCATTTGTGTAAAA-TGTATCTGTTCCTTTTGTGTGCTGTTGATTTCTT	1	0.495868	Y
1791738535	A:A	C:C	Vf_Mt5g014410_001	GACACGTTCAGAACAATCCACCGGAACTCATTCCCGAAGAAGACAAAGTAGTGAAGCACCTGTTAAACTCCCTCTTACCCTTCAGCACCACCACCGG[M]GGCGGTCCCTTAATCCTCAACCATGTCACCTATTTCCCCGGCAGAGGTAACCTCATCGTCGAGTACCCCGGAACCGTTCCCGGCAAGATCCTCTCCTTTG	GACACGTTCAGAACAATCCACCGGAACTCATTCCCGAAGAAGACAAAGTAGTGAAGCACCTGTTAAACTCCCTCTTACCCTTCAGCACCACCACCGGAGGCGGTCCCTTAATCCTCAACCATGTCACCTATTTCCCCGGCAGAGGTAACCTCATCGTCGAGTACCCCGGAACCGTTCCCGGCAAGATCCTCTCCTTTG	GACACGTTCAGAACAATCCACCGGAACTCATTCCCGAAGAAGACAAAGTAGTGAAGCACCTGTTAAACTCCCTCTTACCCTTCAGCACCACCACCGGCGGCGGTCCCTTAATCCTCAACCATGTCACCTATTTCCCCGGCAGAGGTAACCTCATCGTCGAGTACCCCGGAACCGTTCCCGGCAAGATCCTCTCCTTTG	1	0.410864	Y
1778953949	G:G	G:G	Vf_Mt5g015050_001	GGAGTAGTCCGAACTTGCCGAAATTTAACGCGAGTTCGTTTGAAGGGAACAAGGATCTTTACGGTTTTCCGTTGCCGCCGATGAGGAGTAAAGGCTTATC[S]ATTTTGGCGATTGTTGGAATCGGATTAGGAAGTGGATTAGCGAGTTTAATTTTGAGTTTTACTGGTGTTTGTATTTGGTTAAAAGTTACTGATCGGAAAG	GGAGTAGTCCGAACTTGCCGAAATTTAACGCGAGTTCGTTTGAAGGGAACAAGGATCTTTACGGTTTTCCGTTGCCGCCGATGAGGAGTAAAGGCTTATCCATTTTGGCGATTGTTGGAATCGGATTAGGAAGTGGATTAGCGAGTTTAATTTTGAGTTTTACTGGTGTTTGTATTTGGTTAAAAGTTACTGATCGGAAAG	GGAGTAGTCCGAACTTGCCGAAATTTAACGCGAGTTCGTTTGAAGGGAACAAGGATCTTTACGGTTTTCCGTTGCCGCCGATGAGGAGTAAAGGCTTATCGATTTTGGCGATTGTTGGAATCGGATTAGGAAGTGGATTAGCGAGTTTAATTTTGAGTTTTACTGGTGTTTGTATTTGGTTAAAAGTTACTGATCGGAAAG	1	0.262716	Y
1588760713	T:T	C:C	Vf_Mt5g015280_001	CAGGCGTTTATTTAAATCACCCAAGAAAAACCGGAGACCCCATGTTTATAATTTGTCACCTTTTGATGATGAAGATGATGAGCATTA[Y]GACMACATAAAGGACTCTACACTTAATCGGCCACAACGTAAAAGCTCCCCTATAACCCCTTKCAAATCTTCTGAACGAGG	CAGGCGTTTATTTAAATCACCCAAGAAAAACCGGAGACCCCATGTTTATAATTTGTCACCTTTTGATGATGAAGATGATGAGCATTATGACCACATAAAGGACTCTACACTTAATCGGCCACAACGTAAAAGCTCCCCTATAACCCCTTGCAAATCTTCTGAACGAGG	CAGGCGTTTATTTAAATCACCCAAGAAAAACCGGAGACCCCATGTTTATAATTTGTCACCTTTTGATGATGAAGATGATGAGCATTACGACAACATAAAGGACTCTACACTTAATCGGCCACAACGTAAAAGCTCCCCTATAACCCCTTTCAAATCTTCTGAACGAGG	1	0.292346	Y
1984239866	C:C	A:A	Vf_Mt5g015500_001	CTGGTACTGGTAGAGGTGGTGAATCAATTTGGGGAAAACCTTTTAAGGATGAACTCAACTCCAAATTAGTCCACTCCGGAAGGGGTGTGGTTAGCATGGC[M]AACAGTGGCCCACATACTAATGGTTCCCAGTTTTTCATCCTGTACAAGTCTGCAAATCATTTAAACTTCAAACATACAGTTTTCGGAGG	CTGGTACTGGTAGAGGTGGTGAATCAATTTGGGGAAAACCTTTTAAGGATGAACTCAACTCCAAATTAGTCCACTCCGGAAGGGGTGTGGTTAGCATGGCCAACAGTGGCCCACATACTAATGGTTCCCAGTTTTTCATCCTGTACAAGTCTGCAAATCATTTAAACTTCAAACATACAGTTTTCGGAGG	CTGGTACTGGTAGAGGTGGTGAATCAATTTGGGGAAAACCTTTTAAGGATGAACTCAACTCCAAATTAGTCCACTCCGGAAGGGGTGTGGTTAGCATGGCAAACAGTGGCCCACATACTAATGGTTCCCAGTTTTTCATCCTGTACAAGTCTGCAAATCATTTAAACTTCAAACATACAGTTTTCGGAGG	1	0.265928	Y
1554768933	T:T	A:A	Vf_Mt5g016250_001	AAATGGATCGCAAAAACGTTCTCTCCATCGCATTGGTCTGCATTGTCTTCGCCGGCGTCGGAGGTCAATC[W]CCCTCCTCAGCTCCGACAACATCTCCGGTAACAGTCGCAACTCCCTCTGTTTCTCCMGTCGCAGCACCTTCCAAACCAAAATCACCAGCTCC	AAATGGATCGCAAAAACGTTCTCTCCATCGCATTGGTCTGCATTGTCTTCGCCGGCGTCGGAGGTCAATCTCCCTCCTCAGCTCCGACAACATCTCCGGTAACAGTCGCAACTCCCTCTGTTTCTCCAGTCGCAGCACCTTCCAAACCAAAATCACCAGCTCC	AAATGGATCGCAAAAACGTTCTCTCCATCGCATTGGTCTGCATTGTCTTCGCCGGCGTCGGAGGTCAATCACCCTCCTCAGCTCCGACAACATCTCCGGTAACAGTCGCAACTCCCTCTGTTTCTCCCGTCGCAGCACCTTCCAAACCAAAATCACCAGCTCC	1	0.498967	Y
1226114637	G:G	A:A	Vf_Mt5g016550_001	AGAGAAAGATCCCTGCTCCAGGGTTCCAGGTCGAAATTGTGATGGTAGACTATAATGGCACTCTACCTG[R]AAAAGTCAAACCTGCGAGCAAAGGATCTGATGGCAACATAAGCAATGTCTTATCCGGTGCAAAGCCTACATCTAGTACAAGTGAGAGTAA	AGAGAAAGATCCCTGCTCCAGGGTTCCAGGTCGAAATTGTGATGGTAGACTATAATGGCACTCTACCTGGAAAAGTCAAACCTGCGAGCAAAGGATCTGATGGCAACATAAGCAATGTCTTATCCGGTGCAAAGCCTACATCTAGTACAAGTGAGAGTAA	AGAGAAAGATCCCTGCTCCAGGGTTCCAGGTCGAAATTGTGATGGTAGACTATAATGGCACTCTACCTGAAAAAGTCAAACCTGCGAGCAAAGGATCTGATGGCAACATAAGCAATGTCTTATCCGGTGCAAAGCCTACATCTAGTACAAGTGAGAGTAA	1	0.124444	N
1005215713	G:G	G:G	Vf_Mt5g016600_001	GAATGGTCTGGGTTTGTGTTGAATTCGAGGTTGCTTTGGAAGGATGTTGATGATAAACCGGAGTGGATTAAGGATCTTGACGCGTTGGAYGGGAAGRGT[R]AGGAGATAGAGAGTCCACTATCTTTGCTCAAGAGTGACACTGTGGTAGAACCACTAGGAAATTGTGGACATCATGTTTTGCTTTGGTGGTTGCGGGTTGA	GAATGGTCTGGGTTTGTGTTGAATTCGAGGTTGCTTTGGAAGGATGTTGATGATAAACCGGAGTGGATTAAGGATCTTGACGCGTTGGACGGGAAGAGTAAGGAGATAGAGAGTCCACTATCTTTGCTCAAGAGTGACACTGTGGTAGAACCACTAGGAAATTGTGGACATCATGTTTTGCTTTGGTGGTTGCGGGTTGA	GAATGGTCTGGGTTTGTGTTGAATTCGAGGTTGCTTTGGAAGGATGTTGATGATAAACCGGAGTGGATTAAGGATCTTGACGCGTTGGACGGGAAGAGTGAGGAGATAGAGAGTCCACTATCTTTGCTCAAGAGTGACACTGTGGTAGAACCACTAGGAAATTGTGGACATCATGTTTTGCTTTGGTGGTTGCGGGTTGA	1	0.197531	N
1258553756	T:T	C:C	Vf_Mt5g017090_002	CCTAACTAAGCTCTTCCAAGCTTCAGGAATTAACAAGTACATGTTTCCTCTTGCTCGGATGCCCACAAATGGTGAAGATTGGCCTACCGTTGA[Y]GACATGATCCAGAAGAATCAACGATTCATCGCATTCACCTCGAAAGCTTCCAAGGAAAAATCTGAAGGCATTGCTTTCCAGTGGAAATATGTAGTAGAAA	CCTAACTAAGCTCTTCCAAGCTTCAGGAATTAACAAGTACATGTTTCCTCTTGCTCGGATGCCCACAAATGGTGAAGATTGGCCTACCGTTGATGACATGATCCAGAAGAATCAACGATTCATCGCATTCACCTCGAAAGCTTCCAAGGAAAAATCTGAAGGCATTGCTTTCCAGTGGAAATATGTAGTAGAAA	CCTAACTAAGCTCTTCCAAGCTTCAGGAATTAACAAGTACATGTTTCCTCTTGCTCGGATGCCCACAAATGGTGAAGATTGGCCTACCGTTGACGACATGATCCAGAAGAATCAACGATTCATCGCATTCACCTCGAAAGCTTCCAAGGAAAAATCTGAAGGCATTGCTTTCCAGTGGAAATATGTAGTAGAAA	1	0.161975	N
1269864805	G:G	G:G	Vf_Mt5g018270_001	AAGCAGAAGCACTAGTTTGCTATCTCTACTATGCATTGTTGTTGCATTAGTAACTGTGTCTTT[K]GTACAAGCAGAAGATGMTTATAAATWYTTCACATGGACWGTKACTTATGGAACYCTTTCTCCTCTTGGTACTCCCCAACAAGT	AAGCAGAAGCACTAGTTTGCTATCTCTACTATGCATTGTTGTTGCATTAGTAACTGTGTCTTTTGTACAAGCAGAAGATGATTATAAATTCTTCACATGGACAGTGACTTATGGAACCCTTTCTCCTCTTGGTACTCCCCAACAAGT	AAGCAGAAGCACTAGTTTGCTATCTCTACTATGCATTGTTGTTGCATTAGTAACTGTGTCTTTGGTACAAGCAGAAGATGATTATAAATTCTTCACATGGACAGTGACTTATGGAACCCTTTCTCCTCTTGGTACTCCCCAACAAGT	4	0	N
1506338262	T:T	C:C	Vf_Mt5g018600_001	ATGGTGAACTTGCTCCTGAGTGTGTCCACACTTACTACAAGTATGGCTGTGCACTGTTATACAAGGCTCAGGAGGAAGCCGATCCTTTGGGTGCTGTTCC[Y]AAGAAGCAGGATGGTTCCCAACATGGCTCTAATAAAGAAGGACCTGTGAAGAGTGCTCTGAATGCTGAATCCTCCACTGCATCTTTTCCAAGCAATG	ATGGTGAACTTGCTCCTGAGTGTGTCCACACTTACTACAAGTATGGCTGTGCACTGTTATACAAGGCTCAGGAGGAAGCCGATCCTTTGGGTGCTGTTCCTAAGAAGCAGGATGGTTCCCAACATGGCTCTAATAAAGAAGGACCTGTGAAGAGTGCTCTGAATGCTGAATCCTCCACTGCATCTTTTCCAAGCAATG	ATGGTGAACTTGCTCCTGAGTGTGTCCACACTTACTACAAGTATGGCTGTGCACTGTTATACAAGGCTCAGGAGGAAGCCGATCCTTTGGGTGCTGTTCCCAAGAAGCAGGATGGTTCCCAACATGGCTCTAATAAAGAAGGACCTGTGAAGAGTGCTCTGAATGCTGAATCCTCCACTGCATCTTTTCCAAGCAATG	1	0.209751	Y
1245354093	T:T	T:T	Vf_Mt5g019480_001	TTTGAGTCTAATGTGAGGAGGGCAATGTCTGGTGGGTATGTGGGTCAAACCTTTTTCCCACGCTGTATGTAAACCATGCTCGACAGCTTCCAAGCCC[Y]TGATTGAAATATATTATCAATGCTTTGATGGCCCCTGGTTTGTAAAATTTATTTATGAAAATTGCATTTTACTTTTGTCAGTATGTTATTTTTCTTGGTG	TTTGAGTCTAATGTGAGGAGGGCAATGTCTGGTGGGTATGTGGGTCAAACCTTTTTCCCACGCTGTATGTAAACCATGCTCGACAGCTTCCAAGCCCCTGATTGAAATATATTATCAATGCTTTGATGGCCCCTGGTTTGTAAAATTTATTTATGAAAATTGCATTTTACTTTTGTCAGTATGTTATTTTTCTTGGTG	TTTGAGTCTAATGTGAGGAGGGCAATGTCTGGTGGGTATGTGGGTCAAACCTTTTTCCCACGCTGTATGTAAACCATGCTCGACAGCTTCCAAGCCCTTGATTGAAATATATTATCAATGCTTTGATGGCCCCTGGTTTGTAAAATTTATTTATGAAAATTGCATTTTACTTTTGTCAGTATGTTATTTTTCTTGGTG	4	0	N
1297255423	G:G	A:A	Vf_Mt5g020890_001	AGAGGGATCCACTTCATGTTAAATGGAAATCCTTACTATGCAAATGGATTCAATGCTTACTGGTTAATGTATACTGCTGCTGATCCATCTCAGAGATACAA[R]GTTTCAAATGCTTTCAATGAAGCAAAAACTCATGGCCTTACTGTTGCTAGAACTTGGGCTTTCAGTGATGGTGGTTATAGTCCTTTGCAATATTCACCTG	AGAGGGATCCACTTCATGTTAAATGGAAATCCTTACTATGCAAATGGATTCAATGCTTACTGGTTAATGTATACTGCTGCTGATCCATCTCAGAGATACAAGGTTTCAAATGCTTTCAATGAAGCAAAAACTCATGGCCTTACTGTTGCTAGAACTTGGGCTTTCAGTGATGGTGGTTATAGTCCTTTGCAATATTCACCTG	AGAGGGATCCACTTCATGTTAAATGGAAATCCTTACTATGCAAATGGATTCAATGCTTACTGGTTAATGTATACTGCTGCTGATCCATCTCAGAGATACAAAGTTTCAAATGCTTTCAATGAAGCAAAAACTCATGGCCTTACTGTTGCTAGAACTTGGGCTTTCAGTGATGGTGGTTATAGTCCTTTGCAATATTCACCTG	4	0.495868	N
1112546082	C:C	C:C	Vf_Mt5g021170_001	AGGCGAGTTGAGGACCTGGGACGATGCTCTACTGAAAAGCACTCAAGAATTCCAACACCGATCCTACAGTCTCTTTACATG[Y]AACTGCCACTCCTTTGTTGCCCATAACTTGAACAGGCTCACCTACCTGTCTAGCAGATGGAATGTGGTGAACCTTGCAATTTTCATTTTACTCA	AGGCGAGTTGAGGACCTGGGACGATGCTCTACTGAAAAGCACTCAAGAATTCCAACACCGATCCTACAGTCTCTTTACATGTAACTGCCACTCCTTTGTTGCCCATAACTTGAACAGGCTCACCTACCTGTCTAGCAGATGGAATGTGGTGAACCTTGCAATTTTCATTTTACTCA	AGGCGAGTTGAGGACCTGGGACGATGCTCTACTGAAAAGCACTCAAGAATTCCAACACCGATCCTACAGTCTCTTTACATGCAACTGCCACTCCTTTGTTGCCCATAACTTGAACAGGCTCACCTACCTGTCTAGCAGATGGAATGTGGTGAACCTTGCAATTTTCATTTTACTCA	1	0.0831758	N
1176021540	A:A	A:A	Vf_Mt5g021520_001	GTAGCAGGCTTTGTACGTTCATTGTGTAAAAAATATAAWTAGTTCAACCATCACCNTCATTATCATGTCAATGGGCTGTGGCAAATTTGTACAGCT[R]TCTAACGAATTGTACATATAAATTATGTAATTAACTGATATTGTCTTGCACAAAGCARAT	GTAGCAGGCTTTGTACGTTCATTGTGTAAAAAATATAATTAGTTCAACCATCACC-TCATTATCATGTCAATGGGCTGTGGCAAATTTGTACAGCTGTCTAACGAATTGTACATATAAATTATGTAATTAACTGATATTGTCTTGCACAAAGCAAAT	GTAGCAGGCTTTGTACGTTCATTGTGTAAAAAATATAAATAGTTCAACCATCACCATCATTATCATGTCAATGGGCTGTGGCAAATTTGTACAGCTATCTAACGAATTGTACATATAAATTATGTAATTAACTGATATTGTCTTGCACAAAGCAGAT	1	0.0425331	N
1539118764	C:C	T:T	Vf_Mt5g022580_001	CTCTCAGGTCACCAGTATCCGCTASTTCATCTCAACTCATGGACCCCTTTTCAGCAATAACCCAACCCGGAATTCCCACCACTGTTAACGTTGAT[Y]TGGGTGATCGGAGCTACCCCATTTATATCGGATCCGGTTTGCTCAATAAACCCCAACTTCTC	CTCTCAGGTCACCAGTATCCGCTAGTTCATCTCAACTCATGGACCCCTTTTCAGCAATAACCCAACCCGGAATTCCCACCACTGTTAACGTTGATCTGGGTGATCGGAGCTACCCCATTTATATCGGATCCGGTTTGCTCAATAAACCCCAACTTCTC	CTCTCAGGTCACCAGTATCCGCTACTTCATCTCAACTCATGGACCCCTTTTCAGCAATAACCCAACCCGGAATTCCCACCACTGTTAACGTTGATTTGGGTGATCGGAGCTACCCCATTTATATCGGATCCGGTTTGCTCAATAAACCCCAACTTCTC	1	0.380746	Y
1517953866	C:C	C:C	Vf_Mt5g022670_001	TATTAGATGTCACCAAAGTAGCAGAGTATTCTCTTCCGAACAAGGGTTTACCTGAAAAAAATCATAAGAAAGAAAAATACGATTCTGATTCCAATGATGA[Y]AAGCGTCTCTCATCTGATGAAAATTACCATTCAAAAGTTGATACTATTTC	TATTAGATGTCACCAAAGTAGCAGAGTATTCTCTTCCGAACAAGGGTTTACCTGAAAAAAATCATAAGAAAGAAAAATACGATTCTGATTCCAATGATGATAAGCGTCTCTCATCTGATGAAAATTACCATTCAAAAGTTGATACTATTTC	TATTAGATGTCACCAAAGTAGCAGAGTATTCTCTTCCGAACAAGGGTTTACCTGAAAAAAATCATAAGAAAGAAAAATACGATTCTGATTCCAATGATGACAAGCGTCTCTCATCTGATGAAAATTACCATTCAAAAGTTGATACTATTTC	4	0	N
1416797289	C:C	C:C	Vf_Mt5g022700_001	AGCATATAGAGCTGGTTTCCCCTGCCCcAGCAAATGCCGAGATTGCTACTTTTGATGTAGT[Y]GGCCCTGTTTGTGAGTCTGCCGATTTCTTAGGAAAAGRAAGAGAACTTCCAACTCCTGCCAAGG	AGCATATAGAGCTGGTTTCCCCTGCCCCAGCAAATGCCGAGATTGCTACTTTTGATGTAGTTGGCCCTGTTTGTGAGTCTGCCGATTTCTTAGGAAAAGGAAGAGAACTTCCAACTCCTGCCAAGG	AGCATATAGAGCTGGTTTCCCCTGCCCCAGCAAATGCCGAGATTGCTACTTTTGATGTAGTCGGCCCTGTTTGTGAGTCTGCCGATTTCTTAGGAAAAGAAAGAGAACTTCCAACTCCTGCCAAGG	1	0.201446	N
1885608080	G:G	A:A	Vf_Mt5g023210_001	TTGGTTAGCGTTGATGTTCTGAAGAATTATTTGGAAGAAAGGATTTTNCCC[R]AAACTAGGGAAGAAGAAATTCGCAATACTTTATATTCACACCGATGTTCAGAGRAGCGAGAATTTCCCCGGAATCTCTTCTCTCCGGTCGATTTACGA	TTGGTTAGCGTTGATGTTCTGAAGAATTATTTGGAAGAAAGGATTTTCCCGAAACTAGGGAAGAAGAAATTCGCAATACTTTATATTCACACCGATGTTCAGAGAAGCGAGAATTTCCCCGGAATCTCTTCTCTCCGGTCGATTTACGA	TTGGTTAGCGTTGATGTTCTGAAGAATTATTTGGAAGAAAGGATTTTCCCAAAACTAGGGAAGAAGAAATTCGCAATACTTTATATTCACACCGATGTTCAGAGGAGCGAGAATTTCCCCGGAATCTCTTCTCTCCGGTCGATTTACGA	1	0.226843	Y
1772505626	T:T	G:G	Vf_Mt5g024090_001	AAGAAACGGAGTGAATCATCGTCTTCAGCACCACARGTTCCGGTTAAAGTGTGGCAACCTGG[K]GTGGACAAATTGGAAGAAGATGAAGAGCTTCAGTGTGATCCTTCTGCTTACAACTCTCTTCATGCTTTTCATATTGGATGGCCTTGTCTTAGCTTCGATA	AAGAAACGGAGTGAATCATCGTCTTCAGCACCACAGGTTCCGGTTAAAGTGTGGCAACCTGGTGTGGACAAATTGGAAGAAGATGAAGAGCTTCAGTGTGATCCTTCTGCTTACAACTCTCTTCATGCTTTTCATATTGGATGGCCTTGTCTTAGCTTCGATA	AAGAAACGGAGTGAATCATCGTCTTCAGCACCACAAGTTCCGGTTAAAGTGTGGCAACCTGGGGTGGACAAATTGGAAGAAGATGAAGAGCTTCAGTGTGATCCTTCTGCTTACAACTCTCTTCATGCTTTTCATATTGGATGGCCTTGTCTTAGCTTCGATA	1	0.46728	Y
1852706711	C:C	T:T	Vf_Mt5g024730_001	CTTTAGCTAACAAAGGACTCAAGAAAAAAGTTCTTCAATCGCTTCCGAAATTCGCTTACGTCGATAGCAACCCTACGAAATGGTTGGCGACAACTGAATG[Y]GCGATTTGTCTCTCTGATTTCGCCGCCGGCGACGAGATCCGTGTRCTACCGCAGTGTGGACAYGGATTCCACGTTGCTTGCATAGACACATGGCTTGGGTC	CTTTAGCTAACAAAGGACTCAAGAAAAAAGTTCTTCAATCGCTTCCGAAATTCGCTTACGTCGATAGCAACCCTACGAAATGGTTGGCGACAACTGAATGCGCGATTTGTCTCTCTGATTTCGCCGCCGGCGACGAGATCCGTGTGCTACCGCAGTGTGGACACGGATTCCACGTTGCTTGCATAGACACATGGCTTGGGTC	CTTTAGCTAACAAAGGACTCAAGAAAAAAGTTCTTCAATCGCTTCCGAAATTCGCTTACGTCGATAGCAACCCTACGAAATGGTTGGCGACAACTGAATGTGCGATTTGTCTCTCTGATTTCGCCGCCGGCGACGAGATCCGTGTGCTACCGCAGTGTGGACACGGATTCCACGTTGCTTGCATAGACACATGGCTTGGGTC	1	0.0886966	Y
1529126210	C:C	T:T	Vf_Mt5g024900_001	GAACTCAAACCAGTTCTCTTCGAAGGATGGATGGCCAACGACATCGCTCCCGGCGGTCAACTCACCACCACCACCGA[Y]GTAGAGAATTTCCCCGGCTTCCCTGAAGGTATCCTCGGTGGCGAACTGATGGAACG	GAACTCAAACCAGTTCTCTTCGAAGGATGGATGGCCAACGACATCGCTCCCGGCGGTCAACTCACCACCACCACCGACGTAGAGAATTTCCCCGGCTTCCCTGAAGGTATCCTCGGTGGCGAACTGATGGAACG	GAACTCAAACCAGTTCTCTTCGAAGGATGGATGGCCAACGACATCGCTCCCGGCGGTCAACTCACCACCACCACCGATGTAGAGAATTTCCCCGGCTTCCCTGAAGGTATCCTCGGTGGCGAACTGATGGAACG	1	0.0425331	Y
1337048384	G:G	A:A	Vf_Mt5g025470_001	TCTAAGCATGTAACTGAACAAAGTGAGGCTTTGGAAATTGAGAGGAAGAATGT[R]AGAGAGACTCTCATTTCTGCTTATGACAGGAACTTAGCTTCAAAGCTGAAAGCTGAGATTTCTAGCATGGAAGAGAACAA	TCTAAGCATGTAACTGAACAAAGTGAGGCTTTGGAAATTGAGAGGAAGAATGTGAGAGAGACTCTCATTTCTGCTTATGACAGGAACTTAGCTTCAAAGCTGAAAGCTGAGATTTCTAGCATGGAAGAGAACAA	TCTAAGCATGTAACTGAACAAAGTGAGGCTTTGGAAATTGAGAGGAAGAATGTAAGAGAGACTCTCATTTCTGCTTATGACAGGAACTTAGCTTCAAAGCTGAAAGCTGAGATTTCTAGCATGGAAGAGAACAA	1	0.375	Y
1583847934	A:A	A:A	Vf_Mt5g025470_002	CAAGGAACGTTCATCGGGAATGTACCGTCTCTCATCGTACTTTCTAGCAAGAACAATAGGAGACTTACCTCTCGAACTCGCTCTTCCAACCGCCTTTGTG[R]TCATATTATACTGGATGGGAGGACTCAAACCTGATTTCATGACTTTCATTCTTTCACTTCTTGTTGTTCTTTACAGTGTTGTGGTATCTCAAAGTCTTGG	CAAGGAACGTTCATCGGGAATGTACCGTCTCTCATCGTACTTTCTAGCAAGAACAATAGGAGACTTACCTCTCGAACTCGCTCTTCCAACCGCCTTTGTGGTCATATTATACTGGATGGGAGGACTCAAACCTGATTTCATGACTTTCATTCTTTCACTTCTTGTTGTTCTTTACAGTGTTGTGGTATCTCAAAGTCTTGG	CAAGGAACGTTCATCGGGAATGTACCGTCTCTCATCGTACTTTCTAGCAAGAACAATAGGAGACTTACCTCTCGAACTCGCTCTTCCAACCGCCTTTGTGATCATATTATACTGGATGGGAGGACTCAAACCTGATTTCATGACTTTCATTCTTTCACTTCTTGTTGTTCTTTACAGTGTTGTGGTATCTCAAAGTCTTGG	1	0.161975	N
1563431267	G:G	A:A	Vf_Mt5g025960_001	AGTCAGGAAAGGCAAACCTTGGACTAGAACTGCACAAGGTTTTGACAACTGAATCA[R]GCTGCGGAGAAGACATCCTTAAATCTCTGAATTTGAAATCTGAACATATGGCTCTCGAGACCATTAATAAATTGGAAGCTGTTATATTCTCTTTGAAAGA	AGTCAGGAAAGGCAAACCTTGGACTAGAACTGCACAAGGTTTTGACAACTGAATCAGGCTGCGGAGAAGACATCCTTAAATCTCTGAATTTGAAATCTGAACATATGGCTCTCGAGACCATTAATAAATTGGAAGCTGTTATATTCTCTTTGAAAGA	AGTCAGGAAAGGCAAACCTTGGACTAGAACTGCACAAGGTTTTGACAACTGAATCAAGCTGCGGAGAAGACATCCTTAAATCTCTGAATTTGAAATCTGAACATATGGCTCTCGAGACCATTAATAAATTGGAAGCTGTTATATTCTCTTTGAAAGA	1	0.368828	Y
1698816980	T:T	T:T	Vf_Mt5g026550_001	AGACATGCTTGAAGACCGGCCGATTTCGTTGAGACAGAGTCCTTCCAGGAGGAGGTTG[Y]TGAGGCCGGGGGTTGATACTGATGATCGGGGTTGGACCTCACTTCATGTTTATGCGCGGAAAGGTGATAT	AGACATGCTTGAAGACCGGCCGATTTCGTTGAGACAGAGTCCTTCCAGGAGGAGGTTGCTGAGGCCGGGGGTTGATACTGATGATCGGGGTTGGACCTCACTTCATGTTTATGCGCGGAAAGGTGATATGG	AGACATGCTTGAAGACCGGCCGATTTCGTTGAGACAGAGTCCTTCCAGGAGGAGGTTGTTGAGGCCGGGGGTTGATACTGATGATCGGGGTTGGACCTCACTTCATGTTTATGCGCGGAAAGGTGATAT	1	0.49324	Y
1578151213	A:A	A:A	Vf_Mt5g026650_001	GTAAAGACCTTCAACAAGTCCAAGGAGGAGAACGAAAGGCTAGCAGATGCCGAGAAAAAGAAACTAGAAAAAGAAGCCATGAAGGAAAAGGCAGC[W]AATAATATGCATTCTAGGAAAGATGTTGTTCGATAGGTATCATAAACATGCATGCGGCATGGTTACTCTCAGTTCAAGTTATCTGAAGTTGAACT	GTAAAGACCTTCAACAAGTCCAAGGAGGAGAACGAAAGGCTAGCAGATGCCGAGAAAAAGAAACTAGAAAAAGAAGCCATGAAGGAAAAGGCAGCTAATAATATGCATTCTAGGAAAGATGTTGTTCGATAGGTATCATAAACATGCATGCGGCATGGTTACTCTCAGTTCAAGTTATCTGAAGTTGAACT	GTAAAGACCTTCAACAAGTCCAAGGAGGAGAACGAAAGGCTAGCAGATGCCGAGAAAAAGAAACTAGAAAAAGAAGCCATGAAGGAAAAGGCAGCAAATAATATGCATTCTAGGAAAGATGTTGTTCGATAGGTATCATAAACATGCATGCGGCATGGTTACTCTCAGTTCAAGTTATCTGAAGTTGAACT	1	0.33099	Y
1790262469	C:C	C:C	Vf_Mt5g026740_001	AAAAGTTTCTAAGTATTTGGAAAATAAAACAGTTGCAGTGTTTGGTGTTTGATCGAAAACTTTAATCTATAATCTAAATTGTTCTGTATTGAATTAGATG[Y]GTTGCAATGAGTTCGGTTAACTTTATCACTRCTACTGAAAATGTCTGTAGACAGATGCAGTGGCTAGAAACTTGAAATGTTCTATGTAGTTTACTTAAA	AAAAGTTTCTAAGTATTTGGAAAATAAAACAGTTGCAGTGTTTGGTGTTTGATCGAAAACTTTAATCTATAATCTAAATTGTTCTGTATTGAATTAGATGTGTTGCAATGAGTTCGGTTAACTTTATCACTACTACTGAAAATGTCTGTAGACAGATGCAGTGGCTAGAAACTTGAAATGTTCTATGTAGTTTACTTAAA	AAAAGTTTCTAAGTATTTGGAAAATAAAACAGTTGCAGTGTTTGGTGTTTGATCGAAAACTTTAATCTATAATCTAAATTGTTCTGTATTGAATTAGATGCGTTGCAATGAGTTCGGTTAACTTTATCACTGCTACTGAAAATGTCTGTAGACAGATGCAGTGGCTAGAAACTTGAAATGTTCTATGTAGTTTACTTAAA	1	0.165289	N
1841082180	A:A	A:A	Vf_Mt5g026780_001	TTCTTTCCTCTTTTGATTGGTACAGGCGCTCTTCCTGTTCAGCGCGAGTTATGGACTGACGGTTACTTCTCTGAAATTGCTATGGTCATTGGAGGAGTGTGGTTG[M]GATGGTGGCTTCAAGCTGCAGCTGCAATGTCAAACATGGGAATGTTTGTTGCTGAAATGAGCAGTGACTCCTTCCAGCTTCTAGGAATGGCTGAGAGAGG	TTCTTTCCTCTTTTGATTGGTACAGGCGCTCTTCCTGTTCAGCGCGAGTTATGGACTGACGGTTACTTCTCTGAAATTGCTATGGTCATTGGAGGAGTGTGGTTGCGATGGTGGCTTCAAGCTGCAGCTGCAATGTCAAACATGGGAATGTTTGTTGCTGAAATGAGCAGTGACTCCTTCCAGCTTCTAGGAATGGCTGAGAGAGG	TTCTTTCCTCTTTTGATTGGTACAGGCGCTCTTCCTGTTCAGCGCGAGTTATGGACTGACGGTTACTTCTCTGAAATTGCTATGGTCATTGGAGGAGTGTGGTTGAGATGGTGGCTTCAAGCTGCAGCTGCAATGTCAAACATGGGAATGTTTGTTGCTGAAATGAGCAGTGACTCCTTCCAGCTTCTAGGAATGGCTGAGA	1	0.439156	Y
1214165466	G:G	G:G	Vf_Mt5g026800_001	CAGATGGGTAAAGGTAATCCACAGAAATCAGGAACCAGCGGCGACCTTCACGCRGCGGCAAGGTCCGGCGATCTCATATCAGTTCAGTCAATTTT[R]ATTTCAAATCCTTTGTCCGTCAATTCCAGAGATAAGCATTCCAGAACACC	CAGATGGGTAAAGGTAATCCACAGAAATCAGGAACCAGCGGCGACCTTCACGCGGCGGCAAGGTCCGGCGATCTCATATCAGTTCAGTCAATTTTAATTTCAAATCCTTTGTCCGTCAATTCCAGAGATAAGCATTCCAGAACACC	CAGATGGGTAAAGGTAATCCACAGAAATCAGGAACCAGCGGCGACCTTCACGCAGCGGCAAGGTCCGGCGATCTCATATCAGTTCAGTCAATTTTGATTTCAAATCCTTTGTCCGTCAATTCCAGAGATAAGCATTCCAGAACACC	4	0.172336	N
1487949437	C:C	T:T	Vf_Mt5g026840_001	TGGGCATTGCAGCATCAACAGCCTCCATTATCCTCGGTGGTGGCACCAAAGGTAAGCGTCTAGCTATGCCAAATACGCGAATCATGATTACTCAACCACT[Y]GGAGGTGCTAGCGGAAAAGCTATAGATGTAGATATTCAAGCTAAAGAAATCATGATCAACAAGAATAACGTGTGCAGAATTATATCATCCTTCAC	TGGGCATTGCAGCATCAACAGCCTCCATTATCCTCGGTGGTGGCACCAAAGGTAAGCGTCTAGCTATGCCAAATACGCGAATCATGATTACTCAACCACTCGGAGGTGCTAGCGGAAAAGCTATAGATGTAGATATTCAAGCTAAAGAAATCATGATCAACAAGAATAACGTGTGCAGAATTATATCATCCTTCAC	TGGGCATTGCAGCATCAACAGCCTCCATTATCCTCGGTGGTGGCACCAAAGGTAAGCGTCTAGCTATGCCAAATACGCGAATCATGATTACTCAACCACTTGGAGGTGCTAGCGGAAAAGCTATAGATGTAGATATTCAAGCTAAAGAAATCATGATCAACAAGAATAACGTGTGCAGAATTATATCATCCTTCAC	1	0.121928	Y
1751318173	A:A	G:G	Vf_Mt5g027020_001	CACCTCTCTTCTCTCCTTCACCCTCCCTTTACTGTCACCATTGCTTCAGAACCCTACAACCTTCACAAACATTCTCATGTCCTTCTTGCTCAA[R]CTACCTTTTCTGCAGCCAAAAGTGTCTCTCCWTTTCCCTTAACTCCTCTCACTCTTCTTGGACATGTCAAACACTCTCTCATCTTCAAAACCCCACTTCA	CACCTCTCTTCTCTCCTTCACCCTCCCTTTACTGTCACCATTGCTTCAGAACCCTACAACCTTCACAAACATTCTCATGTCCTTCTTGCTCAAACTACCTTTTCTGCAGCCAAAAGTGTCTCTCCATTTCCCTTAACTCCTCTCACTCTTCTTGGACATGTCAAACACTCTCTCATCTTCAAAACCCCACTTCA	CACCTCTCTTCTCTCCTTCACCCTCCCTTTACTGTCACCATTGCTTCAGAACCCTACAACCTTCACAAACATTCTCATGTCCTTCTTGCTCAAGCTACCTTTTCTGCAGCCAAAAGTGTCTCTCCTTTTCCCTTAACTCCTCTCACTCTTCTTGGACATGTCAAACACTCTCTCATCTTCAAAACCCCACTTCA	1	0.165289	N
1207920389	A:A	A:A	Vf_Mt5g027460_001	CCTCGACGGAAATTTCCCAAAACTCATCACAGTAGCAGCAACAGGTGTTGGAGTTTTCTTCTGTCTCCCGGCCGGATTCTTCAAAGTTACAGCCATTTTC[R]TTCCCTACATTGCTGGTATCATAGCAGCCAGCACAGTCGCCAATGCTGCTCACACGCAGCATTTTGGCCTTATGATTYGCGCCTTCACCGGAACATCTCT	CCTCGACGGAAATTTCCCAAAACTCATCACAGTAGCAGCAACAGGTGTTGGAGTTTTCTTCTGTCTCCCGGCCGGATTCTTCAAAGTTACAGCCATTTTCGTTCCCTACATTGCTGGTATCATAGCAGCCAGCACAGTCGCCAATGCTGCTCACACGCAGCATTTTGGCCTTATGATTCGCGCCTTCACCGGAACATCTCT	CCTCGACGGAAATTTCCCAAAACTCATCACAGTAGCAGCAACAGGTGTTGGAGTTTTCTTCTGTCTCCCGGCCGGATTCTTCAAAGTTACAGCCATTTTCATTCCCTACATTGCTGGTATCATAGCAGCCAGCACAGTCGCCAATGCTGCTCACACGCAGCATTTTGGCCTTATGATTTGCGCCTTCACCGGAACATCTCT	4	0	N
1256538798	T:T	T:T	Vf_Mt5g027460_002	TCTTCAAAGTTACAGCCATTTTCRTTCCCTACATTGCTGGTATCATAGCAGCCAGCACAGTCGCCAATGCTGCTCACACGCAGCATTTTGGCCTTATGATT[Y]GCGCCTTCACCGGAACATCTCTTAAGAGGWCACAGTTTTTCWTGAGGCAAGGTGTTTCTACGCGCCTCTCGCTTCACGCTACTTCGGCTGGATGTTTTG	TCTTCAAAGTTACAGCCATTTTCGTTCCCTACATTGCTGGTATCATAGCAGCCAGCACAGTCGCCAATGCTGCTCACACGCAGCATTTTGGCCTTATGATTCGCGCCTTCACCGGAACATCTCTTAAGAGGACACAGTTTTTCATGAGGCAAGGTGTTTCTACGCGCCTCTCGCTTCACGCTACTTCGGCTGGATGTTTTG	TCTTCAAAGTTACAGCCATTTTCATTCCCTACATTGCTGGTATCATAGCAGCCAGCACAGTCGCCAATGCTGCTCACACGCAGCATTTTGGCCTTATGATTTGCGCCTTCACCGGAACATCTCTTAAGAGGACACAGTTTTTCATGAGGCAAGGTGTTTCTACGCGCCTCTCGCTTCACGCTACTTCGGCTGGATGTTTTG	1	0.124444	N
1602340911	C:C	C:C	Vf_Mt5g027460_003	AAAATGCAGATCGTCGGGTTCTTCTTCTCCCTTCTGTCATCYGGATTCGGATTCTATTACGGA[M]ACAGTCACTGGAAATGGGGACACTTGGTTCTTTTCGGCGCYATTCAGAGCACGGCAACAGGCATYCTCCACGCTTTCGGCCGCGTTCTRGTGTTGGATTG	AAAATGCAGATCGTCGGGTTCTTCTTCTCCCTTCTGTCATCTGGATTCGGATTCTATTACGGAAACAGTCACTGGAAATGGGGACACTTGGTTCTTTTCGGCGCCATTCAGAGCACGGCAACAGGCATTCTCCACGCTTTCGGCCGCGTTCTGGTGTTGGATTG	AAAATGCAGATCGTCGGGTTCTTCTTCTCCCTTCTGTCATCCGGATTCGGATTCTATTACGGACACAGTCACTGGAAATGGGGACACTTGGTTCTTTTCGGCGCTATTCAGAGCACGGCAACAGGCATCCTCCACGCTTTCGGCCGCGTTCTAGTGTTGGATTG	1	0.433076	Y
1608318109	C:C	T:T	Vf_Mt5g027530_001	ACTGTGATATGTTTGGATGATTATCATTCTTTGGATAGAACTGGTAGAAAAGAGAAAGGTGTTACTGCACTTGATCCAAGAGCTAATGACTTTGATCT[Y]ATGTATGAACAAGTTAAAGCTATTAAAGATGGAAAATCTGTTCAAAAACCTATTTATAATCATGTTACTGGTCTTTTAGATGCTCCTGAGCTTATTAAA	ACTGTGATATGTTTGGATGATTATCATTCTTTGGATAGAACTGGTAGAAAAGAGAAAGGTGTTACTGCACTTGATCCAAGAGCTAATGACTTTGATCTCATGTATGAACAAGTTAAAGCTATTAAAGATGGAAAATCTGTTCAAAAACCTATTTATAATCATGTTACTGGTCTTTTAGATGCTCCTGAGCTTATTAAA	ACTGTGATATGTTTGGATGATTATCATTCTTTGGATAGAACTGGTAGAAAAGAGAAAGGTGTTACTGCACTTGATCCAAGAGCTAATGACTTTGATCTTATGTATGAACAAGTTAAAGCTATTAAAGATGGAAAATCTGTTCAAAAACCTATTTATAATCATGTTACTGGTCTTTTAGATGCTCCTGAGCTTATTAAA	1	0.0849383	N
1079505606	C:C	T:T	Vf_Mt5g027960_001	AACTGCAAGCAACTAGAGAGCAGCGGATTGAAGAGCCCATCCTATACATAAAGATGCAAATTGCCTTATTTAAGCTTGAGCAAGGTGACCAAAAAGAATG[Y]AAGAATCTTCTTGAAAATGGAAAGAGTACACTTGACAGCATGACAGATATTGATCCAACTGTGTATGCAAGCTATTATTGGGTATCTTCTCAATATCACA	AACTGCAAGCAACTAGAGAGCAGCGGATTGAAGAGCCCATCCTATACATAAAGATGCAAATTGCCTTATTTAAGCTTGAGCAAGGTGACCAAAAAGAATGTAAGAATCTTCTTGAAAATGGAAAGAGTACACTTGACAGCATGACAGATATTGATCCAACTGTGTATGCAAGCTATTATTGGGTATCTTCTCAATATCACA	AACTGCAAGCAACTAGAGAGCAGCGGATTGAAGAGCCCATCCTATACATAAAGATGCAAATTGCCTTATTTAAGCTTGAGCAAGGTGACCAAAAAGAATGCAAGAATCTTCTTGAAAATGGAAAGAGTACACTTGACAGCATGACAGATATTGATCCAACTGTGTATGCAAGCTATTATTGGGTATCTTCTCAATATCACA	1	0.121928	N
1768258173	T:T	T:T	Vf_Mt5g027980_001	GGTAGCATGGATTATGCTTGCTCAATTTTCACTCAAATGGATGAACCATGTAGCTTTGATTACAATACAATGATTAGAGGGAGTGTTAATAACATGAGAT[Y]TGAAGAAGCTTTGTCGATGTATGTTGAAATGCTTGAAAGAGGAATTSAGSCTGATAAATTCACTTATCCTTTTGTTCTCAAGGCTTGTTCTTT	GGTAGCATGGATTATGCTTGCTCAATTTTCACTCAAATGGATGAACCATGTAGCTTTGATTACAATACAATGATTAGAGGGAGTGTTAATAACATGAGATCTGAAGAAGCTTTGTCGATGTATGTTGAAATGCTTGAAAGAGGAATTGAGCCTGATAAATTCACTTATCCTTTTGTTCTCAAGGCTTGTTCTTT	GGTAGCATGGATTATGCTTGCTCAATTTTCACTCAAATGGATGAACCATGTAGCTTTGATTACAATACAATGATTAGAGGGAGTGTTAATAACATGAGATTTGAAGAAGCTTTGTCGATGTATGTTGAAATGCTTGAAAGAGGAATTCAGGCTGATAAATTCACTTATCCTTTTGTTCTCAAGGCTTGTTCTTT	1	0.0831758	N
1513831965	T:T	T:T	Vf_Mt5g029890_001	GAGATAACCTTGAGAGCTATACAAGTGACTACACTGCACAAGTCTTGGTGGGRTACTGTGTGGTTTATATTTTCATGCAGACTTTCATGATTCCGGGGAC[K]GTGTTCATGTCATTGCTTGCTGGAGCACTCTTTGGCGTATTTAAAGGCGTCGCWCTGGTTGTATTCACTGCCACAGCGGGAGCTTCTTCGTGTTTTTTCC	GAGATAACCTTGAGAGCTATACAAGTGACTACACTGCACAAGTCTTGGTGGGATACTGTGTGGTTTATATTTTCATGCAGACTTTCATGATTCCGGGGACTGTGTTCATGTCATTGCTTGCTGGAGCACTCTTTGGCGTATTTAAAGGCGTCGCTCTGGTTGTATTCACTGCCACAGCGGGAGCTTCTTCGTGTTTTTTCC	GAGATAACCTTGAGAGCTATACAAGTGACTACACTGCACAAGTCTTGGTGGGATACTGTGTGGTTTATATTTTCATGCAGACTTTCATGATTCCGGGGACGGTGTTCATGTCATTGCTTGCTGGAGCACTCTTTGGCGTATTTAAAGGCGTCGCACTGGTTGTATTCACTGCCACAGCGGGAGCTTCTTCGTGTTTTTTCC	1	0.258034	N
1467785336	A:A	A:A	Vf_Mt5g031790_001	GAGCTTGCTGTGGGAAATATTGCGAGGCGAGTTTTGCACATTATAAGGGAGGAGGATCTTTCCCTTGCCACAGCTGCTATAGCTGGTTTGGAGCTATC[R]GCWGTAAGCGACGATGAMGATGAYGTGGATCGAGATGATTATCCTGTTTTATCTGCTGCTKCTGTTGCAGCTGCTGCAAGAAGCACCTTGCGTCCACCA	GAGCTTGCTGTGGGAAATATTGCGAGGCGAGTTTTGCACATTATAAGGGAGGAGGATCTTTCCCTTGCCACAGCTGCTATAGCTGGTTTGGAGCTATCAGCAGTAAGCGACGATGAAGATGATGTGGATCGAGATGATTATCCTGTTTTATCTGCTGCTGCTGTTGCAGCTGCTGCAAGAAGCACCTTGCGTCCACCA	GAGCTTGCTGTGGGAAATATTGCGAGGCGAGTTTTGCACATTATAAGGGAGGAGGATCTTTCCCTTGCCACAGCTGCTATAGCTGGTTTGGAGCTATCGGCTGTAAGCGACGATGAAGATGACGTGGATCGAGATGATTATCCTGTTTTATCTGCTGCTTCTGTTGCAGCTGCTGCAAGAAGCACCTTGCGTCCACCA	4	0	N
1818621306	T:T	C:C	Vf_Mt5g032070_001	TGTAACTATGGCTRTGTCTTTGACACGTTTGTCTAGGTGGTTATGGGGTGGTAGTAAGGAAAAGAAGCCTGTTGTTGATGGCAATTCATCT[Y]CTGAGTGGAGTTTTTCATTGAAAGAGAGTGAGTCTTTGAAGTTCCCTGTGAAGGGAATGAATCAAAGGAGGGTTAAAAAGAAGTGGCGGAGTAGGGAAGA	TGTAACTATGGCTGTGTCTTTGACACGTTTGTCTAGGTGGTTATGGGGTGGTAGTAAGGAAAAGAAGCCTGTTGTTGATGGCAATTCATCTTCTGAGTGGAGTTTTTCATTGAAAGAGAGTGAGTCTTTGAAGTTCCCTGTGAAGGGAATGAATCAAAGGAGGGTTAAAAAGAAGTGGCGGAGTAGGGAAGA	TGTAACTATGGCTATGTCTTTGACACGTTTGTCTAGGTGGTTATGGGGTGGTAGTAAGGAAAAGAAGCCTGTTGTTGATGGCAATTCATCTCCTGAGTGGAGTTTTTCATTGAAAGAGAGTGAGTCTTTGAAGTTCCCTGTGAAGGGAATGAATCAAAGGAGGGTTAAAAAGAAGTGGCGGAGTAGGGAAGA	1	0.258034	Y
1266698879	A:A	C:C	Vf_Mt5g032440_001	TCGCTCAGTTTTCGTTAGAAATGTAAGGGCAACAGCGTCTGAGAAAACATCGAGTGGCGC[M]GGTAGTTTTTTCAACGAGAAACGYGATGGTGTGGTAACTCTAGAGGCTGATRAAAATGGTTWCAGTGAAACTGTGGAGAATGGAGAACCAAAGGAAG	TCGCTCAGTTTTCGTTAGAAATGTAAGGGCAACAGCGTCTGAGAAAACATCGAGTGGCGCAGGTAGTTTTTTCAACGAGAAACGTGATGGTGTGGTAACTCTAGAGGCTGATAAAAATGGTTTCAGTGAAACTGTGGAGAATGGAGAACCAAAGGAAG	TCGCTCAGTTTTCGTTAGAAATGTAAGGGCAACAGCGTCTGAGAAAACATCGAGTGGCGCCGGTAGTTTTTTCAACGAGAAACGTGATGGTGTGGTAACTCTAGAGGCTGATAAAAATGGTTACAGTGAAACTGTGGAGAATGGAGAACCAAAGGAAG	4	0.102264	N
1109982849	C:C	T:T	Vf_Mt5g032550_001	CAATTCAAAGAATGGAACTAATGATACTAAGCACATTAGGATGGAAAATGCATGCTTTAACTCCTTGTTCCTTCATAGACTACTTCATATCTAAGATCAG[Y]TGCGAGGAGAATCATCCCGAAAAGTCGTCGATTACAAGATCAGTGCAACTCATCCTTAACATAATCAAGGGTATT	CAATTCAAAGAATGGAACTAATGATACTAAGCACATTAGGATGGAAAATGCATGCTTTAACTCCTTGTTCCTTCATAGACTACTTCATATCTAAGATCAGCTGCGAGGAGAATCATCCCGAAAAGTCGTCGATTACAAGATCAGTGCAACTCATCCTTAACATAATCAAGGGTATT	CAATTCAAAGAATGGAACTAATGATACTAAGCACATTAGGATGGAAAATGCATGCTTTAACTCCTTGTTCCTTCATAGACTACTTCATATCTAAGATCAGTTGCGAGGAGAATCATCCCGAAAAGTCGTCGATTACAAGATCAGTGCAACTCATCCTTAACATAATCAAGGGTATT	1	0.444444	Y
1340190785	T:T	T:T	Vf_Mt5g033220_001	ATCAATTTAAGAACACCTTTGAATTTGAAGCCAATATACACAATTCCTTTGAAGATAAGTGAACAAGAGGAAA[K]TATCATGGAGGAAGAGTGTTCAACAACACCAAGAGGGGAAGGATCAAGAATTCCAACATGTTTGATATGTCCACCAGCTCCRAGGAAGCGAAAA	ATCAATTTAAGAACACCTTTGAATTTGAAGCCAATATACACAATTCCTTTGAAGATAAGTGAACAAGAGGAAAGTATCATGGAGGAAGAGTGTTCAACAACACCAAGAGGGGAAGGATCAAGAATTCCAACATGTTTGATATGTCCACCAGCTCCGAGGAAGCGAAAA	ATCAATTTAAGAACACCTTTGAATTTGAAGCCAATATACACAATTCCTTTGAAGATAAGTGAACAAGAGGAAATTATCATGGAGGAAGAGTGTTCAACAACACCAAGAGGGGAAGGATCAAGAATTCCAACATGTTTGATATGTCCACCAGCTCCGAGGAAGCGAAAA	1	0.499055	Y
1667070051	C:C	C:C	Vf_Mt5g033880_001	CTTCGCGCGTGAATATCGCTCACGCTTACGACCCTCGTTCCCACTCCTGGATTAAGATAACTAAACACCAACCGTTGATNAAAMA[M]CACCGTGAAATATCAACCGTTAGATCATCTCASTCAACTCTGCTTTACACGATATCACCTTCGGAATTTACWTTCTCACTCGACGCGCTT	CTTCGCGCGTGAATATCGCTCACGCTTACGACCCTCGTTCCCACTCCTGGATTAAGATAACTAAACACCAACCGTTGATAAAAAACACCGTGAAATATCAACCGTTAGATCATCTCACTCAACTCTGCTTTACACGATATCACCTTCGGAATTTACTTTCTCACTCGACGCGCTT	CTTCGCGCGTGAATATCGCTCACGCTTACGACCCTCGTTCCCACTCCTGGATTAAGATAACTAAACACCAACCGTTGATAAAAACCACCGTGAAATATCAACCGTTAGATCATCTCACTCAACTCTGCTTTACACGATATCACCTTCGGAATTTACTTTCTCACTCGACGCGCTT	1	0.497778	Y
1634883098	A:A	A:A	Vf_Mt5g034090_001	CATCTTCTTTGTTCAAGAAAAGAGCAAAGAGTTACAATGGAAATACTCATAACAAAAATCACCATAATGGAGGATCAAATTCGAAACCAAAATCTCCACC[R]TTATCACCAAAATCTCCTCCGCCGCATAAAAATGTTCCATCATCTCCACCAATTTCTAAACCAAAATATTCTCC	CATCTTCTTTGTTCAAGAAAAGAGCAAAGAGTTACAATGGAAATACTCATAACAAAAATCACCATAATGGAGGATCAAATTCGAAACCAAAATCTCCACCGTTATCACCAAAATCTCCTCCGCCGCATAAAAATGTTCCATCATCTCCACCAATTTCTAAACCAAAATATTCTCC	CATCTTCTTTGTTCAAGAAAAGAGCAAAGAGTTACAATGGAAATACTCATAACAAAAATCACCATAATGGAGGATCAAATTCGAAACCAAAATCTCCACCATTATCACCAAAATCTCCTCCGCCGCATAAAAATGTTCCATCATCTCCACCAATTTCTAAACCAAAATATTCTCC	4	0	N
1508204998	A:A	A:A	Vf_Mt5g034790_001	AAAAATCCTGTTTTTGAGTTTGAGGATCAAAGGGATGAAGATTGTGTTATAGGTATTGGTTCAGTTAACAAGAATATGGAAAACCATATAATGA[R]TAGGAAAAGGGTTTTTTCTGTTAGGCTTGGAAARTTTAGAAGYTCAAATAATGGAGAAGGGGTTGARAAAAGTGAAGGAGAGAGTAGTAGCTGTAATTT	AAAAATCCTGTTTTTGAGTTTGAGGATCAAAGGGATGAAGATTGTGTTATAGGTATTGGTTCAGTTAACAAGAATATGGAAAACCATATAATGAGTAGGAAAAGGGTTTTTTCTGTTAGGCTTGGAAAATTTAGAAGCTCAAATAATGGAGAAGGGGTTGAAAAAAGTGAAGGAGAGAGTAGTAGCTGTAATTT	AAAAATCCTGTTTTTGAGTTTGAGGATCAAAGGGATGAAGATTGTGTTATAGGTATTGGTTCAGTTAACAAGAATATGGAAAACCATATAATGAATAGGAAAAGGGTTTTTTCTGTTAGGCTTGGAAAGTTTAGAAGTTCAAATAATGGAGAAGGGGTTGAGAAAAGTGAAGGAGAGAGTAGTAGCTGTAATTT	4	0	N
1434398192	G:G	C:C	Vf_Mt5g035810_001	GATGCTAAAATTGACACATTGTTGTATCCCAGAGTTTTATAAAACAATTATTAGGTGATGTGAAATACATATCTGAGAAATTTGA[S]TAGTATGAATGTCTTGTTCAGTSKKGGATTCGRACGTGCCTTGTATTGACTCTCACATTTTTGCATTTGAGAACAA	GATGCTAAAATTGACACATTGTTGTATCCCAGAGTTTTATAAAACAATTATTAGGTGATGTGAAATACATATCTGAGAAATTTGAGTAGTATGAATGTCTTGTTCAGTGTGGGATTCGGACGTGCCTTGTATTGACTCTCACATTTTTGCATTTGAGAACAA	GATGCTAAAATTGACACATTGTTGTATCCCAGAGTTTTATAAAACAATTATTAGGTGATGTGAAATACATATCTGAGAAATTTGACTAGTATGAATGTCTTGTTCAGTGTGGGATTCGAACGTGCCTTGTATTGACTCTCACATTTTTGCATTTGAGAACAA	1	0.0831758	Y
1976468017	G:G	G:G	Vf_Mt5g037020_001	CCTGAGAAAGCTCGTGGTGTTAGGGTCACTGTGAGTAATTTGAGTGGGAATTTGAGGCGGCAAGTTCGTACCCTTTTGCCGTC[S]GTAGCTAGAGTTGGTAGCGGAAGAAGTGTTGAGAAGAGGAGTAGTGAGAAGTATGAGCTTTGTGTTTGTACTATGGTTTGGAATCAAG	CCTGAGAAAGCTCGTGGTGTTAGGGTCACTGTGAGTAATTTGAGTGGGAATTTGAGGCGGCAAGTTCGTACCCTTTTGCCGTCCGTAGCTAGAGTTGGTAGCGGAAGAAGTGTTGAGAAGAGGAGTAGTGAGAAGTATGAGCTTTGTGTTTGTACTATGGTTTGGAATCAAG	CCTGAGAAAGCTCGTGGTGTTAGGGTCACTGTGAGTAATTTGAGTGGGAATTTGAGGCGGCAAGTTCGTACCCTTTTGCCGTCGGTAGCTAGAGTTGGTAGCGGAAGAAGTGTTGAGAAGAGGAGTAGTGAGAAGTATGAGCTTTGTGTTTGTACTATGGTTTGGAATCAAG	4	0.121928	N
1888059476	T:T	C:C	Vf_Mt5g037080_001	GTCCGGTAGCAATGCCGGTGATGAGTGGTGAAAGAGCAGGCAAGCCAGTTAGGCCAACACCAATGTTGCCTCCTTCTTCTAAGATGGCTAAT[Y]TGAATTTGAGAGAGAAAGCTTCTTCTTCTTCATCTTCCATTGAGCCATTGCCRTTGTCATTGAAACTGCAACCT	GTCCGGTAGCAATGCCGGTGATGAGTGGTGAAAGAGCAGGCAAGCCAGTTAGGCCAACACCAATGTTGCCTCCTTCTTCTAAGATGGCTAATTTGAATTTGAGAGAGAAAGCTTCTTCTTCTTCATCTTCCATTGAGCCATTGCCATTGTCATTGAAACTGCAACCT	GTCCGGTAGCAATGCCGGTGATGAGTGGTGAAAGAGCAGGCAAGCCAGTTAGGCCAACACCAATGTTGCCTCCTTCTTCTAAGATGGCTAATCTGAATTTGAGAGAGAAAGCTTCTTCTTCTTCATCTTCCATTGAGCCATTGCCATTGTCATTGAAACTGCAACCT	4	0.142012	N
1312135486	A:A	A:A	Vf_Mt5g037120_001	AGGGTGATGAGAAATATCGCTGCAGTGAGACAGGGTATCGAATTCCATTCAA[R]TGTGAAGAGAGTAAAGGCTCAACAAAGGATGCTAAGAAAACAARTCCTAAGAAAACTCGGACTGCTTTAGAAATCTCTAGTAGTATTGCAAA	AGGGTGATGAGAAATATCGCTGCAGTGAGACAGGGTATCGAATTCCATTCAAGTGTGAAGAGAGTAAAGGCTCAACAAAGGATGCTAAGAAAACAAATCCTAAGAAAACTCGGACTGCTTTAGAAATCTCTAGTAGTATTGCAAA	AGGGTGATGAGAAATATCGCTGCAGTGAGACAGGGTATCGAATTCCATTCAAATGTGAAGAGAGTAAAGGCTCAACAAAGGATGCTAAGAAAACAAATCCTAAGAAAACTCGGACTGCTTTAGAAATCTCTAGTAGTATTGCAAA	1	0.46728	Y
1970099053	G:G	G:G	Vf_Mt5g037960_001	ATTATGTCTTCGGAGTACTTTACTACTACTCCTGAGATGAAGGCTCCAGTTGATGTTGCTGCTGCCGCAGCTGGAAATTATGGGTCTTTTCAGGT[R]CCGGTGCATGATTCCGTYGTTTCTGTTGAAGTAGAAGGTTCTGATTATCAGCCTGAG	ATTATGTCTTCGGAGTACTTTACTACTACTCCTGAGATGAAGGCTCCAGTTGATGTTGCTGCTGCCGCAGCTGGAAATTATGGGTCTTTTCAGGTACCGGTGCATGATTCCGTTGTTTCTGTTGAAGTAGAAGGTTCTGATTATCAGCCTGAG	ATTATGTCTTCGGAGTACTTTACTACTACTCCTGAGATGAAGGCTCCAGTTGATGTTGCTGCTGCCGCAGCTGGAAATTATGGGTCTTTTCAGGTGCCGGTGCATGATTCCGTCGTTTCTGTTGAAGTAGAAGGTTCTGATTATCAGCCTGAG	1	0.0434568	Y
1269140287	C:C	C:C	Vf_Mt5g038060_001	AGATGGAACCATAGTAGATCATTGGAATCTTGTGAGCATTCAACAAGTAGAAGAGGTAAAATGTTTAGCAAGAACTTTTCCAATTTGGGCCGC[S]GGAATCCTCGGTTTCACCGCGATGGCYCAAGTAGGAACATTTATTGTTTCACAAGCCATGAAAATGGACAGACACCTYGGCCCAAATTTCCAGATCCC	AGATGGAACCATAGTAGATCATTGGAATCTTGTGAGCATTCAACAAGTAGAAGAGGTAAAATGTTTAGCAAGAACTTTTCCAATTTGGGCCGCGGGAATCCTCGGTTTCACCGCGATGGCTCAAGTAGGAACATTTATTGTTTCACAAGCCATGAAAATGGACAGACACCTCGGCCCAAATTTCCAGATCCC	AGATGGAACCATAGTAGATCATTGGAATCTTGTGAGCATTCAACAAGTAGAAGAGGTAAAATGTTTAGCAAGAACTTTTCCAATTTGGGCCGCCGGAATCCTCGGTTTCACCGCGATGGCCCAAGTAGGAACATTTATTGTTTCACAAGCCATGAAAATGGACAGACACCTCGGCCCAAATTTCCAGATCCC	1	0.0867769	N
1186711750	A:A	A:A	Vf_Mt5g038220_001	GGGCAACGGATCCTCTAGCCATGTGGAGRGAAGGAGTTGGTAAGAACAAGGATAATGTGTCTATGTCAAAGCTTGTCCGAGCTGATGTACCTTTGAGAAG[R]CATGGAAGAAGTAATAAACTTGCTTCAGCTATAGGGAATACCAAAAGTAGTAACGATGGTTCTGGTAGCTCASTTCTTGAAGTTCCTT	GGGCAACGGATCCTCTAGCCATGTGGAAGGAAGGAGTTGGTAAGAACAAGGATAATGTGTCTATGTCAAAGCTTGTCCGAGCTGATGTACCTTTGAGAAGGCATGGAAGAAGTAATAAACTTGCTTCAGCTATAGGGAATACCAAAAGTAGTAACGATGGTTCTGGTAGCTCAGTTCTTGAAGTTCCTT	GGGCAACGGATCCTCTAGCCATGTGGAGGGAAGGAGTTGGTAAGAACAAGGATAATGTGTCTATGTCAAAGCTTGTCCGAGCTGATGTACCTTTGAGAAGACATGGAAGAAGTAATAAACTTGCTTCAGCTATAGGGAATACCAAAAGTAGTAACGATGGTTCTGGTAGCTCACTTCTTGAAGTTCCTT	4	0	N
1371869132	A:A	A:A	Vf_Mt5g038280_001	ATTTTGAGAATGTTGGAAGTGGAAGCAGGGTGGTAACAGACATACCCTTCTTTCAACA[R]CTTGAGAAAGAAGAGNAATTGTGGTGATGAAGAATATGAAGCATGTTTTCATCAACAAGGAAAGAAAAGGAGACTTTCAAGTGAACAAGTTCAGTTTCTT	ATTTTGAGAATGTTGGAAGTGGAAGCAGGGTGGTAACAGACATACCCTTCTTTCAACAGCTTGAGAAAGAAGAGAATTGTGGTGATGAAGAATATGAAGCATGTTTTCATCAACAAGGAAAGAAAAGGAGACTTTCAAGTGAACAAGTTCAGTTTCTT	ATTTTGAGAATGTTGGAAGTGGAAGCAGGGTGGTAACAGACATACCCTTCTTTCAACAACTTGAGAAAGAAGAGAATTGTGGTGATGAAGAATATGAAGCATGTTTTCATCAACAAGGAAAGAAAAGGAGACTTTCAAGTGAACAAGTTCAGTTTCTT	1	0.124444	Y
1330859594	G:G	G:G	Vf_Mt5g039000_001	CATTTCTAGGGAAGAGATCTATGTCATTTTCATCCGGAATCGAACTCGGAGAAGAAGCCAATATAGCTGAGGAAGATTTATCAGATGATGGATCACAAGC[S]GGTGAGAAGAAAAGGAGGCTCAACATGGAACAAGTGAAGACACTTGAGAAGAGTTTTGAGCTTGGTAACAAGCTAGAGCCTGAGAGGAAAATGCAGCTTG	CATTTCTAGGGAAGAGATCTATGTCATTTTCATCCGGAATCGAACTCGGAGAAGAAGCCAATATAGCTGAGGAAGATTTATCAGATGATGGATCACAAGCCGGTGAGAAGAAAAGGAGGCTCAACATGGAACAAGTGAAGACACTTGAGAAGAGTTTTGAGCTTGGTAACAAGCTAGAGCCTGAGAGGAAAATGCAGCTTG	CATTTCTAGGGAAGAGATCTATGTCATTTTCATCCGGAATCGAACTCGGAGAAGAAGCCAATATAGCTGAGGAAGATTTATCAGATGATGGATCACAAGCGGGTGAGAAGAAAAGGAGGCTCAACATGGAACAAGTGAAGACACTTGAGAAGAGTTTTGAGCTTGGTAACAAGCTAGAGCCTGAGAGGAAAATGCAGCTTG	1	0.380746	N
1203689868	C:C	T:T	Vf_Mt5g039210_001	CAGACTAATTATGGAGACATTGAATTTGGTTTCTATCCAACTGTTGCACCCAAAACTGTTGACCA[Y]ATTTTTAGGCTTGTGAGACTTGGAGGCTATAACACCAATCACTTCTTTCGGGT	CAGACTAATTATGGAGACATTGAATTTGGTTTCTATCCAACTGTTGCACCCAAAACTGTTGACCACATTTTTAGGCTTGTGAGACTTGGAGGCTATAACACCAATCACTTCTTTCGGGT	CAGACTAATTATGGAGACATTGAATTTGGTTTCTATCCAACTGTTGCACCCAAAACTGTTGACCATATTTTTAGGCTTGTGAGACTTGGAGGCTATAACACCAATCACTTCTTTCGGGT	1	0.433884	Y
1044893562	T:T	T:T	Vf_Mt5g041750_001	ATGTTCCTACTAAATCGAAATCGCATCATAAAAAACATTCCTGTGAGGGGTAATTTAAGCAAGGAATTTCCAGGCAAGGTGAAGAAAACTGAGG[K]CTATTCTTCACAACTGTTTACTGGCAGCTCAGCTGATCTAGAAGTTGGTGTTTCCTCGAAGGMAAAAGSCGGCCYGAGTATTGAAAGTTAACAA	ATGTTCCTACTAAATCGAAATCGCATCATAAAAAACATTCCTGTGAGGGGTAATTTAAGCAAGGAATTTCCAGGCAAGGTGAAGAAAACTGAGGGCTATTCTTCACAACTGTTTACTGGCAGCTCAGCTGATCTAGAAGTTGGTGTTTCCTCGAAGGAAAAAGCCGGCCCGAGTATTGAAAGTTAACAA	ATGTTCCTACTAAATCGAAATCGCATCATAAAAAACATTCCTGTGAGGGGTAATTTAAGCAAGGAATTTCCAGGCAAGGTGAAGAAAACTGAGGTCTATTCTTCACAACTGTTTACTGGCAGCTCAGCTGATCTAGAAGTTGGTGTTTCCTCGAAGGCAAAAGGCGGCCTGAGTATTGAAAGTTAACAA	1	0.35124	N
1154306710	C:C	T:T	Vf_Mt5g042440_001	TGTGAATTTTATGGCTAATGTTTCTGATTGTTTGGATAAGTATAGAGTTTTTGGATTTGATGAATTGGTGGAAGC[Y]ACTGATGGGTTTGATGAAAGTTTTTTGATTCAAGGGTGTGTTTATAAAGGTGAAATTGATGGACAGGTTKAWGCAATTAAGAAGATGAAGTGGAATGCTT	TGTGAATTTTATGGCTAATGTTTCTGATTGTTTGGATAAGTATAGAGTTTTTGGATTTGATGAATTGGTGGAAGCCACTGATGGGTTTGATGAAAGTTTTTTGATTCAAGGGTGTGTTTATAAAGGTGAAATTGATGGACAGGTTTATGCAATTAAGAAGATGAAGTGGAATGCTT	TGTGAATTTTATGGCTAATGTTTCTGATTGTTTGGATAAGTATAGAGTTTTTGGATTTGATGAATTGGTGGAAGCTACTGATGGGTTTGATGAAAGTTTTTTGATTCAAGGGTGTGTTTATAAAGGTGAAATTGATGGACAGGTTTATGCAATTAAGAAGATGAAGTGGAATGCTT	1	0.231111	Y
1495385632	T:T	A:A	Vf_Mt5g043020_001	TGCCTGTACGGCGGGTTAAGCCAGAATATCAAGAGGTGGATGAAGCTGGGACAATAACAAATATTGAGTATAAGGATACTGGAGATATTTCAGGATCTGT[W]GATGTTAGATTTGATTTCTATGTTCCTGATGAAACGTCTTGATTTTGAAACAGAGGGTCTTGAATCTCGATTTCTTTCTCAGAAGGTAGAGTTTGAAACC	TGCCTGTACGGCGGGTTAAGCCAGAATATCAAGAGGTGGATGAAGCTGGGACAATAACAAATATTGAGTATAAGGATACTGGAGATATTTCAGGATCTGTTGATGTTAGATTTGATTTCTATGTTCCTGATGAAACGTCTTGATTTTGAAACAGAGGGTCTTGAATCTCGATTTCTTTCTCAGAAGGTAGAGTTTGAAACC	TGCCTGTACGGCGGGTTAAGCCAGAATATCAAGAGGTGGATGAAGCTGGGACAATAACAAATATTGAGTATAAGGATACTGGAGATATTTCAGGATCTGTAGATGTTAGATTTGATTTCTATGTTCCTGATGAAACGTCTTGATTTTGAAACAGAGGGTCTTGAATCTCGATTTCTTTCTCAGAAGGTAGAGTTTGAAACC	1	0.46728	Y
1647246183	C:C	T:T	Vf_Mt5g044970_001	CTTCGGCTTCGTCACTTTCCTTGAAAGAGAAGACGCTTCCTCCGCCATGGATAATATGGACGGTGCTGAACTATATGGTCGTGTCCTCACCGTTAATTA[Y]GCTCTTCCTGAGAAAATTAAGGGTGGTGAACAGGGATGGGCTGCTCAACCAA	CTTCGGCTTCGTCACTTTCCTTGAAAGAGAAGACGCTTCCTCCGCCATGGATAATATGGACGGTGCTGAACTATATGGTCGTGTCCTCACCGTTAATTACGCTCTTCCTGAGAAAATTAAGGGTGGTGAACAGGGATGGGCTGCTCAACCAA	CTTCGGCTTCGTCACTTTCCTTGAAAGAGAAGACGCTTCCTCCGCCATGGATAATATGGACGGTGCTGAACTATATGGTCGTGTCCTCACCGTTAATTATGCTCTTCCTGAGAAAATTAAGGGTGGTGAACAGGGATGGGCTGCTCAACCAA	1	0.48	Y
1524285175	G:G	G:G	Vf_Mt5g044980_001	TACTTTCTACTCTGAAGTTGCATTAGAAGCAGTACGTAAAGGGGCTCATCTTATAAATGATGTATCCGCTGGGAAGTTAGATGCAAATATGTTTAAGGTC[R]TGGCAGAGCTTGATGTTCCTTATGTCGCRATGCACATGAGGGGTGATCCGTGTACAATGCAGGATATTGAAAACCTAAAATATGATAATGTTTGCAAGGA	TACTTTCTACTCTGAAGTTGCATTAGAAGCAGTACGTAAAGGGGCTCATCTTATAAATGATGTATCCGCTGGGAAGTTAGATGCAAATATGTTTAAGGTCATGGCAGAGCTTGATGTTCCTTATGTCGCAATGCACATGAGGGGTGATCCGTGTACAATGCAGGATATTGAAAACCTAAAATATGATAATGTTTGCAAGGA	TACTTTCTACTCTGAAGTTGCATTAGAAGCAGTACGTAAAGGGGCTCATCTTATAAATGATGTATCCGCTGGGAAGTTAGATGCAAATATGTTTAAGGTCGTGGCAGAGCTTGATGTTCCTTATGTCGCGATGCACATGAGGGGTGATCCGTGTACAATGCAGGATATTGAAAACCTAAAATATGATAATGTTTGCAAGGA	1	0.193762	Y
1770894803	G:G	G:A	Vf_Mt5g044990_001	TGGCATTCTCAGGAAGAAACTAAGACGTTCATTCAGCAAGTGTGGAATCTTGCAGACATCATTGAAGTCACTAAGCAAGAACTAGAGTTCTTATGCGG[R]ATCACACCSCCTGAAGATTTTGACACCAAAAACAATGCCAGGTCAAAGTTTGTCCATTACGAACCYGAAGTGGTTGCACCACTATGGCACGAAAGTCTTA	TGGCATTCTCAGGAAGAAACTAAGACGTTCATTCAGCAAGTGTGGAATCTTGCAGACATCATTGAAGTCACTAAGCAAGAACTAGAGTTCTTATGCGGGATCACACCGCCTGAAGATTTTGACACCAAAAACAATGCCAGGTCAAAGTTTGTCCATTACGAACCCGAAGTGGTTGCACCACTATGGCACGAAAGTCTTA	TGGCATTCTCAGGAAGAAACTAAGACGTTCATTCAGCAAGTGTGGAATCTTGCAGACATCATTGAAGTCACTAAGCAAGAACTAGAGTTCTTATGCGGAATCACACCCCCTGAAGATTTTGACACCAAAAACAATGCCAGGTCAAAGTTTGTCCATTACGAACCTGAAGTGGTTGCACCACTATGGCACGAAAGTCTTA	1	0.0499671	N
1540464014	A:A	G:G	Vf_Mt5g045630_001	ATGCTGGCCACAGCAAAAGTGCAAGAGAACTTATGGAGAAATATTACATCGGTGAATTTGACACTTCGTCTACGATTTCAACCAAGAAAGGTTATTACGA[R]AAGTTCACGACGCAGCTGAAGAATAAACCATATATGGGTTTTTCCGTAGCTGTAGTTGGCATCTCTRTGGTGGTTGGTTTCTTATACTTAAGGAAGAA	ATGCTGGCCACAGCAAAAGTGCAAGAGAACTTATGGAGAAATATTACATCGGTGAATTTGACACTTCGTCTACGATTTCAACCAAGAAAGGTTATTACGAAAAGTTCACGACGCAGCTGAAGAATAAACCATATATGGGTTTTTCCGTAGCTGTAGTTGGCATCTCTGTGGTGGTTGGTTTCTTATACTTAAGGAAGAA	ATGCTGGCCACAGCAAAAGTGCAAGAGAACTTATGGAGAAATATTACATCGGTGAATTTGACACTTCGTCTACGATTTCAACCAAGAAAGGTTATTACGAGAAGTTCACGACGCAGCTGAAGAATAAACCATATATGGGTTTTTCCGTAGCTGTAGTTGGCATCTCTGTGGTGGTTGGTTTCTTATACTTAAGGAAGAA	1	0.292346	Y
1504264296	C:C	T:T	Vf_Mt5g046030_001	AAGCTGCAACCCTTTCAAAAGATTGCACCTCTGTTCAGAAATGCTACATTGAACTCTCCAAGCAAGTCAAGGAGAAACTTGGAACTATTGATCCCTATTT[Y]GTCAAACTTGCTGACGCCATGGTCACTTGGGTTGAAGCTTGGGATGAGATTAATAACACCGTCTCTGAAGAGACAACTTCAACCAAAGCTTCTGAGG	AAGCTGCAACCCTTTCAAAAGATTGCACCTCTGTTCAGAAATGCTACATTGAACTCTCCAAGCAAGTCAAGGAGAAACTTGGAACTATTGATCCCTATTTCGTCAAACTTGCTGACGCCATGGTCACTTGGGTTGAAGCTTGGGATGAGATTAATAACACCGTCTCTGAAGAGACAACTTCAACCAAAGCTTCTGAGG	AAGCTGCAACCCTTTCAAAAGATTGCACCTCTGTTCAGAAATGCTACATTGAACTCTCCAAGCAAGTCAAGGAGAAACTTGGAACTATTGATCCCTATTTTGTCAAACTTGCTGACGCCATGGTCACTTGGGTTGAAGCTTGGGATGAGATTAATAACACCGTCTCTGAAGAGACAACTTCAACCAAAGCTTCTGAGG	1	0.491782	Y
1807848431	T:T	C:C	Vf_Mt5g047260_001	AGGGTTTGAAGCTAGAAATCTGCACCACCGACAGAGTAGGACTATTATCAAA[Y]GTGACACGTATCTTTAGAGAGAATAGCCTCACAGTTACAAGAGCTGAAGTAACAACAAAAGGAGGCAAAGCTGTGAACACATTCTATGTTCGTGGAGCTT	AGGGTTTGAAGCTAGAAATCTGCACCACCGACAGAGTAGGACTATTATCAAATGTGACACGTATCTTTAGAGAGAATAGCCTCACAGTTACAAGAGCTGAAGTAACAACAAAAGGAGGCAAAGCTGTGAACACATTCTATGTTCGTGGAGCTT	AGGGTTTGAAGCTAGAAATCTGCACCACCGACAGAGTAGGACTATTATCAAACGTGACACGTATCTTTAGAGAGAATAGCCTCACAGTTACAAGAGCTGAAGTAACAACAAAAGGAGGCAAAGCTGTGAACACATTCTATGTTCGTGGAGCTT	1	0.49973	Y
1910440879	C:C	C:C	Vf_Mt5g055000_001	ATGGGCATCGGGCATAATTCTAATCACAGCATATGCCCAACAAGGCACGTTCTCCCTCCAACAAGCCAAAACAATGAACAGACACCTCTCCAAATCCTTC[M]AAATCCCAGCTGGATCTATGTCAGTATTCACAATCCTCACCATGCTCACCACAATCGCCCTCTATGACCGTGTCTTAATCCGTGTCGCCCGTAAATTCAC	ATGGGCATCGGGCATAATTCTAATCACAGCATATGCCCAACAAGGCACGTTCTCCCTCCAACAAGCCAAAACAATGAACAGACACCTCTCCAAATCCTTCAAAATCCCAGCTGGATCTATGTCAGTATTCACAATCCTCACCATGCTCACCACAATCGCCCTCTATGACCGTGTCTTAATCCGTGTCGCCCGTAAATTCAC	ATGGGCATCGGGCATAATTCTAATCACAGCATATGCCCAACAAGGCACGTTCTCCCTCCAACAAGCCAAAACAATGAACAGACACCTCTCCAAATCCTTCCAAATCCCAGCTGGATCTATGTCAGTATTCACAATCCTCACCATGCTCACCACAATCGCCCTCTATGACCGTGTCTTAATCCGTGTCGCCCGTAAATTCAC	1	0.0425331	N
1675748413	T:T	T:T	Vf_Mt5g055940_001	ATCGAAACTCATGTTCAGCTTTCAACATTCACCAAAGCCTTTTGTAACTGCCCTTACAATTATGGCT[Y]ATTTCCGAACAGTAGCATTTGTCCGGTTTGTATGGGTTTGCCTGGTGCTTTGCCTGTTTTGAACTCTAAGGTTATTGAGTTTGCTGTGAAATTGGGACT	ATCGAAACTCATGTTCAGCTTTCAACATTCACCAAAGCCTTTTGTAACTGCCCTTACAATTATGGCTCATTTCCGAACAGTAGCATTTGTCCGGTTTGTATGGGTTTGCCTGGTGCTTTGCCTGTTTTGAACTCTAAGGTTATTGAGTTTGCTGTGAAATTGGGACT	ATCGAAACTCATGTTCAGCTTTCAACATTCACCAAAGCCTTTTGTAACTGCCCTTACAATTATGGCTTATTTCCGAACAGTAGCATTTGTCCGGTTTGTATGGGTTTGCCTGGTGCTTTGCCTGTTTTGAACTCTAAGGTTATTGAGTTTGCTGTGAAATTGGGACT	1	0.258034	N
1616973732	G:G	A:A	Vf_Mt5g059210_001	CAGGAAATGTCTTCCTTAAGCATGGTTCAGAACTACGGCTGATTCCGCGTGATAGAGTTGGTGCATCTGAGATGTTACAGGAT[R]TCTGAGTTGAACANNNNCTTTATCTATTTTGTTGGCTGTTGTAGTTYAATA	CAGGAAATGTCTTCCTTAAGCATGGTTCAGAACTACGGCTGATTCCGCGTGATAGAGTTGGTGCATCTGAGATGTTACAGGATGTCTGAGTTGAACACTTTCTTTATCTATTTTGTTGGCTGTTGTAGTTCAATA	CAGGAAATGTCTTCCTTAAGCATGGTTCAGAACTACGGCTGATTCCGCGTGATAGAGTTGGTGCATCTGAGATGTTACAGGATATCTGAGTTGAACACTTTCTTTATCTATTTTGTTGGCTGTTGTAGTTCAATA	1	0.0434568	Y
1321360363	G:G	G:G	Vf_Mt5g062720_001	TTTTCACTGTTTCTGGAATACTAGATTCATTTATCTATCATGGCCAAAAGGCTATCAAGAAGAAGATGGAACTTG[R]TAAATTTAACTGATAGTTCTTCTCTCAGAACATACCTTGTTGTTGGAGTACTTTCCAGTGAATGGCTMTCGAGAGACAATCTATTCRA	TTTTCACTGTTTCTGGAATACTAGATTCATTTATCTATCATGGCCAAAAGGCTATCAAGAAGAAGATGGAACTTGATAAATTTAACTGATAGTTCTTCTCTCAGAACATACCTTGTTGTTGGAGTACTTTCCAGTGAATGGCTCTCGAGAGACAATCTATTCAA	TTTTCACTGTTTCTGGAATACTAGATTCATTTATCTATCATGGCCAAAAGGCTATCAAGAAGAAGATGGAACTTGGTAAATTTAACTGATAGTTCTTCTCTCAGAACATACCTTGTTGTTGGAGTACTTTCCAGTGAATGGCTATCGAGAGACAATCTATTCGA	4	0	N
1788775491	T:T	C:C	Vf_Mt5g063390_001	TTCGAGTCTATACTATCATCTTTTGCTCCCCCTGCAGTGGGGATTTTGGCACAACACGTTTACGGGTATCAGCCTATTCCTGAAGGCTCTAGCGAATC[Y]CAAGAGATTTTAACAGACAGAGGGAATGCTGCATCATTGGCGAAATCTCTTTACACGGCAATAGGAATTCCGATGGCTCTGTGCTGTTTAATCTACTCAT	TTCGAGTCTATACTATCATCTTTTGCTCCCCCTGCAGTGGGGATTTTGGCACAACACGTTTACGGGTATCAGCCTATTCCTGAAGGCTCTAGCGAATCTCAAGAGATTTTAACAGACAGAGGGAATGCTGCATCATTGGCGAAATCTCTTTACACGGCAATAGGAATTCCGATGGCTCTGTGCTGTTTAATCTACTCAT	TTCGAGTCTATACTATCATCTTTTGCTCCCCCTGCAGTGGGGATTTTGGCACAACACGTTTACGGGTATCAGCCTATTCCTGAAGGCTCTAGCGAATCCCAAGAGATTTTAACAGACAGAGGGAATGCTGCATCATTGGCGAAATCTCTTTACACGGCAATAGGAATTCCGATGGCTCTGTGCTGTTTAATCTACTCAT	1	0.121928	Y
1611358909	G:G	G:A	Vf_Mt5g063670_001	GTTCATCTTTGGGCGCTTGAATCCGCRGAACGCGATGCCTTTTTGGCGAACGAAGCAAC[R]AAAAAATGGACATCRAGCAATCAAGTTCTGGTGGAAATAGCTTGCACTAGATCTTCTGATCAATTGT	GTTCATCTTTGGGCGCTTGAATCCGCGGAACGCGATGCCTTTTTGGCGAACGAAGCAACGAAAAAATGGACATCGAGCAATCAAGTTCTGGTGGAAATAGCTTGCACTAGATCTTCTGATCAATTGT	GTTCATCTTTGGGCGCTTGAATCCGCAGAACGCGATGCCTTTTTGGCGAACGAAGCAACAAAAAAATGGACATCAAGCAATCAAGTTCTGGTGGAAATAGCTTGCACTAGATCTTCTGATCAATTGT	3	0	N
1335375210	A:A	C:C	Vf_Mt5g066100_001	TCTTAGCCATCGTCGACGTTCTCATCGCCTCCGAGAAACGCATCAACAACAACCCTGACTGGTACTCCATCCTCCAAATTGACCGCCGATCCGACGACGG[M]GACCTCATCAAAAGACAGTACCGCCGTCTCGCTCTTCTTCTGCATCCGGATAAAAGCCGGTTCCATTTCGCCGATCATGCTTTCAAGCTTGTTGCTGATG	TCTTAGCCATCGTCGACGTTCTCATCGCCTCCGAGAAACGCATCAACAACAACCCTGACTGGTACTCCATCCTCCAAATTGACCGCCGATCCGACGACGGAGACCTCATCAAAAGACAGTACCGCCGTCTCGCTCTTCTTCTGCATCCGGATAAAAGCCGGTTCCATTTCGCCGATCATGCTTTCAAGCTTGTTGCTGATG	TCTTAGCCATCGTCGACGTTCTCATCGCCTCCGAGAAACGCATCAACAACAACCCTGACTGGTACTCCATCCTCCAAATTGACCGCCGATCCGACGACGGCGACCTCATCAAAAGACAGTACCGCCGTCTCGCTCTTCTTCTGCATCCGGATAAAAGCCGGTTCCATTTCGCCGATCATGCTTTCAAGCTTGTTGCTGATG	1	0.410864	Y
1433350547	A:A	C:C	Vf_Mt5g067470_001	TTCTTTCTCGACATTGCTTTCATTGCGGTAACGACATATCTCAGCATTGTGTCGGCTAATGAAGTGCCTCTAAGTTCAAGTGCAGCAGCACATGCYGG[M]GAAGGGGCTGGAGAGTCAAGTGGTACGGAGGAAGCTTTCATGTGGGAATTGTTTGGGACATTCAAATATTTTTCAATGCCTATCTGGATAGTACTGTCT	TTCTTTCTCGACATTGCTTTCATTGCGGTAACGACATATCTCAGCATTGTGTCGGCTAATGAAGTGCCTCTAAGTTCAAGTGCAGCAGCACATGCTGGAGAAGGGGCTGGAGAGTCAAGTGGTACGGAGGAAGCTTTCATGTGGGAATTGTTTGGGACATTCAAATATTTTTCAATGCCTATCTGGATAGTACTGTCT	TTCTTTCTCGACATTGCTTTCATTGCGGTAACGACATATCTCAGCATTGTGTCGGCTAATGAAGTGCCTCTAAGTTCAAGTGCAGCAGCACATGCTGGCGAAGGGGCTGGAGAGTCAAGTGGTACGGAGGAAGCTTTCATGTGGGAATTGTTTGGGACATTCAAATATTTTTCAATGCCTATCTGGATAGTACTGTCT	1	0.15879	Y
1525486948	?	G:G	Vf_Mt5g068440_001	AACAGTTTGGTTTGCTTGAAGTTAAAATGGCAGTGTGAGAGGCTTGTCATGTTAGGAAC[R]TGGATTGTGATTTGCACTGTTGGTTACATGTATGTTAATGTTGGTTTGTCCAATACTAAGATGT	AACAGTTTGGTTTGCTTGAAGTTAAAATGGCAGTGTGAGAGGCTTGTCATGTTAGGAACATGGATTGTGATTTGCACTGTTGGTTACATGTATGTTAATGTTGGTTTGTCCAATACTAAGATGT	AACAGTTTGGTTTGCTTGAAGTTAAAATGGCAGTGTGAGAGGCTTGTCATGTTAGGAACGTGGATTGTGATTTGCACTGTTGGTTACATGTATGTTAATGTTGGTTTGTCCAATACTAAGATGT	2	0.444444	N
1663003863	?	C:C	Vf_Mt5g068760_001	ACACCGTCGTCATGTCCGGCGAARTGCTTCCGTACGGATCCCGTTTGCGGAGCCGACGGTGTAACATACTGGTGCGGATGCTCYGAAGCCGC[S]TGCGCCGGAGCTAAAGTTGCTAAAYTGGGGTTCTGTGAAGTGGGGAATGGTGGATCCGCGAATTTTCCTGGTCAGGCTCTACTTTTGGT	ACACCGTCGTCATGTCCGGCGAAATGCTTCCGTACGGATCCCGTTTGCGGAGCCGACGGTGTAACATACTGGTGCGGATGCTCCGAAGCCGCGTGCGCCGGAGCTAAAGTTGCTAAACTGGGGTTCTGTGAAGTGGGGAATGGTGGATCCGCGAATTTTCCTGGTCAGGCTCTACTTTTGGT	ACACCGTCGTCATGTCCGGCGAAATGCTTCCGTACGGATCCCGTTTGCGGAGCCGACGGTGTAACATACTGGTGCGGATGCTCTGAAGCCGCCTGCGCCGGAGCTAAAGTTGCTAAATTGGGGTTCTGTGAAGTGGGGAATGGTGGATCCGCGAATTTTCCTGGTCAGGCTCTACTTTTGGT	1	0.478096	Y
1495073171	C:C	A:A	Vf_Mt5g072620_001	AGAAGGAGCTTCTGGATCCTGCGATTAAAGGGACTGTGAATGTGCTYACCGCGGCTAAGGAAGC[M]GGGGTGAAGCGCGTGGTTATTACGTCGTCTATCTCGGCCATTACTCCYAGTCCTGATTGGCCTTCTGATGTTGTCAAGAGAG	AGAAGGAGCTTCTGGATCCTGCGATTAAAGGGACTGTGAATGTGCTCACCGCGGCTAAGGAAGCCGGGGTGAAGCGCGTGGTTATTACGTCGTCTATCTCGGCCATTACTCCTAGTCCTGATTGGCCTTCTGATGTTGTCAAGAGAG	AGAAGGAGCTTCTGGATCCTGCGATTAAAGGGACTGTGAATGTGCTTACCGCGGCTAAGGAAGCAGGGGTGAAGCGCGTGGTTATTACGTCGTCTATCTCGGCCATTACTCCCAGTCCTGATTGGCCTTCTGATGTTGTCAAGAGAG	1	0.474174	Y
1672834044	G:G	A:A	Vf_Mt5g073210_001	AAGATTTGCAGCAAGCATAAACAACAACTCTTTTGTTCTTCCTAGAACAACTTCATTAATGCAAGCTTATTATCAAGGAATTCCTGGC[R]TTTTTACCACAGATTTTCCTCCGGTTCCTCCCATACAGTTCAATTATACAGGAAATGTTCCTAGGGGTTTGTGGACTCCTAGAAAAGGAACTAAGTTGTT	AAGATTTGCAGCAAGCATAAACAACAACTCTTTTGTTCTTCCTAGAACAACTTCATTAATGCAAGCTTATTATCAAGGAATTCCTGGCGTTTTTACCACAGATTTTCCTCCGGTTCCTCCCATACAGTTCAATTATACAGGAAATGTTCCTAGGGGTTTGTGGACTCCTAGAAAAGGAACTAAGTTGTT	AAGATTTGCAGCAAGCATAAACAACAACTCTTTTGTTCTTCCTAGAACAACTTCATTAATGCAAGCTTATTATCAAGGAATTCCTGGCATTTTTACCACAGATTTTCCTCCGGTTCCTCCCATACAGTTCAATTATACAGGAAATGTTCCTAGGGGTTTGTGGACTCCTAGAAAAGGAACTAAGTTGTT	1	0.0425331	Y
1734482747	C:C	T:T	Vf_Mt5g073450_001	ATGGAACGCGGTGGTGAGTCGTTTGACCTGACTCAACCGTACAACAAYGGTTCTACTGAGAATTTACCGTTTGATTCGGAAGAAGAAGAGGAAGATATCAA[Y]GGTGGAGAAGAAGAGGATCTGATTCCTGTTGCGACCCCGGTAACTGACTATGACATCGTGATTGATGCTTTGCCGTCGGCGACGATTAACGACCTTCA	ATGGAACGCGGTGGTGAGTCGTTTGACCTGACTCAACCGTACAACAATGGTTCTACTGAGAATTTACCGTTTGATTCGGAAGAAGAAGAGGAAGATATCAACGGTGGAGAAGAAGAGGATCTGATTCCTGTTGCGACCCCGGTAACTGACTATGACATCGTGATTGATGCTTTGCCGTCGGCGACGATTAACGACCTTCA	ATGGAACGCGGTGGTGAGTCGTTTGACCTGACTCAACCGTACAACAACGGTTCTACTGAGAATTTACCGTTTGATTCGGAAGAAGAAGAGGAAGATATCAATGGTGGAGAAGAAGAGGATCTGATTCCTGTTGCGACCCCGGTAACTGACTATGACATCGTGATTGATGCTTTGCCGTCGGCGACGATTAACGACCTTCA	1	0.121928	N
1101158577	C:C	T:T	Vf_Mt5g074430_001	CCTTACGAAACTACCGGTAGAATGCTTGAAATGCTCTTCGAACAATACCCCGGGTTTAAAGAAGTGCGCTTGATTGATGCAAAGCCAGGTAT[Y]GCATTTGTAGATTTTGAAGATGACATACAATCATCCATGGCAATGCAGGCTCTTCAAGGCTTCAAAATCACACCTCAAAATCCCATGRTTATAAACTTTG	CCTTACGAAACTACCGGTAGAATGCTTGAAATGCTCTTCGAACAATACCCCGGGTTTAAAGAAGTGCGCTTGATTGATGCAAAGCCAGGTATCGCATTTGTAGATTTTGAAGATGACATACAATCATCCATGGCAATGCAGGCTCTTCAAGGCTTCAAAATCACACCTCAAAATCCCATGATTATAAACTTTG	CCTTACGAAACTACCGGTAGAATGCTTGAAATGCTCTTCGAACAATACCCCGGGTTTAAAGAAGTGCGCTTGATTGATGCAAAGCCAGGTATTGCATTTGTAGATTTTGAAGATGACATACAATCATCCATGGCAATGCAGGCTCTTCAAGGCTTCAAAATCACACCTCAAAATCCCATGGTTATAAACTTTG	1	0.0434568	N
1737917974	A:A	G:G	Vf_Mt5g074880_001	AAGAAAGATGCGATTAGGAAAGCAGTACGCGTTYSGKATCTGTTGGTGGA[R]GCTGTGAATGGCGGTGTTCAAGATTCTTTCATTTACCAGAAACGAATTGAGCTTGAAATTCGTGCTCTTGCTG	AAGAAAGATGCGATTAGGAAAGCAGTACGCGTTTCGGATCTGTTGGTGGAAGCTGTGAATGGCGGTGTTCAAGATTCTTTCATTTACCAGAAACGAATTGAGCTTGAAATTCGTGCTCTTGCTG	AAGAAAGATGCGATTAGGAAAGCAGTACGCGTTTCGGATCTGTTGGTGGAGGCTGTGAATGGCGGTGTTCAAGATTCTTTCATTTACCAGAAACGAATTGAGCTTGAAATTCGTGCTCTTGCTG	1	0.459184	Y
1836708033	A:A	T:T	Vf_Mt5g075180_001	ATTTGGAAATAGGGAACAAGAATCTGAATGAGAAAATCAAGCAGATTAGGTTAGAGCATAGGAAAAGTTCAAGTGT[W]TTGAGTGTTGCTAAGTTTCAAGATGTCTTCAAGGCTGCTTCGAAATGTATTCATGATTTCGCGAAACCTTTGATTAGTTTAATGAAAGCTTC	ATTTGGAAATAGGGAACAAGAATCTGAATGAGAAAATCAAGCAGATTAGGTTAGAGCATAGGAAAAGTTCAAGTGTATTGAGTGTTGCTAAGTTTCAAGATGTCTTCAAGGCTGCTTCGAAATGTATTCATGATTTCGCGAAACCTTTGATTAGTTTAATGAAAGCTTC	ATTTGGAAATAGGGAACAAGAATCTGAATGAGAAAATCAAGCAGATTAGGTTAGAGCATAGGAAAAGTTCAAGTGTTTTGAGTGTTGCTAAGTTTCAAGATGTCTTCAAGGCTGCTTCGAAATGTATTCATGATTTCGCGAAACCTTTGATTAGTTTAATGAAAGCTTC	1	0.0434568	Y
1524698370	C:C	T:C	Vf_Mt5g075450_001	TCTTCGGCAACTGGMTCCAAGTCGGCGATGACCTCAACCACCGCAACCTCACCGACCTAGCCAAACGCTTCGGCGAAATTCT[Y]CTCCTCCGCATGGGACAACGCAACCTCGTCGTCATCTCCTCCCCAGAACTCGCCAAAGAAGTCCTCCATACCCAAGGAGTCGAATTCGG	TCTTCGGCAACTGGATCCAAGTCGGCGATGACCTCAACCACCGCAACCTCACCGACCTAGCCAAACGCTTCGGCGAAATTCTCCTCCTCCGCATGGGACAACGCAACCTCGTCGTCATCTCCTCCCCAGAACTCGCCAAAGAAGTCCTCCATACCCAAGGAGTCGAATTCGG	TCTTCGGCAACTGGCTCCAAGTCGGCGATGACCTCAACCACCGCAACCTCACCGACCTAGCCAAACGCTTCGGCGAAATTCTTCTCCTCCGCATGGGACAACGCAACCTCGTCGTCATCTCCTCCCCAGAACTCGCCAAAGAAGTCCTCCATACCCAAGGAGTCGAATTCGG	1	0.0973044	N
1661408295	T:T	G:G	Vf_Mt5g075490_001	TGGCAGAACGCTATGATCATGTGACTGGAGAGTTGCGGAAGAATGTACAAACTGATCTCCAATCTCAAGGCTCAGGTTTTTCAGACACCGGCTCTGAACC[K]TCTTCGACTTTGCCCTCTCCAAATGTAGCTCATACTAAATCTAGTAACCGAGCTGCTGGGTTTGACTTCTTTCTGGGATCTGGTGGAAATGC	TGGCAGAACGCTATGATCATGTGACTGGAGAGTTGCGGAAGAATGTACAAACTGATCTCCAATCTCAAGGCTCAGGTTTTTCAGACACCGGCTCTGAACCTTCTTCGACTTTGCCCTCTCCAAATGTAGCTCATACTAAATCTAGTAACCGAGCTGCTGGGTTTGACTTCTTTCTGGGATCTGGTGGAAATGC	TGGCAGAACGCTATGATCATGTGACTGGAGAGTTGCGGAAGAATGTACAAACTGATCTCCAATCTCAAGGCTCAGGTTTTTCAGACACCGGCTCTGAACCGTCTTCGACTTTGCCCTCTCCAAATGTAGCTCATACTAAATCTAGTAACCGAGCTGCTGGGTTTGACTTCTTTCTGGGATCTGGTGGAAATGC	1	0.44938	Y
1716503263	G:G	C:C	Vf_Mt5g075540_001	TTTGCCGATGGGTTTCCGAATATATTTATAAATAATGCAGARGAGCTCCGGGGTCAACATGTTGCCTTTTTGGCGTCGTTCAGCTCTCCGGCTCAAGT[S]TTTGAACAGCTGTCTGTCATATATGCACTCCCTCGTCTATTTGTTGCTTCCTTCACTTTGGTATTGCCTTTCTTCCCTACTGGATCATTTGA	TTTGCCGATGGGTTTCCGAATATATTTATAAATAATGCAGAGGAGCTCCGGGGTCAACATGTTGCCTTTTTGGCGTCGTTCAGCTCTCCGGCTCAAGTGTTTGAACAGCTGTCTGTCATATATGCACTCCCTCGTCTATTTGTTGCTTCCTTCACTTTGGTATTGCCTTTCTTCCCTACTGGATCATTTGA	TTTGCCGATGGGTTTCCGAATATATTTATAAATAATGCAGAGGAGCTCCGGGGTCAACATGTTGCCTTTTTGGCGTCGTTCAGCTCTCCGGCTCAAGTCTTTGAACAGCTGTCTGTCATATATGCACTCCCTCGTCTATTTGTTGCTTCCTTCACTTTGGTATTGCCTTTCTTCCCTACTGGATCATTTGA	1	0.49973	Y
1859968753	A:A	C:C	Vf_Mt5g076080_001	CACTCAAGCTGACTCRAATCATGTAATAAGCTCGAGTGTATGTAAATATGTTTTGGTCAGAGAGCCATCTTTGTCTGTTTCGYTGTA[M]TTTCGGGTTTCAGTTCTATGGAACATTAATCTTTCCATAATCCATGGAGTAGCATATGTTAATAATATAACTACTGGATGCATCTTGTTTCTGTTGCTTA	CACTCAAGCTGACTCGAATCATGTAATAAGCTCGAGTGTATGTAAATATGTTTTGGTCAGAGAGCCATCTTTGTCTGTTTCGTTGTAATTTCGGGTTTCAGTTCTATGGAACATTAATCTTTCCATAATCCATGGAGTAGCATATGTTAATAATATAACTACTGGATGCATCTTGTTTCTGTTGCTTA	CACTCAAGCTGACTCGAATCATGTAATAAGCTCGAGTGTATGTAAATATGTTTTGGTCAGAGAGCCATCTTTGTCTGTTTCGCTGTACTTTCGGGTTTCAGTTCTATGGAACATTAATCTTTCCATAATCCATGGAGTAGCATATGTTAATAATATAACTACTGGATGCATCTTGTTTCTGTTGCTTA	1	0.396694	Y
1208553056	T:T	C:C	Vf_Mt5g076180_001	GGCGGTATCCAAGTGAAGAAAGACAAGGTTGATGATTATGGAAGTGGAAATTCAGATATTGTTTACAGCCAAAATTTAGTTGTTCGATATATAAATACAC[Y]AACAAACAGAATTTCTGCACCAAACAGCAGCGTTCCAAATTTCAAACGATTTAGAAAG	GGCGGTATCCAAGTGAAGAAAGACAAGGTTGATGATTATGGAAGTGGAAATTCAGATATTGTTTACAGCCAAAATTTAGTTGTTCGATATATAAATACACTAACAAACAGAATTTCTGCACCAAACAGCAGCGTTCCAAATTTCAAACGATTTAGAAAG	GGCGGTATCCAAGTGAAGAAAGACAAGGTTGATGATTATGGAAGTGGAAATTCAGATATTGTTTACAGCCAAAATTTAGTTGTTCGATATATAAATACACCAACAAACAGAATTTCTGCACCAAACAGCAGCGTTCCAAATTTCAAACGATTTAGAAAG	1	0.197531	Y
1364081521	G:G	A:A	Vf_Mt5g076250_001	CACTCCATGCCCAAAATGCGGTGACCAAAATAAGACTGATGGTGTCATCTCTTCCTGTTTGGATTGTTTCCTCTCTGGTGATAGTCTCTACCTTTTCGA[R]TATGGTGTCTCAGCTCCATATTTTCTGGCCAAAGCTCGAGGCGGTACTTGCACCCTTGCAGTTGCTGATCCAAATGAAGACGTCCTTCGCCGCGCT	CACTCCATGCCCAAAATGCGGTGACCAAAATAAGACTGATGGTGTCATCTCTTCCTGTTTGGATTGTTTCCTCTCTGGTGATAGTCTCTACCTTTTCGAGTATGGTGTCTCAGCTCCATATTTTCTGGCCAAAGCTCGAGGCGGTACTTGCACCCTTGCAGTTGCTGATCCAAATGAAGACGTCCTTCGCCGCGCT	CACTCCATGCCCAAAATGCGGTGACCAAAATAAGACTGATGGTGTCATCTCTTCCTGTTTGGATTGTTTCCTCTCTGGTGATAGTCTCTACCTTTTCGAATATGGTGTCTCAGCTCCATATTTTCTGGCCAAAGCTCGAGGCGGTACTTGCACCCTTGCAGTTGCTGATCCAAATGAAGACGTCCTTCGCCGCGCT	1	0.0831758	Y
1649189734	C:C	T:T	Vf_Mt5g076470_001	AAATGGCGGCACTTGTAGATTTGCTGCCAAAAGAATATGGCTTTGTGGCTATTGTTCT[Y]GTTATCTATTGCTTCCTCAATTTCTACATGACCTTTCATGTCGGCAAAGCTCGCAAGAAGTA	AAATGGCGGCACTTGTAGATTTGCTGCCAAAAGAATATGGCTTTGTGGCTATTGTTCTCGTTATCTATTGCTTCCTCAATTTCTACATGACCTTTCATGTCGGCAAAGCTCGCAAGAAGTA	AAATGGCGGCACTTGTAGATTTGCTGCCAAAAGAATATGGCTTTGTGGCTATTGTTCTTGTTATCTATTGCTTCCTCAATTTCTACATGACCTTTCATGTCGGCAAAGCTCGCAAGAAGTA	1	0.410864	Y
1509925982	T:T	A:A	Vf_Mt5g076620_001	GTCATGTCTGTGACATTATTACGAGTTGCTTCTTCCCCTAGCTTAGAGGTATCCAATTCGACYGGTTTACTTGATTCTTTCGGGGTTGTGAAGGTTGTAG[W]TTCGTCAAGGTTCTTGTGTAGGGACTTTGTGTCAGTTAGAGCGAAAAAGA	GTCATGTCTGTGACATTATTACGAGTTGCTTCTTCCCCTAGCTTAGAGGTATCCAATTCGACTGGTTTACTTGATTCTTTCGGGGTTGTGAAGGTTGTAGTTTCGTCAAGGTTCTTGTGTAGGGACTTTGTGTCAGTTAGAGCGAAAAAGA	GTCATGTCTGTGACATTATTACGAGTTGCTTCTTCCCCTAGCTTAGAGGTATCCAATTCGACTGGTTTACTTGATTCTTTCGGGGTTGTGAAGGTTGTAGATTCGTCAAGGTTCTTGTGTAGGGACTTTGTGTCAGTTAGAGCGAAAAAGA	1	0.491493	Y
1995568490	T:T	A:A	Vf_Mt5g076950_001	GATCYACGTGAGASAGTCGGCGGCGCGTGCGGCTACGGCGACCTTACAAAAGCCGGTTACGGTATGGC[W]ACTGTAGGTCTTAGCGAAGCTTTGTTCGAACGAGGTCAGATCTGCGGCGCGTGCTTTGAATTACGGTGTGTYGAGGATTTGCGGTGGTGTATTCC	GATCTACGTGACACAGTCGGCGGCGCGTGCGGCTACGGCGACCTTACAAAAGCCGGTTACGGTATGGCTACTGTAGGTCTTAGCGAAGCTTTGTTCGAACGAGGTCAGATCTGCGGCGCGTGCTTTGAATTACGGTGTGTCGAGGATTTGCGGTGGTGTATTCC	GATCCACGTGACACAGTCGGCGGCGCGTGCGGCTACGGCGACCTTACAAAAGCCGGTTACGGTATGGCAACTGTAGGTCTTAGCGAAGCTTTGTTCGAACGAGGTCAGATCTGCGGCGCGTGCTTTGAATTACGGTGTGTTGAGGATTTGCGGTGGTGTATTCC	1	0.369383	Y
1639561858	C:C	T:T	Vf_Mt5g077780_001	CAGGTTYGCCAAAAGAAAATTGGATCTGTTTGTTTTTCTTGGGAACCCACTACAGGTTTCGTATGCTCC[Y]CATTTTGAGAGTTTGTCTGATACAAAGGATAAATTGGAAGGAAGAAGAAGGGAGGTTTTAGCTCGATTGAACC	CAGGTTTGCCAAAAGAAAATTGGATCTGTTTGTTTTTCTTGGGAACCCACTACAGGTTTCGTATGCTCCCCATTTTGAGAGTTTGTCTGATACAAAGGATAAATTGGAAGGAAGAAGAAGGGAGGTTTTAGCTCGATTGAACC	CAGGTTCGCCAAAAGAAAATTGGATCTGTTTGTTTTTCTTGGGAACCCACTACAGGTTTCGTATGCTCCTCATTTTGAGAGTTTGTCTGATACAAAGGATAAATTGGAAGGAAGAAGAAGGGAGGTTTTAGCTCGATTGAACC	1	0.15879	Y
1611306364	G:A	A:A	Vf_Mt5g077800_001	AAGCAATCTTAAAGCTAATGCGGCTGGGTTAACCAAGCAGAACAATGCTG[R]GCCGGATATTCCMACTAAACGGCCTAAACCTGAGCAGCCTTCAGACTCACAGTTCAAAATTCCTCAAAGTCCACAAGTGCCTAAACCTCAGTCATCATCC	AAGCAATCTTAAAGCTAATGCGGCTGGGTTAACCAAGCAGAACAATGCTGGGCCGGATATTCCAACTAAACGGCCTAAACCTGAGCAGCCTTCAGACTCACAGTTCAAAATTCCTCAAAGTCCACAAGTGCCTAAACCTCAGTCATCATCC	AAGCAATCTTAAAGCTAATGCGGCTGGGTTAACCAAGCAGAACAATGCTGAGCCGGATATTCCCACTAAACGGCCTAAACCTGAGCAGCCTTCAGACTCACAGTTCAAAATTCCTCAAAGTCCACAAGTGCCTAAACCTCAGTCATCATCC	1	0.40238	N
1144878766	C:C	G:G	Vf_Mt5g078030_001	TGCCTGACTGCGCGTCCTGCGTGGCACGCGCAGTCACGCGGGCGGACGACATGTGTCGCAACACATGCGGAGGCACGGTCCAGCTCGACGGGTGTTTGGT[S]AAGTACGATAATGCTACTTTTTTGGGTGTGGAGGATAAGAATGTTTTGTTGAAAAAGTGCGGGCCTTCCGTGGGCTATAATCCGGAAGCTATGGGCTC	TGCCTGACTGCGCGTCCTGCGTGGCACGCGCAGTCACGCGGGCGGACGACATGTGTCGCAACACATGCGGAGGCACGGTCCAGCTCGACGGGTGTTTGGTCAAGTACGATAATGCTACTTTTTTGGGTGTGGAGGATAAGAATGTTTTGTTGAAAAAGTGCGGGCCTTCCGTGGGCTATAATCCGGAAGCTATGGGCTC	TGCCTGACTGCGCGTCCTGCGTGGCACGCGCAGTCACGCGGGCGGACGACATGTGTCGCAACACATGCGGAGGCACGGTCCAGCTCGACGGGTGTTTGGTGAAGTACGATAATGCTACTTTTTTGGGTGTGGAGGATAAGAATGTTTTGTTGAAAAAGTGCGGGCCTTCCGTGGGCTATAATCCGGAAGCTATGGGCTC	1	0.497778	Y
1953733000	C:C	T:T	Vf_Mt5g079730_001	CAGGGTATCCATCATTCAAGGGTCAGGTTTTAAATGGACAGCAACTCTGGGAA[Y]TAATTGAAGGCCTTGAAGCTAATGATTTATTGTACTACACTCACTTATTAACAGGT	CAGGGTATCCATCATTCAAGGGTCAGGTTTTAAATGGACAGCAACTCTGGGAACTAATTGAAGGCCTTGAAGCTAATGATTTATTGTACTACACTCACTTATTAACAGGT	CAGGGTATCCATCATTCAAGGGTCAGGTTTTAAATGGACAGCAACTCTGGGAATTAATTGAAGGCCTTGAAGCTAATGATTTATTGTACTACACTCACTTATTAACAGGT	1	0.325413	Y
1083222602	C:C	C:C	Vf_Mt5g080450_001	TTCGACCCAACTGCTAGAAGTGATGATGGAACATGCTTATACACATTTGAATAATCTAAGGATTCTCCTATTAGGTTAAGTTAAGGAGGAGAAGCTGAGA[M]TTTAGATAATAAATCGAATAATTTTATCATCTTGTTAAAATATTGGATTGTTGTTGT	TTCGACCCAACTGCTAGAAGTGATGATGGAACATGCTTATACACATTTGAATAATCTAAGGATTCTCCTATTAGGTTAAGTTAAGGAGGAGAAGCTGAGAATTTAGATAATAAATCGAATAATTTTATCATCTTGTTAAAATATTGGATTGTTGTTGT	TTCGACCCAACTGCTAGAAGTGATGATGGAACATGCTTATACACATTTGAATAATCTAAGGATTCTCCTATTAGGTTAAGTTAAGGAGGAGAAGCTGAGACTTTAGATAATAAATCGAATAATTTTATCATCTTGTTAAAATATTGGATTGTTGTTGT	1	0.325413	Y
1776500262	T:T	T:T	Vf_Mt5g083150_001	GGTAYTCCCGACTCAATAGCTGCCTTACCCCTCTTCCGGTTGATGGTAAGGGTAAAGCGCTGAGCTGGCCCA[Y]GCCTTGGCCTCAGAGACTTACAAGTAAGCCCCCTAGCTTACGTCACGATTCAGATGCCATTGATGAGTTCAACAAGGATAGCAAGCACTGGTCTCAACTA	GGTACTCCCGACTCAATAGCTGCCTTACCCCTCTTCCGGTTGATGGTAAGGGTAAAGCGCTGAGCTGGCCCACGCCTTGGCCTCAGAGACTTACAAGTAAGCCCCCTAGCTTACGTCACGATTCAGATGCCATTGATGAGTTCAACAAGGATAGCAAGCACTGGTCTCAACTA	GGTATTCCCGACTCAATAGCTGCCTTACCCCTCTTCCGGTTGATGGTAAGGGTAAAGCGCTGAGCTGGCCCATGCCTTGGCCTCAGAGACTTACAAGTAAGCCCCCTAGCTTACGTCACGATTCAGATGCCATTGATGAGTTCAACAAGGATAGCAAGCACTGGTCTCAACTA	1	0.453686	N
1117543306	C:C	T:T	Vf_Mt5g083370_001	GCGTCAAGGATGCTTGACGGAGCGGTGAAGCTTCCCCGGCAGCTGTTTGGTTCGGAGAGTGTGGCTGTTGATTTGAATGA[Y]GTGGCTCAGCCGGCTAAAAGTGGGAGAGACTTGCTTAGGATTTTTAAAGAGTTGAAACAATCTGTTACCAATGATTGGAGTGCTGCGAAGCCGTTGGTTG	GCGTCAAGGATGCTTGACGGAGCGGTGAAGCTTCCCCGGCAGCTGTTTGGTTCGGAGAGTGTGGCTGTTGATTTGAATGACGTGGCTCAGCCGGCTAAAAGTGGGAGAGACTTGCTTAGGATTTTTAAAGAGTTGAAACAATCTGTTACCAATGATTGGAGTGCTGCGAAGCCGTTGGTTG	GCGTCAAGGATGCTTGACGGAGCGGTGAAGCTTCCCCGGCAGCTGTTTGGTTCGGAGAGTGTGGCTGTTGATTTGAATGATGTGGCTCAGCCGGCTAAAAGTGGGAGAGACTTGCTTAGGATTTTTAAAGAGTTGAAACAATCTGTTACCAATGATTGGAGTGCTGCGAAGCCGTTGGTTG	1	0.363894	Y
1029578668	T:T	T:T	Vf_Mt5g083490_001	CTCCCAATCTCAGCCTCCGATCGCCACACCCGCCTTCCGCGCCTTCATCTCTCGCATCTCCTCCTCCCTCCGCCWAGC[Y]TTCTCCCAGCGCCGCCCGTGGTACGAACTCGTCGACCGTTCCTCAMTCTCCCGGCCTGAAACCCTAGCCGAAGCGTATTCACGGATCCGCAAGAATTTCA	CTCCCAATCTCAGCCTCCGATCGCCACACCCGCCTTCCGCGCCTTCATCTCTCGCATCTCCTCCTCCCTCCGCCAAGCCTTCTCCCAGCGCCGCCCGTGGTACGAACTCGTCGACCGTTCCTCACTCTCCCGGCCTGAAACCCTAGCCGAAGCGTATTCACGGATCCGCAAGAATTTCA	CTCCCAATCTCAGCCTCCGATCGCCACACCCGCCTTCCGCGCCTTCATCTCTCGCATCTCCTCCTCCCTCCGCCTAGCTTTCTCCCAGCGCCGCCCGTGGTACGAACTCGTCGACCGTTCCTCAATCTCCCGGCCTGAAACCCTAGCCGAAGCGTATTCACGGATCCGCAAGAATTTCA	1	0.476371	Y
1412939500	A:A	G:G	Vf_Mt5g084030_001	AATGAAGATTCAGCTACAATAGCCACATCTGGTGAGTCTGTGGTTGAAACTCTCAAAGTTAAGGA[R]TGGGAAGTAGGAATGTTTCATAACGAGGTTGCTGCTACGCAAGGTATAAGAATAAGGAGAAGGCCACCAACTGGACCCCCTAATCATTACGTAGGACCTT	AATGAAGATTCAGCTACAATAGCCACATCTGGTGAGTCTGTGGTTGAAACTCTCAAAGTTAAGGAATGGGAAGTAGGAATGTTTCATAACGAGGTTGCTGCTACGCAAGGTATAAGAATAAGGAGAAGGCCACCAACTGGACCCCCTAATCATTACGTAGGACCTT	AATGAAGATTCAGCTACAATAGCCACATCTGGTGAGTCTGTGGTTGAAACTCTCAAAGTTAAGGAGTGGGAAGTAGGAATGTTTCATAACGAGGTTGCTGCTACGCAAGGTATAAGAATAAGGAGAAGGCCACCAACTGGACCCCCTAATCATTACGTAGGACCTT	1	0.1298	Y
1370328312	G:G	A:A	Vf_Mt5g086350_001	TCTTCCTCCTCATGTATGGAATAATTTGTTTTGTGAAGGTTCTATTATGGAATCTCCATTGGTTGAAGTCCGCTATGTTTGGCTTCCAAAAGGGACTTAT[R]CGAAACTTCAACCTGAAAGAGTAGGATTTTCTGACTTGCCAAACCATAAAGCTATCCTCGAAACAAGTCTTCGGCAGCATGCTACTCTTTCTCAAGG	TCTTCCTCCTCATGTATGGAATAATTTGTTTTGTGAAGGTTCTATTATGGAATCTCCATTGGTTGAAGTCCGCTATGTTTGGCTTCCAAAAGGGACTTATGCGAAACTTCAACCTGAAAGAGTAGGATTTTCTGACTTGCCAAACCATAAAGCTATCCTCGAAACAAGTCTTCGGCAGCATGCTACTCTTTCTCAAGG	TCTTCCTCCTCATGTATGGAATAATTTGTTTTGTGAAGGTTCTATTATGGAATCTCCATTGGTTGAAGTCCGCTATGTTTGGCTTCCAAAAGGGACTTATACGAAACTTCAACCTGAAAGAGTAGGATTTTCTGACTTGCCAAACCATAAAGCTATCCTCGAAACAAGTCTTCGGCAGCATGCTACTCTTTCTCAAGG	1	0.0425331	Y
1623027866	T:T	T:T	Vf_Mt5g087380_001	GTCAATTATGGAAACTTCATGCATGGGCTAAATAAGGAGAATATTCAACTTAACAGAAAGGTTTTGTCCGAGATATCTATGCA[Y]GAACCCTACAGTTTCAAATCACTGGTAGACATATCTCGAAATGCATTTCCTGGAAACAAGAACGTGGTTGTCCCTCCAAGAAAGGTGTCCCTTTAGA	GTCAATTATGGAAACTTCATGCATGGGCTAAATAAGGAGAATATTCAACTTAACAGAAAGGTTTTGTCCGAGATATCTATGCACGAACCCTACAGTTTCAAATCACTGGTAGACATATCTCGAAATGCATTTCCTGGAAACAAGAACGTGGTTGTCCCTCCAAGAAAGGTGTCCCTTTAGA	GTCAATTATGGAAACTTCATGCATGGGCTAAATAAGGAGAATATTCAACTTAACAGAAAGGTTTTGTCCGAGATATCTATGCATGAACCCTACAGTTTCAAATCACTGGTAGACATATCTCGAAATGCATTTCCTGGAAACAAGAACGTGGTTGTCCCTCCAAGAAAGGTGTCCCTTTAGA	1	0.0425331	N
1694648823	C:C	T:T	Vf_Mt5g087700_001	GCGCCAACAGCCGCGTCGCAAAATCAATCGACGCCGGCGACTACACCTGCGCGATCGCGTTTCAAGAACGAATCAAATTATCGGACGAGAAAATGAAATA[Y]TACGAAAATCTCGCCGAGATGTACATAGGAACCGACGTGTCACCAGATTTTTACGCGTGGGTWTTTCCMAAATGTGACCACGTWGCWGTKGGYACTGGTA	GCGCCAACAGCCGCGTCGCAAAATCAATCGACGCCGGCGACTACACCTGCGCGATCGCGTTTCAAGAACGAATCAAATTATCGGACGAGAAAATGAAATACTACGAAAATCTCGCCGAGATGTACATAGGAACCGACGTGTCACCAGATTTTTACGCGTGGGTTTTTCCAAAATGTGACCACGTAGCAGTGGGTACTGGTA	GCGCCAACAGCCGCGTCGCAAAATCAATCGACGCCGGCGACTACACCTGCGCGATCGCGTTTCAAGAACGAATCAAATTATCGGACGAGAAAATGAAATATTACGAAAATCTCGCCGAGATGTACATAGGAACCGACGTGTCACCAGATTTTTACGCGTGGGTTTTTCCCAAATGTGACCACGTAGCAGTGGGTACTGGTA	1	0.124444	Y
1379704256	C:C	C:C	Vf_Mt5g089870_001	TATGAAAACACCAATCCAAAGAATGCGCAAAGGAGTGTTCATGCAGAGTTTTTGCAATATGA[Y]TATGATAGCGTCAACCCCAAGAACGCGCAAAGGAGTGAACATGTGAAAACAAAACCTTCAAACTCAATCCGTAATTCYCGTGGATCKGCAGATACTGAAG	TATGAAAACACCAATCCAAAGAATGCGCAAAGGAGTGTTCATGCAGAGTTTTTGCAATATGATTATGATAGCGTCAACCCCAAGAACGCGCAAAGGAGTGAACATGTGAAAACAAAACCTTCAAACTCAATCCGTAATTCTCGTGGATCTGCAGATACTGAAG	TATGAAAACACCAATCCAAAGAATGCGCAAAGGAGTGTTCATGCAGAGTTTTTGCAATATGACTATGATAGCGTCAACCCCAAGAACGCGCAAAGGAGTGAACATGTGAAAACAAAACCTTCAAACTCAATCCGTAATTCTCGTGGATCGGCAGATACTGAAG	1	0.184089	Y
1639765939	A:A	T:T	Vf_Mt5g090520_001	TCATTTTCTTGGTTGCTTTTGTTCTGTGGAGACGTTAACACCACCTGTTGTTGAACAATTGACATATTTATCACGGCCCTCAGTGGAAAGGGTATAA[W]ATTTTGATGTAAGGTCTTTTAAGGCTAACCAGCAGAGCAGTTTTTACAGAA	TCATTTTCTTGGTTGCTTTTGTTCTGTGGAGACGTTAACACCACCTGTTGTTGAACAATTGACATATTTATCACGGTCCTCAGTGGAAAGGGTATAAAATTTTGATGTAAGGTCTTTTAAGGCTAACCAGCAGAGCAGTTTTTACAGAA	TCATTTTCTTGGTTGCTTTTGTTCTGTGGAGACGTTAACACCACCTGTTGTTGAACAATTGACATATTTATCACGGTCCTCAGTGGAAAGGGTATAATATTTTGATGTAAGGTCTTTTAAGGCTAACCAGCAGAGCAGTTTTTACAGAA	1	0.297521	Y
1355056443	A:A	C:C	Vf_Mt5g090770_001	ATGGAAGTAGAGCCTGTGATTATGAACGATAAGAGTATCAGGAAAANTCCTTAAAGCATTGGACTCTGATGATGTTGAGTTACTAAAGCTTCTTTTAGA[M]GAATCTAGTGTGACGCTTGACGATGCCTATGCGCTACACTACGCTTGTGCTTATTCCGATTCTAAGGTTGTTCAGGAAGTTCTTACTCTAGGATTGG	ATGGAAGTAGAGCCTGTGATTATGAACGATAAGAGTATCAGGAAAAATCCTTAAAGCATTGGACTCTGATGATGTTGAGTTACTAAAGCTTCTTTTAGAAGAATCTAGTGTGACGCTTGACGATGCCTATGCGCTACACTACGCTTGTGCTTATTCCGATTCTAAGGTTGTTCAGGAAGTTCTTACTCTAGGATTGG	ATGGAAGTAGAGCCTGTGATTATGAACGATAAGAGTATCAGGAAAA-TCCTTAAAGCATTGGACTCTGATGATGTTGAGTTACTAAAGCTTCTTTTAGACGAATCTAGTGTGACGCTTGACGATGCCTATGCGCTACACTACGCTTGTGCTTATTCCGATTCTAAGGTTGTTCAGGAAGTTCTTACTCTAGGATTGG	1	0.416322	Y
1067486885	C:C	C:C	Vf_Mt5g091110_001	AGGTATATGTTCCTGGTATACTGGCTTGCAGTGCTCATGTGGAGGAAGGAGATACAATTGCTGT[Y]TCTGTTTCTGTAGAGCAGAAGGGTTCAGATGGGAGTTGGAGTGCTGGAATGACGCGTGGTATTGTTCTTCAAGGATCTGAGACAG	AGGTATATGTTCCTGGTATACTGGCTTGCAGTGCTCATGTGGAGGAAGGAGATACAATTGCTGTTTCTGTTTCTGTAGAGCAGAAGGGTTCAGATGGGAGTTGGAGTGCTGGAATGACGCGTGGTATTGTTCTTCAAGGATCTGAGACAG	AGGTATATGTTCCTGGTATACTGGCTTGCAGTGCTCATGTGGAGGAAGGAGATACAATTGCTGTCTCTGTTTCTGTAGAGCAGAAGGGTTCAGATGGGAGTTGGAGTGCTGGAATGACGCGTGGTATTGTTCTTCAAGGATCTGAGACAG	1	0.444444	Y
1649381832	T:T	A:A	Vf_Mt5g091200_001	TGGAGTAGAGTTAAATCTATAATTCCTTATGGAAGGGAAGCTCAAGTTAGCAATGATGTGGAAAAGACCACGCTTGTCGAA[W]CAAAGAGTTGGATGTCTCGGTTATACAGTTCCAGTTTAAAGGATCCTAGCGGCGTTGTTGGCATGGCAAAATGGATTCCTCATTTGTATGTTAACAATAG	TGGAGTAGAGTTAAATCTATAATTCCTTATGGAAGGGAAGCTCAAGTTAGCAATGATGTGGAAAAGACCACGCTTGTCGAATCAAAGAGTTGGATGTCTCGGTTATACAGTTCCAGTTTAAAGGATCCTAGCGGCGTTGTTGGCATGGCAAAATGGATTCCTCATTTGTATGTTAACAATAG	TGGAGTAGAGTTAAATCTATAATTCCTTATGGAAGGGAAGCTCAAGTTAGCAATGATGTGGAAAAGACCACGCTTGTCGAAACAAAGAGTTGGATGTCTCGGTTATACAGTTCCAGTTTAAAGGATCCTAGCGGCGTTGTTGGCATGGCAAAATGGATTCCTCATTTGTATGTTAACAATAG	1	0.0425331	Y
1467882000	A:A	A:A	Vf_Mt5g092080_001	TCCAAGTTGMTACCTTCTGTGTTCATGGGAGTCCTAATGGATATATAACTGGCATTAGAGGAAGGGTTCAATGTCTTTCACTAGAAGATATGAAGAAAAAYGAATYACAGCTTGAGATGCAAGAGATGATCAGAGAAAA[R]TGTTATCTCCGATTTCCTACGTTGCCGTTCATTCCCAAGTTGCCTTATGATGTGATTGCTA	TCCAAGTTGCTACCTTCTGTGTTCATGGGAGTCCTAATGGATATATAACTGGCATTAGAGGAAGGGTTCAATGTCTTTCACTAGAAGATATGAAGAAAAATGAATTACAGCTTGAGATGCAAGAGATGATCAGAGAAAAGTGTTATCTCCGATTTCCTACGTTGCCGTTCATTCCCAAGTTGCCTTATGATGTGATTGCTA	TCCAAGTTGATACCTTCTGTGTTCATGGGAGTCCTAATGGATATATAACTGGCATTAGAGGAAGGGTTCAATGTCTTTCACTAGAAGATATGAAGAAAAACGAATCACAGCTTGAGATGCAAGAGATGATCAGAGAAAAATGTTATCTCCGATTTCCTACGTTGCCGTTCATTCCCAAGTTGCCTTATGATGTGATTGCTA	3	0	N
1077334231	G:G	T:T	Vf_Mt5g092970_001	GTTAGCGGTGGCAGCTATTGCTAGACGGAGAAAGTTGCTTAATGATGATGTCCTGATTGCGTTGGCTGATGCTTCCTGGGAAATCCTTGATGTCTCTG[K]CTCAGATGTTTCGGATTTTGGCTTGACAAAAGCAGCTGAAGTATGTAGATTCATTAAAGCTCTGGACATAAG	GTTAGCGGTGGCAGCTATTGCTAGACGGAGAAAGTTGCTTAATGATGATGTCCTGATTGCGTTGGCTGATGCTTCCTGGGAAATCCTTGATGTCTCTGGCTCAGATGTTTCGGATTTTGGCTTGACAAAAGCAGCTGAAGTATGTAGATTCATTAAAGCTCTGGACATAAG	GTTAGCGGTGGCAGCTATTGCTAGACGGAGAAAGTTGCTTAATGATGATGTCCTGATTGCGTTGGCTGATGCTTCCTGGGAAATCCTTGATGTCTCTGTCTCAGATGTTTCGGATTTTGGCTTGACAAAAGCAGCTGAAGTATGTAGATTCATTAAAGCTCTGGACATAAG	1	0.121928	Y
1268017735	C:C	T:T	Vf_Mt5g093580_001	TCTCAACAAGGAACCACATGTTCTTGTCGATGTYAGACCAGCTCAYCATTTCAAGATTGTGTCTCTTCCRAATTCCGTCAACATTCCGTT[Y]GCAGATATAGAGTTTAGGTTGCCTGAAATATCATCAATTTTGAAGAAAGATGAAGA	TCTCAACAAGGAACCACATGTTCTTGTCGATGTCAGACCAGCTCACCATTTCAAGATTGTGTCTCTTCCGAATTCCGTCAACATTCCGTTCGCAGATATAGAGTTTAGGTTGCCTGAAATATCATCAATTTTGAAGAAAGATGAAGA	TCTCAACAAGGAACCACATGTTCTTGTCGATGTCAGACCAGCTCACCATTTCAAGATTGTGTCTCTTCCGAATTCCGTCAACATTCCGTTTGCAGATATAGAGTTTAGGTTGCCTGAAATATCATCAATTTTGAAGAAAGATGAAGA	1	0.369383	Y
1299657708	C:C	T:T	Vf_Mt5g093880_001	CTACCGAAACTTCTGCTTCCAGTGCTGGATCAGAATCTGATTCAACACGTAGTTATCATAA[Y]CCTGCCAACTACCAGAATATGCCCAGCATTCATCCTGCACCTAAATTCAATGATACTGTAAATGATCAGAATTCTGCAAACATTCAACCATCTTCGCAGT	CTACCGAAACTTCTGCTTCCAGTGCTGGATCAGAATCTGATTCAACACGTAGTTATCATAACCCTGCCAACTACCAGAATATGCCCAGCATTCATCCTGCACCTAAATTCAATGATACTGTAAATGATCAGAATTCTGCAAACATTCAACCATCTTCGCAGT	CTACCGAAACTTCTGCTTCCAGTGCTGGATCAGAATCTGATTCAACACGTAGTTATCATAATCCTGCCAACTACCAGAATATGCCCAGCATTCATCCTGCACCTAAATTCAATGATACTGTAAATGATCAGAATTCTGCAAACATTCAACCATCTTCGCAGT	1	0.121928	Y
1922444545	A:A	G:G	Vf_Mt5g095650_001	GATAAAAGTTTCTCTACCCAAGCTGGAAGAATATTTGCGGTGTTTTGGATATTAACCGGTACTATTTGCGTAGCTCAGTTTTCCTCTACATGGCGGAACT[R]AACACTGAAAGCAGACAAAAGGCACTTGTCAATTGGGTTCTTACCAGGAAAATGACTAATCACGATTTGGAAGCTGCCGATCTTGATGAGG	GATAAAAGTTTCTCTACCCAAGCTGGAAGAATATTTGCGGTGTTTTGGATATTAACCGGTACTATTTGCGTAGCTCAGTTTTCCTCTACATGGCGGAACTAAACACTGAAAGCAGACAAAAGGCACTTGTCAATTGGGTTCTTACCAGGAAAATGACTAATCACGATTTGGAAGCTGCCGATCTTGATGAGG	GATAAAAGTTTCTCTACCCAAGCTGGAAGAATATTTGCGGTGTTTTGGATATTAACCGGTACTATTTGCGTAGCTCAGTTTTCCTCTACATGGCGGAACTGAACACTGAAAGCAGACAAAAGGCACTTGTCAATTGGGTTCTTACCAGGAAAATGACTAATCACGATTTGGAAGCTGCCGATCTTGATGAGG	1	0.15879	Y
1035180556	A:A	G:G	Vf_Mt5g097200_001	GATGATGCACCAAGGCCTGGTCAGCCTGGTCAAGCGCCTCGCCCTGCCGTAGCTGGAGGAGCYCCTGTCCGCAGTTAAAAGCATTTYGGGAGTTTTGGTCGA[R]TTGGATTAGTGTTATGTCACAAACTCAATTTCCTTTTCTTGTTTTAAAAA	GATGATGCACCAAGGCCTGGTCAGCCTGGTCAAGCGCCTCGCCCTGCCGTAGCTGGAGGAGCCCCTGTCCGCAGTTAAAAGCATTTTGGGAGTTTTGGTCGAATTGGATTAGTGTTATGTCACAAACTCAATTTCCTTTTCTTGTTTTAAAAA	GATGATGCACCAAGGCCTGGTCAGCCTGGTCAAGCGCCTCGCCCTGCCGTAGCTGGAGGAGCTCCTGTCCGCAGTTAAAAGCATTTCGGGAGTTTTGGTCGAGTTGGATTAGTGTTATGTCACAAACTCAATTTCCTTTTCTTGTTTTAAAAA	1	0.30839	Y
1893913011	G:G	A:A	Vf_Mt5g097360_001	CCTCCACGACAGCAGTCTCGGGTTGGAGGATTGCAAACATCTCTATCTCTGGTTCCTTTGGATCCGCGCTTGTCTCCTGAGGATCCTAGGTC[R]AATTCTGATAATCTTCGAGAATCTCCTACKGAAAGTGCTAGTTCTAGAGAAACCTGGCCTACTGCTGATGCAATTGCTGCAAAGAAGATGGAGAA	CCTCCACGACAGCAGTCTCGGGTTGGAGGATTGCAAACATCTCTATCTCTGGTTCCTTTGGATCCGCGCTTGTCTCCTGAGGATCCTAGGTCGAATTCTGATAATCTTCGAGAATCTCCTACTGAAAGTGCTAGTTCTAGAGAAACCTGGCCTACTGCTGATGCAATTGCTGCAAAGAAGATGGAGAA	CCTCCACGACAGCAGTCTCGGGTTGGAGGATTGCAAACATCTCTATCTCTGGTTCCTTTGGATCCGCGCTTGTCTCCTGAGGATCCTAGGTCAAATTCTGATAATCTTCGAGAATCTCCTACTGAAAGTGCTAGTTCTAGAGAAACCTGGCCTACTGCTGATGCAATTGCTGCAAAGAAGATGGAGAA	1	0.490702	Y
1093704195	T:C	C:C	Vf_Mt5g097510_001	ACCCAACGATTCTCGACGAAGATACCTATGCCGAAGCATTGGAGAAGATAATCGAGCGTGATTACTTTCC[Y]GATATCYCGAAGCTTCGCGATCGGCTCGATTGGCTTGAAGCTGTCAAAACCGGYGATCCTGTTCAAATTAGGGATGCCCAATTGAAGATCATCGAGCGTC	ACCCAACGATTCTCGACGAAGATACCTATGCCGAAGCATTGGAGAAGATAATCGAGCGTGATTACTTTCCTGATATCTCGAAGCTTCGCGATCGGCTCGATTGGCTTGAAGCTGTCAAAACCGGCGATCCTGTTCAAATTAGGGATGCCCAATTGAAGATCATCGAGCGTC	ACCCAACGATTCTCGACGAAGATACCTATGCCGAAGCATTGGAGAAGATAATCGAGCGTGATTACTTTCCCGATATCCCGAAGCTTCGCGATCGGCTCGATTGGCTTGAAGCTGTCAAAACCGGTGATCCTGTTCAAATTAGGGATGCCCAATTGAAGATCATCGAGCGTC	1	0.263672	N
1419564050	G:G	T:T	Vf_Mt5g098060_001	AGCTATGGAATCTGGAGCAACATTGTGTTGGCAACTTGTGGTGTATTGGTGATGTTGTTGTGAAGATGAAGATGAATTTGTTCAGTATTTAA[K]TTAGATTTATTGTGTTGATGTATCTACTTTTGATGATGATATTTGCTTTGATTTGAATCCATTTTTTGTGAACATAATGTGCTATTCAATATATGTATGA	AGCTATGGAATCTGGAGCAACATTGTGTTGGCAACTTGTGGTGTATTGGTGATGTTGTTGTGAAGATGAAGATGAATTTGTTCAGTATTTAAGTTAGATTTATTGTGTTGATGTATCTACTTTTGATGATGATATTTGCTTTGATTTGAATCCATTTTTTGTGAACATAATGTGCTATTCAATATATGTATGA	AGCTATGGAATCTGGAGCAACATTGTGTTGGCAACTTGTGGTGTATTGGTGATGTTGTTGTGAAGATGAAGATGAATTTGTTCAGTATTTAATTTAGATTTATTGTGTTGATGTATCTACTTTTGATGATGATATTTGCTTTGATTTGAATCCATTTTTTGTGAACATAATGTGCTATTCAATATATGTATGA	1	0.439156	Y
1069722005	T:T	C:C	Vf_Mt5g098420_001	GCGCCAAAAAACTCCACCAAATCACCAACGGAACAACTCTTGTTTCCTCCATGTTTCAAGCAACCGGAGCCGCCGCGGGAACCGCCGGATACGTCAACGT[Y]ACGAATCTCAAAGGCGGRAAAGTCGGTTTCGCCGCCGAAGACAACGACGGCCTACATTCTTTCTACGTGAAATCCGTTGAAGAACTTCCTTACGTCATCT	GCGCCAAAAAACTCCACCAAATCACCAACGGAACAACTCTTGTTTCCTCCATGTTTCAAGCAACCGGAGCCGCCGCGGGAACCGCCGGATACGTCAACGTTACGAATCTCAAAGGCGGAAAAGTCGGTTTCGCCGCCGAAGACAACGACGGCCTACATTCTTTCTACGTGAAATCCGTTGAAGAACTTCCTTACGTCATCT	GCGCCAAAAAACTCCACCAAATCACCAACGGAACAACTCTTGTTTCCTCCATGTTTCAAGCAACCGGAGCCGCCGCGGGAACCGCCGGATACGTCAACGTCACGAATCTCAAAGGCGGCAAAGTCGGTTTCGCCGCCGAAGACAACGACGGCCTACATTCTTTCTACGTGAAATCCGTTGAAGAACTTCCTTACGTCATCT	1	0.0425331	Y
1601010428	A:A	T:T	Vf_Mt6g005800_001	GAATTCGATGTGGTGATTGAGGAGGTTCCGAGTAACTCGAGGATTTCGGCGATTAAAGCGGTTAGGGCTTTGACGAATTTGGG[W]TTGAAAGAAGCSAARGAGCTGATTGAAGGTTTGCCGAAGAAATTCAAAGAAGGTGTTTCGAAAGATGAAGCGGAAGATGCTAAGAAACAACTTGAAG	GAATTCGATGTGGTGATTGAGGAGGTTCCGAGTAACTCGAGGATTTCGGCGATTAAAGCGGTTAGGGCTTTGACGAATTTGGGATTGAAAGAAGCCAAGGAGCTGATTGAAGGTTTGCCGAAGAAATTCAAAGAAGGTGTTTCGAAAGATGAAGCGGAAGATGCTAAGAAACAACTTGAAG	GAATTCGATGTGGTGATTGAGGAGGTTCCGAGTAACTCGAGGATTTCGGCGATTAAAGCGGTTAGGGCTTTGACGAATTTGGGTTTGAAAGAAGCCAAGGAGCTGATTGAAGGTTTGCCGAAGAAATTCAAAGAAGGTGTTTCGAAAGATGAAGCGGAAGATGCTAAGAAACAACTTGAAG	1	0.197531	Y
1051894697	A:A	A:A	Vf_Mt6g008080_001	CCCCCTTCAACAAAGCCGAACGCGACAACGACATCAACCTCTCTCTCCCCGGCGACGCCTTCGACCTCATCGTACGCATCAAAACCGCCCTCGAATTCTC[R]TGTCCCAACACCGTCTCTTGCTCCGACATCCTCGCCACCGCCACACGCGACCTCCTAATCATGCTCGGTGGTCCCCACTACARCGTCTACCTCGGCCG	CCCCCTTCAACAAAGCCGAACGCGACAACGACATCAACCTCTCTCTCCCCGGCGACGCCTTCGACCTCATCGTACGCATCAAAACCGCCCTCGAATTCTCGTGTCCCAACACCGTCTCTTGCTCCGACATCCTCGCCACCGCCACACGCGACCTCCTAATCATGCTCGGTGGTCCCCACTACAACGTCTACCTCGGCCG	CCCCCTTCAACAAAGCCGAACGCGACAACGACATCAACCTCTCTCTCCCCGGCGACGCCTTCGACCTCATCGTACGCATCAAAACCGCCCTCGAATTCTCATGTCCCAACACCGTCTCTTGCTCCGACATCCTCGCCACCGCCACACGCGACCTCCTAATCATGCTCGGTGGTCCCCACTACAACGTCTACCTCGGCCG	1	0.161975	N
1259603840	T:T	C:C	Vf_Mt6g008170_001	TTTGGATCCAGTGAATCGCAGGAACATGCTTCGTGTGTGCTCTTTAGTTTAGCGCTTGATGATGATAATAAAACTGCGATTGGTGTTTTGGGTGCTCTT[Y]TGCCTTTGCTTCACGCGCTTAAATCRGAGAGTGAGAAGACGCGTCATGAGTCGAGTTTGGCTCTATGTCATTTGTCTTTAGTGAAGAGTAAT	TTTGGATCCAGTGAATCGCAGGAACATGCTTCGTGTGTGCTCTTTAGTTTAGCGCTTGATGATGATAATAAAACTGCGATTGGTGTTTTGGGTGCTCTTTTGCCTTTGCTTCACGCGCTTAAATCGGAGAGTGAGAAGACGCGTCATGAGTCGAGTTTGGCTCTATGTCATTTGTCTTTAGTGAAGAGTAAT	TTTGGATCCAGTGAATCGCAGGAACATGCTTCGTGTGTGCTCTTTAGTTTAGCGCTTGATGATGATAATAAAACTGCGATTGGTGTTTTGGGTGCTCTTCTGCCTTTGCTTCACGCGCTTAAATCAGAGAGTGAGAAGACGCGTCATGAGTCGAGTTTGGCTCTATGTCATTTGTCTTTAGTGAAGAGTAAT	1	0.478096	Y
1055259612	G:G	A:A	Vf_Mt6g011080_001	AAGTTCCATCGAGAAGATCCGGTTTTGGACAAAATCGACTCAGAGCTCTTATCCCGAAACCCTGGAATGCCTGTTCCCGGTGGTTGGTGCATTGGCAGCA[R]AGAGAACGGTACCGACCCTTGCTCGGTWGTCGGTAACACTACGGTCCTAAGGCCAAACCACGGTTCAAAAAGACTACAAACATTAATCA	AAGTTCCATCGAGAAGATCCGGTTTTGGACAAAATCGACTCAGAGCTCTTATCCCGAAACCCTGGAATGCCTGTTCCCGGTGGTTGGTGCATTGGCAGCAGAGAGAACGGTACCGACCCTTGCTCGGTAGTCGGTAACACTACGGTCCTAAGGCCAAACCACGGTTCAAAAAGACTAGAAACATTAATCA	AAGTTCCATCGAGAAGATCCGGTTTTGGACAAAATCGACTCAGAGCTCTTATCCCGAAACCCTGGAATGCCTGTTCCCGGTGGTTGGTGCATTGGCAGCAAAGAGAACGGTACCGACCCTTGCTCGGTAGTCGGTAACACTACGGTCCTAAGGCCAAACCACGGTTCAAAAAGACTAGAAACATTAATCA	1	0.0425331	N
1939301813	G:G	A:A	Vf_Mt6g012630_001	GTCCAACTGCAGGACCTCCGATTGTGGGGATCRCTCCTCTTGCTGGTTCCTATGGGAGATATGAAGGTGACACTGGTGACTGGCCGCGGTCTATGTACTC[R]GCTCCCAGGGATGAAATTTCACCCATGGAGTTTACAATTCGATTGGTTTGTCCAACTGTAAACCTTGGGGGTGTAATAGGGAAAGGTGGTAGCATAATAAA	GTCCAACTGCAGGACCTCCGATTGTGGGGATCGCTCCTCTTGCTGGTTCCTATGGGAGATATGAAGGTGACACTGGTGACTGGCCGCGGTCTATGTACTCGGCTCCCAGGGATGAAATTTCACCCATGGAGTTTACAATTCGATTGGTTTGTCCAACTGTAAACCTTGGGGGTGTAATAGGGAAAGGTGGTAGCATAATAAA	GTCCAACTGCAGGACCTCCGATTGTGGGGATCGCTCCTCTTGCTGGTTCCTATGGGAGATATGAAGGTGACACTGGTGACTGGCCGCGGTCTATGTACTCAGCTCCCAGGGATGAAATTTCACCCATGGAGTTTACAATTCGATTGGTTTGTCCAACTGTAAACCTTGGGGGTGTAATAGGGAAAGGTGGTAGCATAATAAA	1	0.124444	Y
1965919474	C:C	T:C	Vf_Mt6g013720_001	ATATATCTCTTCGAAAGTCACTGATTTTCTTTGTCCAGTTGACAGCTAAGTTCCCATTGATCCTTATATTTCTTTTGATTATCTTGTATGCAATACCGGC[Y]AGTGCAGCCATTTTGGCTATGTATATACTTGTTACAATCCTCTTTGCACTCCCATCATTTCTTATCTTGTACTTCTCATATCCTAGCTTAGACTGGCTTG	ATATATCTCTTCGAAAGTCACTGATTTTCTTTGTCCAGTTGACAGCTAAGTTCCCATTGATCCTTATATTTCTTTTGATTATCTTGTATGCAATACCGGCTAGTGCAGCCATTTTGGCTATGTATATACTTGTTACAATCCTCTTTGCACTCCCATCATTTCTTATCTTGTACTTCTCATATCCTAGCTTAGACTGGCTTG	ATATATCTCTTCGAAAGTCACTGATTTTCTTTGTCCAGTTGACAGCTAAGTTCCCATTGATCCTTATATTTCTTTTGATTATCTTGTATGCAATACCGGCCAGTGCAGCCATTTTGGCTATGTATATACTTGTTACAATCCTCTTTGCACTCCCATCATTTCTTATCTTGTACTTCTCATATCCTAGCTTAGACTGGCTTG	1	0.124444	Y
1351325242	G:G	T:T	Vf_Mt6g018430_001	GGGGACGAGTTTGCTTATCAGGCAGCTTCATCTCCACCATATTTTTGCGKGTCTCCACCGGTCCG[K]GCTGCAAATCCCTTAGTCCACGATGCTCGTTTTGGAGACGAGATCATGTCATCATCACCATCAGGTTTGCCATCGCCAA	GGGGACGAGTTTGCTTATCAGGCAGCTTCATCTCCACCATATTTTTGCGGGTCTCCACCGGTCCGGGCTGCAAATCCCTTAGTCCACGATGCTCGTTTTGGAGACGAGATCATGTCATCATCACCATCAGGTTTGCCATCGCCAA	GGGGACGAGTTTGCTTATCAGGCAGCTTCATCTCCACCATATTTTTGCGTGTCTCCACCGGTCCGTGCTGCAAATCCCTTAGTCCACGATGCTCGTTTTGGAGACGAGATCATGTCATCATCACCATCAGGTTTGCCATCGCCAA	1	0.0831758	Y
1165582395	G:G	A:A	Vf_Mt6g023070_001	ACTTCSCTACGCCGAATCAGGCGTCTGGAAGTAGTTTGGGATGATGACGAAGAACTCTTCAACAATGTAGCCAA[R]TTTCGATCGCAAATAGCACAYAAACTTCTTTTAGAAAGTGAGTCCAAAAAAGGGAAGAATTCTTTGATCAGGTCAGGCTATGGCGGGTGGCTAATGTACA	ACTTCCCTACGCCGAATCAGGCGTCTGGAAGTAGTTTGGGATGATGACGAAGAACTCTTCAACAATGTAGCCAAGTTTCGATCGCAAATAGCACATAAACTTCTTTTAGAAAGTGAGTCCAAAAAAGGGAAGAATTCTTTGATCAGGTCAGGCTATGGCGGGTGGCTAATGTACA	ACTTCCCTACGCCGAATCAGGCGTCTGGAAGTAGTTTGGGATGATGACGAAGAACTCTTCAACAATGTAGCCAAATTTCGATCGCAAATAGCACATAAACTTCTTTTAGAAAGTGAGTCCAAAAAAGGGAAGAATTCTTTGATCAGGTCAGGCTATGGCGGGTGGCTAATGTACA	1	0.0425331	Y
1484814441	T:T	T:T	Vf_Mt6g029230_001	CAGGCTGTAATGGCTTTGAGAGATTCGATTAAGCGTCACTTAAAGCTTCCTCACAGCTACGT[W]ATGGAGTACAAGCCCCACGATGCTTCTCTGCGAGACAATTCATCTTACAGGAATACTTGGTTGAGAGGCTAGAGATACAACTGTGTTTGTCC	CAGGCTGTAATGGCTTTGAGAGATTCGATTAAGCGTCACTTAAAGCTTCCTCACAGCTACGTAATGGAGTACAAGCCCCACGATGCTTCTCTGCGAGACAATTCATCTTACAGGAATACTTGGTTGAGAGGCTAGAGATACAACTGTGTTTGTCC	CAGGCTGTAATGGCTTTGAGAGATTCGATTAAGCGTCACTTAAAGCTTCCTCACAGCTACGTTATGGAGTACAAGCCCCACGATGCTTCTCTGCGAGACAATTCATCTTACAGGAATACTTGGTTGAGAGGCTAGAGATACAACTGTGTTTGTCC	1	0.0425331	N
1770382727	T:T	C:C	Vf_Mt6g032890_001	GATACGGAATTGACCCTACAATGCCTGAAGATAAGAAGAAGAATATAATTCGTTCTATTTGTAAGCCGCTTTCTGATTCGCTCACGAGTTCTCAGGAGAG[Y]TTGAGCTGTGGCGCAGCTCTTTGCTTGAAGGCACTTGTTGATTCGGATAATTGGCGGTATGCTTCTAATGAAATGGTTAAT	GATACGGAATTGACCCTACAATGCCTGAAGATAAGAAGAAGAATATAATTCGTTCTATTTGTAAGCCGCTTTCTGATTCGCTCACGAGTTCTCAGGAGAGTTTGAGCTGTGGCGCAGCTCTTTGCTTGAAGGCACTTGTTGATTCGGATAATTGGCGGTATGCTTCTAATGAAATGGTTAAT	GATACGGAATTGACCCTACAATGCCTGAAGATAAGAAGAAGAATATAATTCGTTCTATTTGTAAGCCGCTTTCTGATTCGCTCACGAGTTCTCAGGAGAGCTTGAGCTGTGGCGCAGCTCTTTGCTTGAAGGCACTTGTTGATTCGGATAATTGGCGGTATGCTTCTAATGAAATGGTTAAT	1	0.161975	Y
1578949306	A:A	A:A	Vf_Mt6g034680_001	TCRCTACTTCAACCAATTACCAGGATCTTGATCGGGGTAGCACTAATAACCCTCATGATAGTAATAGTTTCGAGGGATACTCCCGAATGGATGAAGAAATT[W]AACTTTTCTTCTGGGAACTTTTCTCCATGGATCTTGGCTTGTGTAGTTATTGTCTTCACCCGCATGAGAAAGAGAACCAAAGATTTTCTAACAAAGCGC	TCACTACTTCAACCAATTACCAGGATCTTGATCGGGGTAGCACTAATAACCCTCATGATAGTAATAGTTTCGAGGGATACTCCCGAATGGATGAAGAAATTTAACTTTTCTTCTGGGAACTTTTCTCCATGGATCTTGGCTTGTGTAGTTATTGTCTTCACCCGCATGAGAAAGAGAACCAAAGATTTTCTAACAAAGCGC	TCGCTACTTCAACCAATTACCAGGATCTTGATCGGGGTAGCACTAATAACCCTCATGATAGTAATAGTTTCGAGGGATACTCCCGAATGGATGAAGAAATTAAACTTTTCTTCTGGGAACTTTTCTCCATGGATCTTGGCTTGTGTAGTTATTGTCTTCACCCGCATGAGAAAGAGAACCAAAGATTTTCTAACAAAGCGC	1	0.497323	N
1087864454	?	C:C	Vf_Mt6g054890_001	CTCCCCAGCAACGTTCTTCACTGTCCTAGCAATTCTCTTCACCCTCTACTACATCGTCACAAGCCTCTTCGGTTCCTCAGACACCCCTCAACGCCATGAA[S]CCTCGAGAGACTTTGATGCTCAGATGGAGCCTCTTAAACCGCCTGTTCAGATCGGTGAAGTTACCGAGGAAGAGCTTAAGGATTATGATGGGAATAACCC	CTCCCCAGCAACGTTCTTCACTGTCCTAGCAATTCTCTTCACCCTCTACTACATCGTCACAAGCCTCTTCGGTTCCTCAGACACCCCTCAACGCCATGAAGCCTCGAGAGACTTTGATGCTCAGATGGAGCCTCTTAAACCGCCTGTTCAGATCGGTGAAGTTACCGAGGAAGAGCTTAAGGATTATGATGGGAATAACCC	CTCCCCAGCAACGTTCTTCACTGTCCTAGCAATTCTCTTCACCCTCTACTACATCGTCACAAGCCTCTTCGGTTCCTCAGACACCCCTCAACGCCATGAACCCTCGAGAGACTTTGATGCTCAGATGGAGCCTCTTAAACCGCCTGTTCAGATCGGTGAAGTTACCGAGGAAGAGCTTAAGGATTATGATGGGAATAACCC	1	0.338934	Y
1938259410	G:G	A:A	Vf_Mt6g059930_001	CATGGTTGGCAGGATGCTACTATAGATGAAGTCTTACCTCCAAATTATGTGTGGCATGTCAGAGACACGAATGGACCTCCAATCAC[R]GCTGCATTAAGGAGATATTACGGAAAGGCTCCGGCCGTAGTAGAAGTGTGTGTACAAGCGGGCGCACGTATACCAGACGAGTACAAGCCGATGATGAGG	CATGGTTGGCAGGATGCTACTATAGATGAAGTCTTACCTCCAAATTATGTGTGGCATGTCAGAGACACAAATGGACCTCCAATCACGGCTGCATTAAGGAGATATTACGGAAAGGCTCCGGCCGTAGTAGAAGTGTGTGTACAAGCGGGCGCACGTATACCAGACGAGTACAAGCCGATGATGAGG	CATGGTTGGCAGGATGCTACTATAGATGAAGTCTTACCTCCAAATTATGTGTGGCATGTCAGAGACACGAATGGACCTCCAATCACAGCTGCATTAAGGAGATATTACGGAAAGGCTCCGGCCGTAGTAGAAGTGTGTGTACAAGCGGGCGCACGTATACCAGACGAGTACAAGCCGATGATGAGG	1	0.0425331	Y
1373669150	T:T	T:T	Vf_Mt6g068920_001	CAGGGTTGTTCCTGATACTCCTTCAGGACGCATGATGGGCCTCCCAACAACTAGGAAGCTGGCGTT[W]AAAAACAAGATTGTGTTTGGTACTGGTGACCAYTGGCATGCCCCAACCTTGACAGCAAACATGGCATTCATCAGAGCAGTTTCACAGACGGGGATGTCCC	CAGGGTTGTTCCTGATACTCCTTCAGGACGCATGATGGGCCTCCCAACAACTAGGAAGCTGGCGTTAAAAAACAAGATTGTGTTTGGTACTGGTGACCACTGGCATGCCCCAACCTTGACAGCAAACATGGCATTCATCAGAGCAGTTTCACAGACGGGGATGTCCC	CAGGGTTGTTCCTGATACTCCTTCAGGACGCATGATGGGCCTCCCAACAACTAGGAAGCTGGCGTTTAAAAACAAGATTGTGTTTGGTACTGGTGACCATTGGCATGCCCCAACCTTGACAGCAAACATGGCATTCATCAGAGCAGTTTCACAGACGGGGATGTCCC	2	0.470123	N
1483496102	C:C	C:C	Vf_Mt6g071210_001	GTATCTCTTGATGCWGCAAAGGTTATAAATGTAACTCCTCGATATGCTCGACTACGGGCTARTGGAAATGGAT[Y]GGCAAAAGGAGAAATTATTGGRTGGCAGAACATTGAACTTATCAGTGATAGGCCACTTGAAACCATGTTGAAAGAATTTAAGCAATTGAAAGATGAGTAC	GTATCTCTTGATGCAGCAAAGGTTATAAATGTAACTCCTCGATATGCTCGACTACGGGCTAATGGAAATGGATTGGCAAAAGGAGAAATTATTGGGTGGCAGAACATTGAACTTATCAGTGATAGGCCACTTGAAACCATGTTGAAAGAATTTAAGCAATTGAAAGATGAGTAC	GTATCTCTTGATGCAGCAAAGGTTATAAATGTAACTCCTCGATATGCTCGACTACGGGCTAATGGAAATGGATCGGCAAAAGGAGAAATTATTGGATGGCAGAACATTGAACTTATCAGTGATAGGCCACTTGAAACCATGTTGAAAGAATTTAAGCAATTGAAAGATGAGTAC	1	0.226843	N
1615552961	G:G	G:G	Vf_Mt6g071210_002	GGTACTCAACTCCAGGCGGTTATTCTGCGAAGGCGGTCCATCCGATAGCCCTCGGGAAGGTTATGAGTATTGCAAAAATGATGAAAGCCGAGTTT[R]ATARTGAGAACTATTCACTTTCTGCCATTGGTGGTGTTGAGACAGGTGGTGATGCTGCTGAGTTTATTCTTCTTGGTGCAAATACTGTCCAGGTATGCA	GGTACTCAACTCCAGGCGGTTATTCTGCGAAGGCGGTCCATCCGATAGCCCTCGGGAAGGTTATGAGTATTGCAAAAATGATGAAAGCCGAGTTTAATAGTGAGAACTATTCACTTTCTGCCATTGGTGGTGTTGAGACAGGTGGTGATGCTGCTGAGTTTATTCTTCTTGGTGCAAATACTGTCCAGGTATGCA	GGTACTCAACTCCAGGCGGTTATTCTGCGAAGGCGGTCCATCCGATAGCCCTCGGGAAGGTTATGAGTATTGCAAAAATGATGAAAGCCGAGTTTGATAATGAGAACTATTCACTTTCTGCCATTGGTGGTGTTGAGACAGGTGGTGATGCTGCTGAGTTTATTCTTCTTGGTGCAAATACTGTCCAGGTATGCA	1	0.476371	N
1230422291	G:G	A:A	Vf_Mt6g071210_003	GGTACTCAACTCCAGGCGGTTATTCTGCGAAGGCGGTCCATCCGATAGCCCTCGGGAAGGTTATGAGTATTGCAAAAATGATGAAAGCCGAGTTTRATA[R]TGAGAACTATTCACTTTCTGCCATTGGTGGTGTTGAGACAGGTGGTGATGCTGCTGAGTTTATTCTTCTTGGTGCAAATACTGTCCAGGTATGCA	GGTACTCAACTCCAGGCGGTTATTCTGCGAAGGCGGTCCATCCGATAGCCCTCGGGAAGGTTATGAGTATTGCAAAAATGATGAAAGCCGAGTTTAATAGTGAGAACTATTCACTTTCTGCCATTGGTGGTGTTGAGACAGGTGGTGATGCTGCTGAGTTTATTCTTCTTGGTGCAAATACTGTCCAGGTATGCA	GGTACTCAACTCCAGGCGGTTATTCTGCGAAGGCGGTCCATCCGATAGCCCTCGGGAAGGTTATGAGTATTGCAAAAATGATGAAAGCCGAGTTTGATAATGAGAACTATTCACTTTCTGCCATTGGTGGTGTTGAGACAGGTGGTGATGCTGCTGAGTTTATTCTTCTTGGTGCAAATACTGTCCAGGTATGCA	1	0.474174	Y
1520153419	A:A	G:G	Vf_Mt6g071280_001	ACGCGCGTAACATAGCACACCGTGACATTAAACCTTCGAACATCCTCGTTAACAACAAAAACGAGGTTAAGATAGCAGATTTTGGTGTTAGTAA[R]TTGATGGGTCGCACGCTTGAAGCATGCAACTCTTACGTTGGCACGTGTGCTTATATGAGTCCGGAACGGTTTGACCCGGAAGTTTATGGCGGGAACTATA	ACGCGCGTAACATAGCACACCGTGACATTAAACCTTCGAACATCCTCGTTAACAACAAAAACGAGGTTAAGATAGCAGATTTTGGTGTTAGTAAATTGATGGGTCGCACGCTTGAAGCATGCAACTCTTACGTTGGCACGTGTGCTTATATGAGTCCGGAACGGTTTGACCCGGAAGTTTATGGCGGGAACTATA	ACGCGCGTAACATAGCACACCGTGACATTAAACCTTCGAACATCCTCGTTAACAACAAAAACGAGGTTAAGATAGCAGATTTTGGTGTTAGTAAGTTGATGGGTCGCACGCTTGAAGCATGCAACTCTTACGTTGGCACGTGTGCTTATATGAGTCCGGAACGGTTTGACCCGGAAGTTTATGGCGGGAACTATA	2	0.416322	Y
1164050356	C:C	C:C	Vf_Mt6g078860_001	CCATCCTTCGTGTTGGAAGCTATGGCTGGTTGTTTTTNCCGGTGGCCTCGCAATGCTCCTAGAAATATACGATTTCCCTCCTTACGAAGGACTTCT[Y]GACGCACACGCTCTTTGGCATGCCACAACCATTCCTCTAACTTACATTTGGTGGAGTTTTATCAGGGATGATGCCAAGTTTAGAACAACTAAATTTCTTA	CCATCCTTCGTGTTGGAAGCTATGGCTGGTTGTTTTT-CCGGTGGCCTCGCAATGCTCCTAGAAATATACGATTTCCCTCCTTACGAAGGACTTCTTGACGCACACGCTCTTTGGCATGCCACAACCATTCCTCTAACTTACATTTGGTGGAGTTTTATCAGGGATGATGCCAAGTTTAGAACAACTAAATTTCTTA	CCATCCTTCGTGTTGGAAGCTATGGCTGGTTGTTTTTTCCGGTGGCCTCGCAATGCTCCTAGAAATATACGATTTCCCTCCTTACGAAGGACTTCTCGACGCACACGCTCTTTGGCATGCCACAACCATTCCTCTAACTTACATTTGGTGGAGTTTTATCAGGGATGATGCCAAGTTTAGAACAACTAAATTTCTTA	1	0.124444	N
1934276177	C:C	G:G	Vf_Mt6g082480_001	AAAATATGAAAGCAGCACAAATTGTTATTTGCACCTTCCTTTTGGTGCTT[S]TGGTTAATGTTCAAGTGTCAATGGCAGTAACATGCAGTCCAGTGCAACTTAGCTCATGTGTGAGTGCAATCACTTCTTCAACTCCTCCATCTAAACTATGC	AAAATATGAAAGCAGCACAAATTGTTATTTGCACCTTCCTTTTGGTGCTTCTGGTTAATGTTCAAGTGTCAATGGCAGTAACATGCAGTCCAGTGCAACTTAGCTCATGTGTGAGTGCAATCACTTCTTCAACTCCTCCATCTAAACTATGC	AAAATATGAAAGCAGCACAAATTGTTATTTGCACCTTCCTTTTGGTGCTTGTGGTTAATGTTCAAGTGTCAATGGCAGTAACATGCAGTCCAGTGCAACTTAGCTCATGTGTGAGTGCAATCACTTCTTCAACTCCTCCATCTAAACTATGC	1	0.369383	Y
1289990207	C:C	T:T	Vf_Mt6g084190_001	TATGTGATCAACTTCCAGGAGGAGACTTGATATTAGAAACCCTTGTAAATATGTGGAACTCAAGGGAGTCGGATCACGTGAATGATTCCAAACCCGAAAA[Y]GGAATGTATTCTGTCTCTGTGTTGGACATGGTTTCAAACCTAGGATTCGTATTTGGAACAAGTTCAA	TATGTGATCAACTTCCAGGAGGAGACTTGATATTAGAAACCCTTGTAAATATGTGGAACTCAAGGGAGTCGGATCACGTGAATGATTCCAAACCCGAAAACGGAATGTATTCTGTCTCTGTGTTGGACATGGTTTCAAACCTAGGATTCGTATTTGGAACAAGTTCAA	TATGTGATCAACTTCCAGGAGGAGACTTGATATTAGAAACCCTTGTAAATATGTGGAACTCAAGGGAGTCGGATCACGTGAATGATTCCAAACCCGAAAATGGAATGTATTCTGTCTCTGTGTTGGACATGGTTTCAAACCTAGGATTCGTATTTGGAACAAGTTCAA	1	0.193762	Y
1361042518	G:G	A:A	Vf_Mt6g087000_001	ACAGAGCGGAACAGAATTGTCGATAGAGAAGCCCGAGGGAAGCTATTTCGGTGAATGGTCCCTTCTTGATGAACAC[R]TTGGTTCCTTAACTGCGGTTGCTGTGGACGATGTTGTATGTGCTTTACTAACAAAGGAGAAATTTGAATCAGTTATTGGCTCCTTACAAAAGATTACTCA	ACAGAGCGGAACAGAATTGTCGATAGAGAAGCCCGAGGGAAGCTATTTCGGTGAATGGTCCCTTCTTGATGAACACGTTGGTTCCTTAACTGCGGTTGCTGTGGACGATGTTGTATGTGCTTTACTAACAAAGGAGAAATTTGAATCAGTTATTGGCTCCTTACAAAAGATTACTCA	ACAGAGCGGAACAGAATTGTCGATAGAGAAGCCCGAGGGAAGCTATTTCGGTGAATGGTCCCTTCTTGATGAACACATTGGTTCCTTAACTGCGGTTGCTGTGGACGATGTTGTATGTGCTTTACTAACAAAGGAGAAATTTGAATCAGTTATTGGCTCCTTACAAAAGATTACTCA	1	0.0867769	Y
1157480150	C:C	T:T	Vf_Mt6g088460_001	CTATGCCACTGGTTGGCCTTTTTCTCATCGGAAGCGTCTGTGCAAATGTGGAAAGTCCAGTATCGGAATATCCTGAAATTGAGGCATTGTCAAGACTTGA[Y]TTTAGTGGCGCCATGAAAGTCTTCCTTGCAAAGAGACTAACATCCGAGT	CTATGCCACTGGTTGGCCTTTTTCTCATCGGAAGCGTCTGTGCAAATGTGGAAAGTCCAGTATCGGAATATCCTGAAATTGAGGCATTGTCAAGACTTGACTTTAGTGGCGCCATGAAAGTCTTCCTTGCAAAGAGACTAACATCCGAGT	CTATGCCACTGGTTGGCCTTTTTCTCATCGGAAGCGTCTGTGCAAATGTGGAAAGTCCAGTATCGGAATATCCTGAAATTGAGGCATTGTCAAGACTTGATTTTAGTGGCGCCATGAAAGTCTTCCTTGCAAAGAGACTAACATCCGAGT	1	0.33099	Y
1874304600	C:C	A:A	Vf_Mt6g090520_001	AGCCCTTACTACTTTTGGCCAAGGAAAGACGCTTGGGAAGAGCTCAAGGAGTTGCTAGAGAGTAAGCCATGGATATCTCAAAAGCAGATGATTATTCTTCT[M]AATCAAGCCACTGATATTATCAATTTGTGGCAACAAAGTGGTGGTAATTTGTCCTCCTAAGGCTCAAATCTAGGATATTTCAAACAATGTTTTT	AGCCCTTACTACTTTTGGCCAAGGAAAGACGCTTGGGAAGAGCTCAAGGAGTTGCTAGAGAGTAAGCCATGGATATCTCAAAAGCAGATGATTATTCTTCTCAATCAAGCCACTGATATTATCAATTTGTGGCAACAAAGTGGTGGTAATTTGTCCTCCTAAGGCTCAAATCTAGGATATTTCAAACAATGTTTTT	AGCCCTTACTACTTTTGGCCAAGGAAAGACGCTTGGGAAGAGCTCAAGGAGTTGCTAGAGAGTAAGCCATGGATATCTCAAAAGCAGATGATTATTCTTCTAAATCAAGCCACTGATATTATCAATTTGTGGCAACAAAGTGGTGGTAATTTGTCCTCCTAAGGCTCAAATCTAGGATATTTCAAACAATGTTTTT	1	0.0425331	Y
1848024935	T:T	A:A	Vf_Mt6g092790_001	CARTGCAGCCAAACATTCATAGACTGCATGGAGAAATTTAAGAACACAAAGGCTCCTACATTCAAAGGAAACACATGCCAAGCAGATGATGT[W]ATTGAAGTAATCAAGGTAGTCATGGAAGCTGCTTTACTGGCTGGAAGAGTTTTACACAAGCCTTAAACAGTAATCTT	CAGTGCAGCCAAACATTCATAGACTGCATGGAGAAATTTAAGAACACAAAGGCTCCTACATTCAAAGGAAACACATGCCAAGCAGATGATGTTATTGAAGTAATCAAGGTAGTCATGGAAGCTGCTTTACTGGCTGGAAGAGTTTTACACAAGCCTTAAACAGTAATCTT	CAATGCAGCCAAACATTCATAGACTGCATGGAGAAATTTAAGAACACAAAGGCTCCTACATTCAAAGGAAACACATGCCAAGCAGATGATGTAATTGAAGTAATCAAGGTAGTCATGGAAGCTGCTTTACTGGCTGGAAGAGTTTTACACAAGCCTTAAACAGTAATCTT	1	0.161975	Y
1340409784	G:G	C:C	Vf_Mt6g092820_001	TGGCTACTGTTTTTGGGTTGCTTGTGGTTCAAGTTACATTGTTTTGTTTGATGGATTGGGAWTCAGAAGGTTTGAAGGGGATGAATAGTTATGAGAARTT[S]ATTGGTGTGTTGTTTCAAAGTATTAATTCAAGACATACTGGAGAAACTATTGTGGATATCTCAATTCTRTCACAAGCCGTGTTGGTGTTGTTTGTG	TGGCTACTGTTTTTGGGTTGCTTGTGGTTCAAGTTACATTGTTTTGTTTGATGGATTGGGATTCAGAAGGTTTGAAGGGGATGAATAGTTATGAGAAATTGATTGGTGTGTTGTTTCAAAGTATTAATTCAAGACATACTGGAGAAACTATTGTGGATATCTCAATTCTATCACAAGCCGTGTTGGTGTTGTTTGTG	TGGCTACTGTTTTTGGGTTGCTTGTGGTTCAAGTTACATTGTTTTGTTTGATGGATTGGGATTCAGAAGGTTTGAAGGGGATGAATAGTTATGAGAAATTCATTGGTGTGTTGTTTCAAAGTATTAATTCAAGACATACTGGAGAAACTATTGTGGATATCTCAATTCTATCACAAGCCGTGTTGGTGTTGTTTGTG	1	0.231111	Y
1060898641	C:C	T:T	Vf_Mt7g010100_001	TAAATTCAGGTATTGAAACTTTCAAATCTGTTGACGAGAAGTATCATGTTACAGATATCACAAAATCGGCCGCAGCAGTTACGGGAACGACAGCTATAGT[Y]GTGGCAACAGTTACTGGGMGAGCAGCTGTGGCTGCGAGTAATGCTATAGTCAATAGCAGCTACTTTGCAAAAGGGGCTCTTTGGGTTTCGGATATGTTAT	TAAATTCAGGTATTGAAACTTTCAAATCTGTTGACGAGAAGTATCATGTTACAGATATCACAAAATCGGCCGCAGCAGTTACGGGAACGACAGCTATAGTCGTGGCAACAGTTACTGGGAGAGCAGCTGTGGCTGCGAGTAATGCTATAGTCAATAGCAGCTACTTTGCAAAAGGGGCTCTTTGGGTTTCGGATATGTTAT	TAAATTCAGGTATTGAAACTTTCAAATCTGTTGACGAGAAGTATCATGTTACAGATATCACAAAATCGGCCGCAGCAGTTACGGGAACGACAGCTATAGTTGTGGCAACAGTTACTGGGAGAGCAGCTGTGGCTGCGAGTAATGCTATAGTCAATAGCAGCTACTTTGCAAAAGGGGCTCTTTGGGTTTCGGATATGTTAT	1	0.209751	Y
1855567859	A:A	A:A	Vf_Mt7g011850_001	GACTAATCCAGACACTGCTATGGATCAACCATCACWAATCACGATGGGCGACAAATGGGCCCATATAATCCATGAGCCCGAAAGAGGTTGTTTGTT[R]ATCGCAACAGAAAAGCTCGACGGGGTCCATATTTTCGAACGGACGGTGATCCTTCTTTTGTCAAACGGCCCAATAGGCCCGTCCGGGATCATACTCAA	GACTAATCCAGACACTGCTATGGATCAACCATCACTAATCACGATGGGCGACAAATGGGCCCATATAATCCATGAGCCCGAAAGAGGTTGTTTGTTGATCGCAACAGAAAAGCTCGACGGGGTCCATATTTTCGAACGGACGGTGATCCTTCTTTTGTCAAACGGCCCAATAGGCCCGTCCGGGATCATACTCAA	GACTAATCCAGACACTGCTATGGATCAACCATCACTAATCACGATGGGCGACAAATGGGCCCATATAATCCATGAGCCCGAAAGAGGTTGTTTGTTAATCGCAACAGAAAAGCTCGACGGGGTCCATATTTTCGAACGGACGGTGATCCTTCTTTTGTCAAACGGCCCAATAGGCCCGTCCGGGATCATACTCAA	1	0.161975	N
1262526466	G:G	G:G	Vf_Mt7g013160_001	TCATAAATAAGTCCATGTTCGATTATATTGATCGGTCGTCATATAGAGCTTTGGCATTTGATTACCTAGAAATATCCCCTGGCTACCCGTTTTTGTC[K]GGCATCCGGGCATGGATCTCTTTACTATTCATGGAAGATGTAAAGGAAGATCTTATGGATGTGTTTGGGATCCAAATGGATTTCTGTGATGTGGCAAATT	TCATAAATAAGTCCATGTTCGATTATATTGATCGGTCGTCATATAGAGCTTTGGCATTTGATTACCTAGAAATATCCCCTGGCTACCCGTTTTTGTCTGGCATCCGGGCATGGATCTCTTTACTATTCATGGAAGATGTAAAGGAAGATCTTATGGATGTGTTTGGGATCCAAATGGATTTCTGTGATGTGGCAAATT	TCATAAATAAGTCCATGTTCGATTATATTGATCGGTCGTCATATAGAGCTTTGGCATTTGATTACCTAGAAATATCCCCTGGCTACCCGTTTTTGTCGGGCATCCGGGCATGGATCTCTTTACTATTCATGGAAGATGTAAAGGAAGATCTTATGGATGTGTTTGGGATCCAAATGGATTTCTGTGATGTGGCAAATT	2	0.42185	Y
1501238847	C:C	T:T	Vf_Mt7g013300_001	CCTGTTATATTTTATGACCATTTCTATGATTTTGGCATCCACGATGTAATAAC[Y]GAGTTGATTGAGGCGCGAAGACGGGCAGGGATCCATTGYCGAAGYTCTATCAAGATATACCATGCAAACAATGAAGGTTACGTAGCTCAAGTTGG	CCTGTTATATTTTATGACCATTTCTATGATTTTGGCATCCACGATGTAATAACCGAGTTGATTGAGGCGCGAAGACGGGCAGGGATCCATTGCCGAAGCTCTATCAAGATATACCATGCAAACAATGAAGGTTACGTAGCTCAAGTTGG	CCTGTTATATTTTATGACCATTTCTATGATTTTGGCATCCACGATGTAATAACTGAGTTGATTGAGGCGCGAAGACGGGCAGGGATCCATTGCCGAAGCTCTATCAAGATATACCATGCAAACAATGAAGGTTACGTAGCTCAAGTTGG	1	0.0425331	Y
1393017742	G:G	A:A	Vf_Mt7g016650_001	AATGGACTCACGGGAAACACTATCGACAGCCACAGGCTTATATATTTTTCTGGAAAGCAG[R]GTCTTGATAAGCAACATGATCTGGTTGAAGAACTATGCCTTGGTTATTTCACTCAGGGAAAATACATTGGTGAC	AATGGACTCACGGGAAACACTATCGACAGCCACAGGCTTATATATTTTTCTGGAAAGCAGGGTCTTGATAAGCAACATGATCTGGTTGAAGAACTATGCCTTGGTTATTTCACTCAGGGAAAATACATTGGTGAC	AATGGACTCACGGGAAACACTATCGACAGCCACAGGCTTATATATTTTTCTGGAAAGCAGAGTCTTGATAAGCAACATGATCTGGTTGAAGAACTATGCCTTGGTTATTTCACTCAGGGAAAATACATTGGTGAC	1	0.0434568	Y
1133675834	T:T	T:T	Vf_Mt7g016950_001	AACCAAGTAGTTTTKTCTTTGATTCCTCGAAAAGATCTTCACTTCCTCCAAATATCGATCCATCTTTCCCACCTCCACTTCGAGATCCAGACACRCCTAG[Y]ARTGGTATTCTTCCTTTGCTTCCCCCGATTCCTTTAGCACCCGAAATTCTTACACCCATATTGCCACCCGTGTTGTCACCATTAGTCCCGAGTAACGAGG	AACCAAGTAGTTTTGTCTTTGATTCCTCGAAAAGATCTTCACTTCCTCCAAATATCGATCCATCTTTCCCACCTCCACTTCGAGATCCAGACACACCTAGCAGTGGTATTCTTCCTTTGCTTCCCCCGATTCCTTTAGCACCCGAAATTCTTACACCCATATTGCCACCCGTGTTGTCACCATTAGTCCCGAGTAACGAGG	AACCAAGTAGTTTTGTCTTTGATTCCTCGAAAAGATCTTCACTTCCTCCAAATATCGATCCATCTTTCCCACCTCCACTTCGAGATCCAGACACACCTAGTAGTGGTATTCTTCCTTTGCTTCCCCCGATTCCTTTAGCACCCGAAATTCTTACACCCATATTGCCACCCGTGTTGTCACCATTAGTCCCGAGTAACGAGG	4	0	N
1549472133	C:C	T:T	Vf_Mt7g020850_001	CAGCAGGTACACAGAAAAGAGCGACATATTCAGCTTYGGGATGATACTAGGWGTYTTACTAAC[Y]GGTAAGGACCCTACGGATGCATTCTTTGGAGAAGCGGTGAGAGGTGGAAGTTTGGGATGTTGGCTGCGACAYTTGAAGC	CAGCAGGTACACAGAAAAGAGCGACATATTCAGCTTCGGGATGATACTAGGAGTCTTACTAACCGGTAAGGACCCTACGGATGCATTCTTTGGAGAAGCGGTGAGAGGTGGAAGTTTGGGATGTTGGCTGCGACACTTGAAGC	CAGCAGGTACACAGAAAAGAGCGACATATTCAGCTTCGGGATGATACTAGGAGTTTTACTAACTGGTAAGGACCCTACGGATGCATTCTTTGGAGAAGCGGTGAGAGGTGGAAGTTTGGGATGTTGGCTGCGACACTTGAAGC	1	0.396694	Y
1793310689	C:C	A:A	Vf_Mt7g021530_001	TTTGAATGTTTTCTGAACATTGTGAGAGCTTTGGGGATGGGATCTTGTATATCGGAGGTAGGTGCTGGTGGTTTGCCGCCTCTGTTAACTTATTC[M]CAGGAATTGAATGTTGATGTTGGGAAGAGGAAGAGGATAAGGGGTTCATCTACCATGGATTTTAAGGTGCCCGGGAGGATGTTCTTGAATGGGTCAAGTG	TTTGAATGTTTTCTGAACATTGTGAGAGCTTTGGGGATGGGATCTTGTATATCGGAGGTAGGTGCTGGTGGTTTGCCGCCTCTGTTAACTTATTCCCAGGAATTGAATGTTGATGTTGGGAAGAGGAAGAGGATAAGGGGTTCATCTACCATGGATTTTAAGGTGCCCGGGAGGATGTTCTTGAATGGGTCAAGTG	TTTGAATGTTTTCTGAACATTGTGAGAGCTTTGGGGATGGGATCTTGTATATCGGAGGTAGGTGCTGGTGGTTTGCCGCCTCTGTTAACTTATTCACAGGAATTGAATGTTGATGTTGGGAAGAGGAAGAGGATAAGGGGTTCATCTACCATGGATTTTAAGGTGCCCGGGAGGATGTTCTTGAATGGGTCAAGTG	1	0.0831758	Y
1936643551	T:T	C:C	Vf_Mt7g024320_001	CTTAAAAGAAGAGATGCTTCATCCTTTGCGGGTAATTATAGTGAACCGTGGTCCAGATAGAGAACTACTGGTTGCCAATCCYGTAGAATTGTC[Y]GGAGAGGGAAGACCTCGTGTTTTCTACGACGTCACGTTGGCCTTAAAAGCGTTGGGAGTATTCATTTTCTCGG	CTTAAAAGAAGAGATGCTTCATCCTTTGCGGGTAATTATAGTGAACCGTGGTCCAGATAGAGAACTACTGGTTGCCAATCCTGTAGAATTGTCTGGAGAGGGAAGACCTCGTGTTTTCTACGACGTCACGTTGGCCTTAAAAGCGTTGGGAGTATTCATTTTCTCGG	CTTAAAAGAAGAGATGCTTCATCCTTTGCGGGTAATTATAGTGAACCGTGGTCCAGATAGAGAACTACTGGTTGCCAATCCTGTAGAATTGTCCGGAGAGGGAAGACCTCGTGTTTTCTACGACGTCACGTTGGCCTTAAAAGCGTTGGGAGTATTCATTTTCTCGG	1	0.27258	N
1089467680	C:C	C:C	Vf_Mt7g024540_001	GGTGGTGCAACTTAYTGTGCTATTGCGTCTCTCCGGTTAATGGGATTTAT[Y]GAAGACAATATTCTCTCAAGTTGTAATTTGTCTTCTTTGATAGATTTCCCATTGCTGTTGGACTGGATCTTGCAG	GGTGGTGCAACTTACTGTGCTATTGCGTCTCTCCGGTTAATGGGATTTATTGAAGACAATATTCTCTCAAGTTGTAATTTGTCTTCTTTGATAGATTTCCCATTGCTGTTGGACTGGATCTTGCAG	GGTGGTGCAACTTATTGTGCTATTGCGTCTCTCCGGTTAATGGGATTTATCGAAGACAATATTCTCTCAAGTTGTAATTTGTCTTCTTTGATAGATTTCCCATTGCTGTTGGACTGGATCTTGCAG	1	0.0425331	Y
1611930231	C:C	C:C	Vf_Mt7g026260_001	TCCCAATTTCAGAAATTTCTGTAATCTGGTCTGAGATTCCTGGATCCAAGGTGAATCTTCTTAGTATACCAGACATGGTTTGGGAGCTTCTGCTAATGTC[Y]GTAGGGTACAGGATTGGTATATGGAGAATTTCTAATTCCACCTAAGCTTCAATGATCAATATTGGGAAGAAAATTGGCATTTTCCTATCCACASAGTGAC	TCCCAATTTCAGAAATTTCTGTAATCTGGTCTGAGATTCCTGGATCCAAGGTGAATCTTCTTAGTATACCAGACATGGTTTGGGAGCTTCTGCTAATGTCTGTAGGGTACAGGATTGGTATATGGAGAATTTCTAATTCCACCTAAGCTTCAATGATCAATATTGGGAAGAAAATTGGCATTTTCCTATCCACACAGTGAC	TCCCAATTTCAGAAATTTCTGTAATCTGGTCTGAGATTCCTGGATCCAAGGTGAATCTTCTTAGTATACCAGACATGGTTTGGGAGCTTCTGCTAATGTCCGTAGGGTACAGGATTGGTATATGGAGAATTTCTAATTCCACCTAAGCTTCAATGATCAATATTGGGAAGAAAATTGGCATTTTCCTATCCACAGAGTGAC	1	0.205516	N
1816707086	C:C	T:T	Vf_Mt7g026340_001	AGGTTACTACAGCACACTCGTTAGCAATAATGCGACAATCRTTGCCACCAAGTGCAGGCCAATTCAGACCAGGATT[Y]GCWAAATACTTTCTAGRACCAATGTTGAAATTCCTAAGACAAACAAGAACACCATTTATGGTAAACCCATACCCATATTTCGGTTACAATCCAA	AGGTTACTACAGCACACTCGTTAGCAATAATGCGACAATCGTTGCCACCAAGTGCAGGCCAATTCAGACCAGGATTCGCAAAATACTTTCTAGGACCAATGTTGAAATTCCTAAGACAAACAAGAACACCATTTATGGTAAACCCATACCCATATTTCGGTTACAATCCAA	AGGTTACTACAGCACACTCGTTAGCAATAATGCGACAATCATTGCCACCAAGTGCAGGCCAATTCAGACCAGGATTTGCTAAATACTTTCTAGAACCAATGTTGAAATTCCTAAGACAAACAAGAACACCATTTATGGTAAACCCATACCCATATTTCGGTTACAATCCAA	1	0.161975	Y
1207503052	A:A	A:A	Vf_Mt7g030010_001	ATGGGATAAAAAATTTCAGGAGCTAGAGAGATCTGATTGAGAAGGGTTAACTGTTATACAGGTGAAACAGTTTAGCCGCTATATATATGAATAATATATT[W]CRGTGTTGCATTGAAGGCAATTGGATGATCACAGTAGAATTTCGCTGCTTCAATGATGGGGTCAT	ATGGGATAAAAAATTTCAGGAGCTAGAGAGATCTGATTGAGAAGGGTTAACTGTTATACAGGTGAAACAGTTTAGCCGCTATATATATGAATAATATATTTCAGTGTTGCATTGAAGGCAATTGGATGATCACAGTAGAATTTCGCTGCTTCAATGATGGGGTCAT	ATGGGATAAAAAATTTCAGGAGCTAGAGAGATCTGATTGAGAAGGGTTAACTGTTATACAGGTGAAACAGTTTAGCCGCTATATATATGAATAATATATTACGGTGTTGCATTGAAGGCAATTGGATGATCACAGTAGAATTTCGCTGCTTCAATGATGGGGTCAT	1	0.474174	N
1203489714	G:G	G:G	Vf_Mt7g031900_001	ATGATGATACTGAACTAACTCTGACAAACAGACCAAGGGAGAAGTTTTTTGAATGGTTCCTCAATYCCCTTTTGATCATTAAAGAACAAATTA[R]AGCTGAAAATCTATCTGTCTCCGAAGAGGACTACCTCTGCAAATTAGTTCTCTTGAATGGTGATGCAGAGAGAAT	ATGATGATACTGAACTAACTCTGACAAACAGACCAAGGGAGAAGTTTTTTGAATGGTTCCTCAATCCCCTTTTGATCATTAAAGAACAAATTAAAGCTGAAAATCTATCTGTCTCCGAAGAGGACTACCTCTGCAAATTAGTTCTCTTGAATGGTGATGCAGAGAGAAT	ATGATGATACTGAACTAACTCTGACAAACAGACCAAGGGAGAAGTTTTTTGAATGGTTCCTCAATCCCCTTTTGATCATTAAAGAACAAATTAGAGCTGAAAATCTATCTGTCTCCGAAGAGGACTACCTCTGCAAATTAGTTCTCTTGAATGGTGATGCAGAGAGAAT	1	0.386621	N
1035693126	A:A	C:C	Vf_Mt7g032240_001	TGGGATGGTTATGGTTGTGATGTTGYTAGGAACACATGGAAAGTTCCYGAAGGTTGTGGACCTAAC[M]ATAACAATGTGAATGTGAARGAAGAAACNRGGTTGGAAGGTTGGGCAGAGAGRGGCAAGTTTGTTGAGATACAAAGAAAAAAGGCAAAGTAGACTC	TGGGATGGTTATGGTTGTGATGTTGTTAGGAACACATGGAAAGTTCCTGAAGGTTGTGGACCTAACAATAACAATGTGAATGTGAAAGAAGAAACTGGGTTGGAAGGTTGGGCAGAGAGAGGCAAGTTTGTTGAGATACAAAGAAAAAAGGCAAAGTAGACTC	TGGGATGGTTATGGTTGTGATGTTGTTAGGAACACATGGAAAGTTCCCGAAGGTTGTGGACCTAACCATAACAATGTGAATGTGAAGGAAGAAAC-AGGTTGGAAGGTTGGGCAGAGAGAGGCAAGTTTGTTGAGATACAAAGAAAAAAGGCAAAGTAGACTC	1	0.0444215	Y
1801864085	A:A	G:G	Vf_Mt7g035110_001	CATCTTGTTGGTCCCGAGAAGAGATTAGAATCAAGAGATTTAAAGGACAGTAGAGATATCCGGTTTGAAA[R]TCGSGATACGAAGATAGAGAAGAAGGAGTTGTTTGGCGAAGTGAGAAAGGATNCCTTTTCCTCAGAGTGGTAAAAGTGAAAAGGACACACATGTTGAAG	CATCTTGTTGGTCCCGAGAAGAGATTAGAATCAAGAGATTTAAAGGACAGTAGAGATATCCGGTTTGAAAATCGCGATACGAAGATAGAGAAGAAGGAGTTGTTTGGCGAAGTGAGAAAGGAT-CCTTTTCCTCAGAGTGGTAAAAGTGAAAAGGACACACATGTTGAAG	CATCTTGTTGGTCCCGAGAAGAGATTAGAATCAAGAGATTTAAAGGACAGTAGAGATATCCGGTTTGAAAGTCGCGATACGAAGATAGAGAAGAAGGAGTTGTTTGGCGAAGTGAGAAAGGATTCCTTTTCCTCAGAGTGGTAAAAGTGAAAAGGACACACATGTTGAAG	1	0.363894	Y
1930290463	A:A	C:C	Vf_Mt7g036900_001	TTCCTGTGCTTTGCAATTCCGCAATTCCAGCAAATTCTTCGCAGTCAAAGGCCTCACTGCATGATTTCTGCTCTGAAGTATGGAATACTTGTCARRCCGTGTCTAT[M]ATAAACTCGCCATTTTCGCCTTCGTTGCAAGGTCAAGGAGGAGGATTACCAGCTAATACCAATGCAACAAAACTAAATGAACT	TTCCTGTGCTTTGCAATTCCGCAATTCCAGCAAATTCTTCGCAGTCAAAGGCCTCACTGCATGATTTCTGCTCTGAAGTATGGAATACTTGTCAGGCCGTGTCTATAATAAACTCGCCATTTTCGCCTTCGTTGCAAGGTCAAGGAGGAGGATTACCAGCTAATACCAATGCAACAAAACTAAATGAACT	TTCCCGTGCTTTGCAATTCCGCAATTCCAGCAAATTCTTCGCAGTCAAAGGCCTCACTGCATGATTTCTGCTCTGAAGTATGGAATACTTGTCAAACCGTGTCTATCATAAACTCGCCATTTTCGCCTTCGTTGCAAGGTCAAGGAGGAGGATTACCAGCTAATACCAATGCAACAAAACTAAATGAACT	2	0.35124	Y
1174825482	T:T	C:C	Vf_Mt7g038120_001	GGTGGTGGTGATTCGGTTGTTTCGGGTGATTTGGTTGAGAGGGTGAAAGATACATGGAAGAGTGTTGCGGAGACTGCTTCTTATGC[Y]GGGGRAAARRWTWAAAGAAACTTCTGATGATCTCACTCCATATGTTCAACAGTTGCTTGATTCGCATCCTTATCTTAACATGGTGGTTGTTCCGGTTGGT	GGTGGTGGTGATTCGGTTGTTTCGGGTGATTTGGTTGAGAGGGTGAAAGATACATGGAAGAGTGTTGCGGAGACTGCTTCTTATGCTGGGGGAAAAGATTAAAGAAACTTCTGATGATCTCACTCCATATGTTCAACAGTTGCTTGATTCGCATCCTTATCTTAACATGGTGGTTGTTCCGGTTGGT	GGTGGTGGTGATTCGGTTGTTTCGGGTGATTTGGTTGAGAGGGTGAAAGATACATGGAAGAGTGTTGCGGAGACTGCTTCTTATGCCGGGGAAAAGATTAAAAGAAACTTCTGATGATCTCACTCCATATGTTCAACAGTTGCTTGATTCGCATCCTTATCTTAACATGGTGGTTGTTCCGGTTGGT	1	0.369383	Y
1730920939	G:G	A:A	Vf_Mt7g051360_001	TGAGCTCCTTGTGCAAGTTTTTCCCCAAAGTAGTCGACGTGAATTATTTGATGAAGAAAAGTGGAACCATGAAAAAATCGACCAACATTCGTAATGCTTT[R]TCCTACTTGAATACTCATTTCTTTGCACCAGTTGATATGGAAATTCCTGACCAAGATACAGT	TGAGCTCCTTGTGCAAGTTTTTCCCCAAAGTAGTCGACGTGAATTATTTGATGAAGAAAAGTGGAACCATGAAAAAATCGACCAACATTCGTAATGCTTTGTCCTACTTGAATACTCATTTCTTTGCACCAGTTGATATGGAAATTCCTGACCAAGATACAGT	TGAGCTCCTTGTGCAAGTTTTTCCCCAAAGTAGTCGACGTGAATTATTTGATGAAGAAAAGTGGAACCATGAAAAAATCGACCAACATTCGTAATGCTTTATCCTACTTGAATACTCATTTCTTTGCACCAGTTGATATGGAAATTCCTGACCAAGATACAGT	1	0.487901	Y
1689683563	G:G	A:A	Vf_Mt7g058910_001	GGTTCGYGATCTTGATTTTTCCATAAAAGTTATAGGTTGTGAAATAACAAGGGAAAAC[R]ATGGCCTAGCAATGAGTTCGCGCAATGTACATCTCTCATKTGAAGAGAGGGAAAAGG	GGTTCGCGATCTTGATTTTTCCATAAAAGTTATAGGTTGTGAAATAACAAGGGAAAACGATGGCCTAGCAATGAGTTCGCGCAATGTACATCTCTCATGTGAAGAGAGGGAAAAGG	GGTTCGCGATCTTGATTTTTCCATAAAAGTTATAGGTTGTGAAATAACAAGGGAAAACAATGGCCTAGCAATGAGTTCGCGCAATGTACATCTCTCATTTGAAGAGAGGGAAAAGG	1	0.15879	N
1672846183	G:G	A:A	Vf_Mt7g059170_001	TGCATCAAATTGAGAATGTTGGTCCTCACTTTAAGGAAGTTGTCAGATTTATGTGGCCTTTTGAACTGAACAAGCCAGCAGATGGATTGAAYGGATTGAA[R]AACCGATTCAAACATGGTGGGGATTCAGGGGAYCGTGAAGATCTCATCAACGAGCTCATCAATAAGATGAATTAATGTAGGTCA	TGCATCAAATTGAGAATGTTGGTCCTCACTTTAAGGAAGTTGTCAGATTTATGTGGCCTTTTGAACTGAACAAGCCAGCAGATGGATTGAACGGATTGAAGAACCGATTCAAACATGGTGGGGATTCAGGGGACCGTGAAGATCTCATCAACGAGCTCATCAATAAGATGAATTAATGTAGGTCA	TGCATCAAATTGAGAATGTTGGTCCTCACTTTAAGGAAGTTGTCAGATTTATGTGGCCTTTTGAACTGAACAAGCCAGCAGATGGATTGAACGGATTGAAAAACCGATTCAAACATGGTGGGGATTCAGGGGACCGTGAAGATCTCATCAACGAGCTCATCAATAAGATGAATTAATGTAGGTCA	2	0.438276	Y
1682049337	A:A	G:G	Vf_Mt7g070290_001	CAATTCATATGATGGTTGACACGATGGAGACCTTCTTTGCCAAGTGGCTTGCGGTTTTGTATCATTGGTTGTGCTCAAATCCTAACTTTGATGAAGTTAC[R]AAATGGTATTTGGGCTGGAAAGAACTTATTCCAAAAGAACTKTTGGCCAATGAAAGCATTCGATACAAGCTCAATAGCGGTCTTGAAATGATGAACCAGG	CAATTCATATGATGGTTGACACGATGGAGACCTTCTTTGCCAAGTGGCTTGCGGTTTTGTATCATTGGTTGTGCTCAAATCCTAACTTTGATGAAGTTACAAAATGGTATTTGGGCTGGAAAGAACTTATTCCAAAAGAACTTTTGGCCAATGAAAGCATTCGATACAAGCTCAATAGCGGTCTTGAAATGATGAACCAGG	CAATTCATATGATGGTTGACACGATGGAGACCTTCTTTGCCAAGTGGCTTGCGGTTTTGTATCATTGGTTGTGCTCAAATCCTAACTTTGATGAAGTTACGAAATGGTATTTGGGCTGGAAAGAACTTATTCCAAAAGAACTGTTGGCCAATGAAAGCATTCGATACAAGCTCAATAGCGGTCTTGAAATGATGAACCAGG	1	0.121928	Y
1883474441	G:G	A:A	Vf_Mt7g073340_001	CAGTTGAAGATACATGCTGATAAGGCCACAAATGATTTGAGTGTTGTGGCGAAGGAAATTGCGGAAGAAGGGAAAGAGTATTTGTCGTCTGC[R]GCCGAGAGTTCGCCGGAGGTCAAGGAGATTGTGGAGACTTTTACCTCGCCGGAGGATGATCTTACCAGTGTTTCGGGAGTCAGGGACTTTTATGTTGG	CAGTTGAAGATACATGCTGATAAGGCCACAAATGATTTGAGTGTTGTGGCGAAGGAAATTGCGGAAGAAGGGAAAGAGTATTTGTCGTCTGCGGCCGAGAGTTCGCCGGAGGTCAAGGAGATTGTGGAGACTTTTACCTCGCCGGAGGATGATCTTACCAGTGTTTCGGGAGTCAGGGACTTTTATGTTGG	CAGTTGAAGATACATGCTGATAAGGCCACAAATGATTTGAGTGTTGTGGCGAAGGAAATTGCGGAAGAAGGGAAAGAGTATTTGTCGTCTGCAGCCGAGAGTTCGCCGGAGGTCAAGGAGATTGTGGAGACTTTTACCTCGCCGGAGGATGATCTTACCAGTGTTTCGGGAGTCAGGGACTTTTATGTTGG	1	0.121928	Y
1323427004	G:G	C:C	Vf_Mt7g073970_001	ATAAAGAAGATGACTTGAAAGTGGGAGTTAAATCAACAGCATTACGCTTCGGT[S]ATTCAACAAAGGAGTGGCTTACTGGGTTTGGCATTGCAAGCCTTGGTGGTCTTGCTCTCAGTGGATTTAANGCTGAACT	ATAAAGAAGATGACTTGAAAGTGGGAGTTAAATCAACAGCATTACGCTTCGGTGATTCAACAAAGGAGTGGCTTACTGGGTTTGGCATTGCAAGCCTTGGTGGTCTTGCTCTCAGTGGATTTAATGCTGAACT	ATAAAGAAGATGACTTGAAAGTGGGAGTTAAATCAACAGCATTACGCTTCGGTCATTCAACAAAGGAGTGGCTTACTGGGTTTGGCATTGCAAGCCTTGGTGGTCTTGCTCTCAGTGGATTTAANGCTGAACT	1	0.386621	Y
1742551095	G:G	A:A	Vf_Mt7g075940_001	TTGAGTTGCTTTTGATTGTGCTCGGGGACCTTGAACCTCCAGCAATAATCAGAAAAGGAATCAAACAATCTGAGAATCAAGATGGTGCTAGTTCTTCCTC[R]AAACCATGCCCTTACAARGGCTTTAGGAGAGACATAGTTGCACTTATTGGCAATTGTGTGTATAGAAGGAAGCATGCACAAGA	TTGAGTTGCTTTTGATTGTGCTCGGGGACCTTGAACCTCCAGCAATAATCAGAAAAGGAATCAAACAATCTGAGAATCAAGATGGTGCTAGTTCTTCCTCGAAACCATGCCCTTACAAAGGCTTTAGGAGAGACATAGTTGCACTTATTGGCAATTGTGTGTATAGAAGGAAGCATGCACAAGA	TTGAGTTGCTTTTGATTGTGCTCGGGGACCTTGAACCTCCAGCAATAATCAGAAAAGGAATCAAACAATCTGAGAATCAAGATGGTGCTAGTTCTTCCTCAAAACCATGCCCTTACAAGGGCTTTAGGAGAGACATAGTTGCACTTATTGGCAATTGTGTGTATAGAAGGAAGCATGCACAAGA	1	0.40238	Y
1812148189	A:A	G:G	Vf_Mt7g076160_001	CAGGCTCGAATTGATTCACACAACAAAATATTGTATGCACGGCACGCGGACCAAAGGAATGCCACCTTTCA[R]AGGGTTCTAGAAACTGGAAGGGAATTTGATCGCGATGTTCGTTCCATGTTGCTGAGATC	CAGGCTCGAATTGATTCACACAACAAAATATTGTATGCACGGCACGCGGACCAAAGGAATGCCACCTTTCAAAGGGTTCTAGAAACTGGAAGGGAATTTGATCGCGATGTTCGTTCCATGTTGCTGAGATC	CAGGCTCGAATTGATTCACACAACAAAATATTGTATGCACGGCACGCGGACCAAAGGAATGCCACCTTTCAGAGGGTTCTAGAAACTGGAAGGGAATTTGATCGCGATGTTCGTTCCATGTTGCTGAGATC	1	0.428642	Y
1522614325	T:T	T:T	Vf_Mt7g076290_001	ATTGCCTCCAAAACTCTTTCAAGTCAATCTGGCACTCAAGAAGATGCTATAGACGTTGATGATGACACGGTAGATCTACTTGACGATTGTGATTCTCC[Y]GAGATTTGCGAAGAAGATGGGTGTAGTTTTTNGTTGACAGATGAAAATATGGACCTTGTTGGAGCTGCTTATCCAGAAGAAGTGAGAAGGTTT	ATTGCCTCCAAAACTCTTTCAAGTCAATCTGGCACTCAAGAAGATGCTATAGACGTTGATGATGACACGGTAGATCTACTTGACGATTGTGATTCTCCCGAGATTTGCGAAGAAGATGGGTGTAGTTTTT-GTTGACAGATGAAAATATGGACCTTGTTGGAGCTGCTTATCCAGAAGAAGTGAGAAGGTTT	ATTGCCTCCAAAACTCTTTCAAGTCAATCTGGCACTCAAGAAGATGCTATAGACGTTGATGATGACACGGTAGATCTACTTGACGATTGTGATTCTCCTGAGATTTGCGAAGAAGATGGGTGTAGTTTTTTGTTGACAGATGAAAATATGGACCTTGTTGGAGCTGCTTATCCAGAAGAAGTGAGAAGGTT	4	0.396694	N
1018638086	G:G	G:A	Vf_Mt7g077380_001	WGCTGAAAACCGTGYTSAAGGTATACAATGATCTGAAAGCAGATGTAGCTTCAGTAGGGAAGCAGCA[R]CAACCTCAACGTTTCAAGTCATCGGAGCAAACTCATGTAGAGAAAACATTTGCGCGTCCATCTGTGG	AGCTGAAAACCGTGCTCAAGGTATACAATGATCTGAAAGCAGATGTAGCTTCAGTAGGGAAGCAGCAGCAACCTCAACGTTTCAAGTCATCGGAGCAAACTCATGTAGAGAAAACATTTGCGCGTCCATCTGTGG	TGCTGAAAACCGTGTTGAAGGTATACAATGATCTGAAAGCAGATGTAGCTTCAGTAGGGAAGCAGCAACAACCTCAACGTTTCAAGTCATCGGAGCAAACTCATGTAGAGAAAACATTTGCGCGTCCATCTGTGG	2	0.0475907	N
1221776980	T:C	C:C	Vf_Mt7g078730_001	ATAGGCGTCGCCATCGTTTTCATCCTCTTCCTCATCTCCCTCTGTGTAGTTTCCCGCCGCCGCAACCACCGCCGTACTGGCGACTACAAAATCCCCGGCG[Y]CACTCCTGCTAAGGAAATCCAACAGATCGTACACATTCCAGGTCCCCACATGCTCCGGCGACCAGCTCCGGCGAATGTACCGGAGATCCACGTGGACAT	ATAGGCGTCGCCATCGTTTTCATCCTCTTCCTCATCTCCCTCTGTGTAGTTTCCCGCCGCCGCAACCACCGCCGTACTGGCGACTACAAAATCCCCGGCGTCACTCCTGCTAAGGAAATCCAACAGATCGTACACATTCCAGGTCCCCACATGCTCCGGCGACCAGCTCCGGCGAATGTACCGGAGATCCACGTGGACAT	ATAGGCGTCGCCATCGTTTTCATCCTCTTCCTCATCTCCCTCTGTGTAGTTTCCCGCCGCCGCAACCACCGCCGTACTGGCGACTACAAAATCCCCGGCGCCACTCCTGCTAAGGAAATCCAACAGATCGTACACATTCCAGGTCCCCACATGCTCCGGCGACCAGCTCCGGCGAATGTACCGGAGATCCACGTGGACAT	3	0	N
1332345791	A:A	G:A	Vf_Mt7g078800_001	CTAGACCGCGTTATCAACTTAGGACTTCCTAGGACAAGAGATTTTCAAGGTTTGAATTTAAGCAGCTTTGATGGGAATGGGAATTACAACATTGGTATTC[R]GGACCAAACCGTGTTCCCCGAGCTGAAATCTGCTATTGGTACACCTAGAGGAATGGATGTATGCATCTCAACAACTGCTAAAACTGATCAAGAAGGACAG	CTAGACCGCGTTATCAACTTAGGACTTCCTAGGACAAGAGATTTTCAAGGTTTGAATTTAAGCAGCTTTGATGGGAATGGGAATTACAACATTGGTATTCAGGACCAAACCGTGTTCCCCGAGCTGAAATCTGCTATTGGTACACCTAGAGGAATGGATGTATGCATCTCAACAACTGCTAAAACTGATCAAGAAGGACAG	CTAGACCGCGTTATCAACTTAGGACTTCCTAGGACAAGAGATTTTCAAGGTTTGAATTTAAGCAGCTTTGATGGGAATGGGAATTACAACATTGGTATTCGGGACCAAACCGTGTTCCCCGAGCTGAAATCTGCTATTGGTACACCTAGAGGAATGGATGTATGCATCTCAACAACTGCTAAAACTGATCAAGAAGGACAG	1	0.32	Y
1948995239	C:C	C:C	Vf_Mt7g079490_001	GATGTTCTGAGAAATTCTAAGAAAAGATTGTAAGTATAGTCAGAAGTTTGAATCCAACTCATCAGTTTTAAATTAAGGAGA[M]CAATCTAGACTTTCGGTTTGTGAAATCATCTGTATTGTATACCTCAAAAGATGTCTCAAGTAGTTATCAACGACAACGAAGTTGACATTGTGAT	GATGTTCTGAGAAATTCTAAGAAAAGATTGTAAGTATAGTCAGAAGTTTGAATCCAACTCATCAGTTTTAAATTAAGGAGAACAATCTAGACTTTCGGTTTGTGAAATCATCTGTATTGTATACCTCAAAAGATGTCTCAAGTAGTTATCAACGACAACGAAGTTGACATTGTGAT	GATGTTCTGAGAAATTCTAAGAAAAGATTGTAAGTATAGTCAGAAGTTTGAATCCAACTCATCAGTTTTAAATTAAGGAGACCAATCTAGACTTTCGGTTTGTGAAATCATCTGTATTGTATACCTCAAAAGATGTCTCAAGTAGTTATCAACGACAACGAAGTTGACATTGTGAT	1	0.201446	N
1567164369	C:C	T:T	Vf_Mt7g079680_001	CTCTCACTTCCATCGCTGCACTYGGAGCAATTAATCCAAACTACAGCTACATTGAATCCTCCACTCCCGCACTCGAATCATCTCAAAAGGTTCCTCAAGA[Y]CCAAGTGCAGTTGCAGTAATAGAAACCACGTCAGACGGTCAGTGTAAGATCATTGGAGAAATTTCTGCAATCAAATTATGGAAATGTGATTACATATCC	CTCTCACTTCCATCGCTGCACTCGGAGCAATTAATCCAAACTACAGCTACATTGAATCCTCCACTCCCGCACTCGAATCATCTCAAAAGGTTCCTCAAGACCCAAGTGCAGTTGCAGTAATAGAAACCACGTCAGACGGTCAGTGTAAGATCATTGGAGAAATTTCTGCAATCAAATTATGGAAATGTGATTACATATCC	CTCTCACTTCCATCGCTGCACTTGGAGCAATTAATCCAAACTACAGCTACATTGAATCCTCCACTCCCGCACTCGAATCATCTCAAAAGGTTCCTCAAGATCCAAGTGCAGTTGCAGTAATAGAAACCACGTCAGACGGTCAGTGTAAGATCATTGGAGAAATTTCTGCAATCAAATTATGGAAATGTGATTACATATCC	1	0.0831758	Y
[truncated: 164 more rows]

## Sheet: Supp Table 2 R1
Vicia faba L. consensus linkage map
Created by Donal O'Sullivan
using MapDisto to calculate linkage maps for 6 separate populations
and MergeMap to determine consensus order and distances
The data are distributed without warranty as to its accuracy or reliability
group Vf_Chr_1 B
Vf_Mt2g005590_001	0
Vf_Mt2g005930_001	0
Vf_Mt2g005900_001	0.41
Vf_Mt2g006070_001	0.41
Vf_Mt1g083330_001	1.29
Vf_Mt2g007220_001	1.29
Vf_Mt2g007780_001	1.31
[truncated: 685 more rows]

## Sheet: Supp Table 3 R1
	common marker	assignment in Cruz-Izquierdo et al., 2012	assignment in Ruiz-Rodriguez et al., 2013	Vf_Chr assignment (this study)	marker name (this study)
[truncated: 30 more rows]

[truncated: 1 more sheets: Supp Table 4 R1]
